# Supplementary material for: The distribution and maturation of tertiary lymphoid structures can predict clinical outcomes of patients with gastric adenocarcinoma
Source: Front Immunol. 2024 Jul 29;15:1396808. doi: 10.3389/fimmu.2024.1396808 (PMC11317265; doi:10.3389/fimmu.2024.1396808)
Supplement: Supplementary file 3 [file Table_3.xlsx]

## Sheet: Sheet1
Supporting Information-Table S3. The pathways enriched in GSE62254 TLS+ group
NAME	GS<br> follow link to MSigDB	GS DETAILS	SIZE	ES	NES	NOM p-val	FDR q-val	FWER p-val	RANK AT MAX	LEADING EDGE
HSIAO_HOUSEKEEPING_GENES	HSIAO_HOUSEKEEPING_GENES	Details ...	226	0.456494	2.2424	0	0.0181984	0.01	3109	tags=28%, list=19%, signal=34%
REACTOME_TCR_SIGNALING	REACTOME_TCR_SIGNALING	Details ...	90	0.696094	2.16716	0	0.03215	0.03	2284	tags=40%, list=14%, signal=46%
REACTOME_FC_EPSILON_RECEPTOR_FCERI_SIGNALING	REACTOME_FC_EPSILON_RECEPTOR_FCERI_SIGNALING	Details ...	104	0.602682	2.1207	0	0.0408797	0.051	2231	tags=30%, list=14%, signal=34%
CHAUHAN_RESPONSE_TO_METHOXYESTRADIOL_DN	CHAUHAN_RESPONSE_TO_METHOXYESTRADIOL_DN	Details ...	67	0.599107	2.10593	0	0.0364876	0.059	2524	tags=37%, list=16%, signal=44%
REACTOME_SIGNALING_BY_THE_B_CELL_RECEPTOR_BCR	REACTOME_SIGNALING_BY_THE_B_CELL_RECEPTOR_BCR	Details ...	94	0.636672	2.09193	0	0.036225	0.07	2019	tags=31%, list=13%, signal=35%
ZHENG_FOXP3_TARGETS_IN_THYMUS_UP	ZHENG_FOXP3_TARGETS_IN_THYMUS_UP	Details ...	127	0.660202	2.07895	0	0.0369615	0.084	2611	tags=45%, list=16%, signal=53%
HAHTOLA_MYCOSIS_FUNGOIDES_CD4_DN	HAHTOLA_MYCOSIS_FUNGOIDES_CD4_DN	Details ...	74	0.5378	2.0751	0	0.0336269	0.09	2877	tags=34%, list=18%, signal=41%
REACTOME_TOLL_LIKE_RECEPTOR_9_TLR9_CASCADE	REACTOME_TOLL_LIKE_RECEPTOR_9_TLR9_CASCADE	Details ...	72	0.594345	2.07343	0	0.0302061	0.091	3679	tags=53%, list=23%, signal=68%
REACTOME_SARS_COV_INFECTIONS	REACTOME_SARS_COV_INFECTIONS	Details ...	245	0.458506	2.07203	0	0.0269759	0.091	2322	tags=24%, list=15%, signal=27%
SPIELMAN_LYMPHOBLAST_EUROPEAN_VS_ASIAN_DN	SPIELMAN_LYMPHOBLAST_EUROPEAN_VS_ASIAN_DN	Details ...	379	0.505481	2.07116	0.0040404	0.0245192	0.091	2585	tags=26%, list=16%, signal=30%
THEILGAARD_NEUTROPHIL_AT_SKIN_WOUND_DN	THEILGAARD_NEUTROPHIL_AT_SKIN_WOUND_DN	Details ...	142	0.558286	2.06265	0	0.0255467	0.103	2493	tags=32%, list=16%, signal=37%
WP_EBOLA_VIRUS_INFECTION_IN_HOST	WP_EBOLA_VIRUS_INFECTION_IN_HOST	Details ...	92	0.686399	2.04434	0	0.0319567	0.132	2110	tags=47%, list=13%, signal=54%
REACTOME_INTERFERON_SIGNALING	REACTOME_INTERFERON_SIGNALING	Details ...	136	0.714563	2.03638	0	0.0326753	0.142	1908	tags=42%, list=12%, signal=47%
OSMAN_BLADDER_CANCER_UP	OSMAN_BLADDER_CANCER_UP	Details ...	235	0.579028	2.03352	0	0.0318351	0.147	2293	tags=28%, list=14%, signal=32%
GAVIN_FOXP3_TARGETS_CLUSTER_T4	GAVIN_FOXP3_TARGETS_CLUSTER_T4	Details ...	58	0.707629	2.02685	0	0.0325579	0.156	2688	tags=50%, list=17%, signal=60%
MUNSHI_MULTIPLE_MYELOMA_UP	MUNSHI_MULTIPLE_MYELOMA_UP	Details ...	51	0.622108	2.02512	0	0.0313548	0.159	2058	tags=31%, list=13%, signal=36%
WP_B_CELL_RECEPTOR_SIGNALING_PATHWAY	WP_B_CELL_RECEPTOR_SIGNALING_PATHWAY	Details ...	78	0.650497	2.02297	0	0.0308719	0.164	2567	tags=42%, list=16%, signal=50%
YAGI_AML_WITH_T_8_21_TRANSLOCATION	YAGI_AML_WITH_T_8_21_TRANSLOCATION	Details ...	238	0.564523	2.019	0	0.0307991	0.174	2382	tags=34%, list=15%, signal=39%
REACTOME_ANTIGEN_PROCESSING_CROSS_PRESENTATION	REACTOME_ANTIGEN_PROCESSING_CROSS_PRESENTATION	Details ...	77	0.657006	2.01556	0	0.0301226	0.176	2186	tags=34%, list=14%, signal=39%
REACTOME_MYD88_INDEPENDENT_TLR4_CASCADE	REACTOME_MYD88_INDEPENDENT_TLR4_CASCADE	Details ...	67	0.588619	2.01405	0	0.0291022	0.177	3090	tags=42%, list=19%, signal=52%
KIM_GERMINAL_CENTER_T_HELPER_UP	KIM_GERMINAL_CENTER_T_HELPER_UP		38	0.828086	2.01222	0	0.028107	0.178	1398	tags=45%, list=9%, signal=49%
KEGG_ANTIGEN_PROCESSING_AND_PRESENTATION	KEGG_ANTIGEN_PROCESSING_AND_PRESENTATION		69	0.765234	2.00775	0	0.0279267	0.183	2045	tags=49%, list=13%, signal=56%
BYSTROEM_CORRELATED_WITH_IL5_DN	BYSTROEM_CORRELATED_WITH_IL5_DN		39	0.657183	2.0063	0	0.0270409	0.185	2191	tags=41%, list=14%, signal=47%
KEGG_B_CELL_RECEPTOR_SIGNALING_PATHWAY	KEGG_B_CELL_RECEPTOR_SIGNALING_PATHWAY		62	0.687777	2.00385	0.00395257	0.027074	0.19	2019	tags=44%, list=13%, signal=50%
REACTOME_SIGNALING_BY_INTERLEUKINS	REACTOME_SIGNALING_BY_INTERLEUKINS		338	0.676996	2.00255	0	0.0263929	0.191	2231	tags=40%, list=14%, signal=45%
HOFFMANN_SMALL_PRE_BII_TO_IMMATURE_B_LYMPHOCYTE_UP	HOFFMANN_SMALL_PRE_BII_TO_IMMATURE_B_LYMPHOCYTE_UP		47	0.76262	2.00143	0	0.0257178	0.193	1209	tags=38%, list=8%, signal=41%
TSAI_RESPONSE_TO_IONIZING_RADIATION	TSAI_RESPONSE_TO_IONIZING_RADIATION		99	0.687305	2.0002	0	0.0253345	0.195	2172	tags=44%, list=14%, signal=51%
DORSAM_HOXA9_TARGETS_DN	DORSAM_HOXA9_TARGETS_DN		18	0.675054	1.99414	0	0.0263555	0.205	2520	tags=33%, list=16%, signal=40%
LAIHO_COLORECTAL_CANCER_SERRATED_UP	LAIHO_COLORECTAL_CANCER_SERRATED_UP		82	0.656687	1.99381	0	0.0254901	0.205	3176	tags=54%, list=20%, signal=67%
WANG_TUMOR_INVASIVENESS_DN	WANG_TUMOR_INVASIVENESS_DN		133	0.483591	1.99372	0	0.0248359	0.206	2302	tags=29%, list=14%, signal=34%
REACTOME_FCGAMMA_RECEPTOR_FCGR_DEPENDENT_PHAGOCYTOSIS	REACTOME_FCGAMMA_RECEPTOR_FCGR_DEPENDENT_PHAGOCYTOSIS		72	0.645	1.99167	0	0.0249142	0.21	1912	tags=33%, list=12%, signal=38%
CHOI_ATL_STAGE_PREDICTOR	CHOI_ATL_STAGE_PREDICTOR		21	0.607436	1.99049	0	0.0246105	0.212	3308	tags=52%, list=21%, signal=66%
JISON_SICKLE_CELL_DISEASE_UP	JISON_SICKLE_CELL_DISEASE_UP		121	0.714848	1.98782	0	0.024756	0.217	1628	tags=36%, list=10%, signal=40%
DEURIG_T_CELL_PROLYMPHOCYTIC_LEUKEMIA_DN	DEURIG_T_CELL_PROLYMPHOCYTIC_LEUKEMIA_DN		213	0.761392	1.98592	0	0.0246009	0.222	2071	tags=48%, list=13%, signal=54%
MATSUDA_NATURAL_KILLER_DIFFERENTIATION	MATSUDA_NATURAL_KILLER_DIFFERENTIATION		301	0.632434	1.98591	0	0.0239444	0.222	1866	tags=33%, list=12%, signal=36%
MARTENS_BOUND_BY_PML_RARA_FUSION	MARTENS_BOUND_BY_PML_RARA_FUSION		280	0.547948	1.98494	0	0.0236176	0.225	2043	tags=29%, list=13%, signal=33%
MITSIADES_RESPONSE_TO_APLIDIN_UP	MITSIADES_RESPONSE_TO_APLIDIN_UP		280	0.547753	1.98242	0	0.0238116	0.229	2806	tags=40%, list=18%, signal=47%
FOSTER_TOLERANT_MACROPHAGE_DN	FOSTER_TOLERANT_MACROPHAGE_DN		255	0.642248	1.98231	0	0.0232191	0.23	2229	tags=42%, list=14%, signal=48%
BLANCO_MELO_BRONCHIAL_EPITHELIAL_CELLS_INFLUENZA_A_DEL_NS1_INFECTION_UP	BLANCO_MELO_BRONCHIAL_EPITHELIAL_CELLS_INFLUENZA_A_DEL_NS1_INFECTION_UP		394	0.691577	1.98099	0	0.0229535	0.232	2390	tags=53%, list=15%, signal=61%
KEGG_T_CELL_RECEPTOR_SIGNALING_PATHWAY	KEGG_T_CELL_RECEPTOR_SIGNALING_PATHWAY		94	0.63385	1.9767	0	0.0236668	0.24	2019	tags=34%, list=13%, signal=39%
BROCKE_APOPTOSIS_REVERSED_BY_IL6	BROCKE_APOPTOSIS_REVERSED_BY_IL6		95	0.706724	1.97434	0	0.023827	0.247	2287	tags=55%, list=14%, signal=63%
PID_BCR_5PATHWAY	PID_BCR_5PATHWAY		50	0.695117	1.97292	0.00202429	0.023864	0.254	2019	tags=44%, list=13%, signal=50%
KEGG_NATURAL_KILLER_CELL_MEDIATED_CYTOTOXICITY	KEGG_NATURAL_KILLER_CELL_MEDIATED_CYTOTOXICITY		96	0.726295	1.97074	0	0.0237953	0.258	2045	tags=40%, list=13%, signal=45%
SCHLOSSER_SERUM_RESPONSE_DN	SCHLOSSER_SERUM_RESPONSE_DN		440	0.466114	1.97036	0	0.0233712	0.259	2999	tags=29%, list=19%, signal=35%
QI_PLASMACYTOMA_UP	QI_PLASMACYTOMA_UP		172	0.750862	1.96736	0	0.0239292	0.27	1904	tags=52%, list=12%, signal=59%
CHUNG_BLISTER_CYTOTOXICITY_UP	CHUNG_BLISTER_CYTOTOXICITY_UP		92	0.631936	1.96417	0	0.0245386	0.28	2309	tags=30%, list=14%, signal=35%
ZHENG_BOUND_BY_FOXP3	ZHENG_BOUND_BY_FOXP3		298	0.66261	1.96239	0	0.0245078	0.284	2623	tags=47%, list=16%, signal=55%
MULLIGHAN_MLL_SIGNATURE_1_UP	MULLIGHAN_MLL_SIGNATURE_1_UP		251	0.570982	1.95489	0	0.0267136	0.314	2359	tags=34%, list=15%, signal=39%
MULLIGHAN_MLL_SIGNATURE_2_UP	MULLIGHAN_MLL_SIGNATURE_2_UP		279	0.554047	1.95193	0	0.0270954	0.32	2359	tags=33%, list=15%, signal=38%
FULCHER_INFLAMMATORY_RESPONSE_LECTIN_VS_LPS_DN	FULCHER_INFLAMMATORY_RESPONSE_LECTIN_VS_LPS_DN		296	0.776554	1.95038	0	0.0270586	0.323	2009	tags=56%, list=13%, signal=63%
HELLER_HDAC_TARGETS_DN	HELLER_HDAC_TARGETS_DN		201	0.613321	1.94977	0	0.0267324	0.326	1450	tags=30%, list=9%, signal=33%
GRUETZMANN_PANCREATIC_CANCER_UP	GRUETZMANN_PANCREATIC_CANCER_UP		250	0.642657	1.94965	0	0.0262366	0.326	1948	tags=36%, list=12%, signal=40%
REACTOME_INTERLEUKIN_1_FAMILY_SIGNALING	REACTOME_INTERLEUKIN_1_FAMILY_SIGNALING		106	0.595767	1.94935	0.00206186	0.0258126	0.329	2231	tags=30%, list=14%, signal=35%
FLECHNER_PBL_KIDNEY_TRANSPLANT_OK_VS_DONOR_DN	FLECHNER_PBL_KIDNEY_TRANSPLANT_OK_VS_DONOR_DN		29	0.681597	1.94618	0	0.0263491	0.335	1708	tags=34%, list=11%, signal=39%
FAELT_B_CLL_WITH_VH3_21_DN	FAELT_B_CLL_WITH_VH3_21_DN		32	0.652988	1.94519	0	0.026246	0.338	2266	tags=38%, list=14%, signal=44%
WANG_RESPONSE_TO_GSK3_INHIBITOR_SB216763_UP	WANG_RESPONSE_TO_GSK3_INHIBITOR_SB216763_UP		207	0.649924	1.94508	0	0.025796	0.338	2455	tags=43%, list=15%, signal=51%
REACTOME_FCERI_MEDIATED_NF_KB_ACTIVATION	REACTOME_FCERI_MEDIATED_NF_KB_ACTIVATION		63	0.58683	1.94373	0.006	0.0256848	0.338	2231	tags=25%, list=14%, signal=29%
LEE_CALORIE_RESTRICTION_MUSCLE_DN	LEE_CALORIE_RESTRICTION_MUSCLE_DN		35	0.59134	1.94361	0	0.0253886	0.342	701	tags=14%, list=4%, signal=15%
WANG_CISPLATIN_RESPONSE_AND_XPC_DN	WANG_CISPLATIN_RESPONSE_AND_XPC_DN		136	0.56	1.94315	0	0.025192	0.346	3232	tags=43%, list=20%, signal=53%
YAGI_AML_WITH_11Q23_REARRANGED	YAGI_AML_WITH_11Q23_REARRANGED		233	0.52358	1.94146	0	0.025178	0.351	2584	tags=36%, list=16%, signal=42%
RUTELLA_RESPONSE_TO_HGF_UP	RUTELLA_RESPONSE_TO_HGF_UP		285	0.727531	1.94133	0	0.024824	0.352	2266	tags=50%, list=14%, signal=57%
REACTOME_LEISHMANIA_INFECTION	REACTOME_LEISHMANIA_INFECTION		140	0.637724	1.93943	0	0.0249482	0.354	1681	tags=34%, list=11%, signal=38%
BIOCARTA_TCR_PATHWAY	BIOCARTA_TCR_PATHWAY		33	0.715528	1.93919	0	0.0246148	0.356	2204	tags=48%, list=14%, signal=56%
RUTELLA_RESPONSE_TO_CSF2RB_AND_IL4_UP	RUTELLA_RESPONSE_TO_CSF2RB_AND_IL4_UP		232	0.664782	1.93833	0	0.0245487	0.359	2318	tags=43%, list=15%, signal=50%
DOUGLAS_BMI1_TARGETS_DN	DOUGLAS_BMI1_TARGETS_DN		201	0.550633	1.93825	0	0.024245	0.359	2170	tags=30%, list=14%, signal=34%
BLANCO_MELO_BETA_INTERFERON_TREATED_BRONCHIAL_EPITHELIAL_CELLS_UP	BLANCO_MELO_BETA_INTERFERON_TREATED_BRONCHIAL_EPITHELIAL_CELLS_UP		224	0.736738	1.93793	0	0.0239338	0.359	2502	tags=59%, list=16%, signal=69%
OSMAN_BLADDER_CANCER_DN	OSMAN_BLADDER_CANCER_DN		208	0.493632	1.93624	0	0.0242527	0.365	2409	tags=25%, list=15%, signal=29%
REACTOME_POTENTIAL_THERAPEUTICS_FOR_SARS	REACTOME_POTENTIAL_THERAPEUTICS_FOR_SARS		74	0.59706	1.93622	0.00206186	0.023896	0.365	2285	tags=34%, list=14%, signal=39%
ALCALA_APOPTOSIS	ALCALA_APOPTOSIS		52	0.616053	1.93617	0.0019802	0.0235497	0.365	877	tags=19%, list=5%, signal=20%
PODAR_RESPONSE_TO_ADAPHOSTIN_UP	PODAR_RESPONSE_TO_ADAPHOSTIN_UP		100	0.651768	1.93609	0	0.0232678	0.366	3073	tags=56%, list=19%, signal=69%
WP_IL18_SIGNALING_PATHWAY	WP_IL18_SIGNALING_PATHWAY		193	0.629421	1.93454	0	0.0233125	0.371	2055	tags=35%, list=13%, signal=39%
RUTELLA_RESPONSE_TO_HGF_VS_CSF2RB_AND_IL4_DN	RUTELLA_RESPONSE_TO_HGF_VS_CSF2RB_AND_IL4_DN		169	0.643943	1.93427	0	0.02301	0.372	2620	tags=49%, list=16%, signal=57%
WP_NEUROINFLAMMATION_AND_GLUTAMATERGIC_SIGNALING	WP_NEUROINFLAMMATION_AND_GLUTAMATERGIC_SIGNALING		100	0.525138	1.93121	0	0.0233199	0.378	1434	tags=18%, list=9%, signal=20%
REACTOME_DAP12_INTERACTIONS	REACTOME_DAP12_INTERACTIONS		29	0.756064	1.92994	0	0.0233634	0.38	2038	tags=55%, list=13%, signal=63%
DANG_REGULATED_BY_MYC_DN	DANG_REGULATED_BY_MYC_DN		177	0.642425	1.92895	0	0.0233184	0.384	3088	tags=55%, list=19%, signal=67%
GAVIN_FOXP3_TARGETS_CLUSTER_T7	GAVIN_FOXP3_TARGETS_CLUSTER_T7		65	0.546646	1.92826	0.00206186	0.0231824	0.385	3186	tags=35%, list=20%, signal=44%
REACTOME_SIGNALING_BY_VEGF	REACTOME_SIGNALING_BY_VEGF		78	0.595884	1.9267	0.00203666	0.0233033	0.392	1912	tags=32%, list=12%, signal=36%
KUMAR_TARGETS_OF_MLL_AF9_FUSION	KUMAR_TARGETS_OF_MLL_AF9_FUSION		286	0.617819	1.92637	0	0.023192	0.394	1994	tags=34%, list=12%, signal=38%
KEGG_APOPTOSIS	KEGG_APOPTOSIS		74	0.6139	1.92605	0.00210084	0.0230195	0.395	2186	tags=36%, list=14%, signal=42%
REACTOME_COSTIMULATION_BY_THE_CD28_FAMILY	REACTOME_COSTIMULATION_BY_THE_CD28_FAMILY		56	0.765544	1.92559	0	0.022906	0.396	1912	tags=54%, list=12%, signal=61%
WP_MEASLES_VIRUS_INFECTION	WP_MEASLES_VIRUS_INFECTION		104	0.626781	1.92521	0	0.0227014	0.397	2263	tags=38%, list=14%, signal=43%
LEE_AGING_MUSCLE_DN	LEE_AGING_MUSCLE_DN		26	0.732619	1.92425	0	0.0227307	0.4	1898	tags=42%, list=12%, signal=48%
FLECHNER_BIOPSY_KIDNEY_TRANSPLANT_OK_VS_DONOR_UP	FLECHNER_BIOPSY_KIDNEY_TRANSPLANT_OK_VS_DONOR_UP		366	0.525929	1.92327	0	0.0227226	0.403	2908	tags=34%, list=18%, signal=41%
RUTELLA_RESPONSE_TO_HGF_VS_CSF2RB_AND_IL4_UP	RUTELLA_RESPONSE_TO_HGF_VS_CSF2RB_AND_IL4_UP		275	0.759028	1.92312	0	0.022489	0.403	1767	tags=47%, list=11%, signal=52%
HOSHIDA_LIVER_CANCER_SUBCLASS_S1	HOSHIDA_LIVER_CANCER_SUBCLASS_S1		177	0.774483	1.92286	0	0.022301	0.403	1887	tags=56%, list=12%, signal=63%
WP_TCELL_ANTIGEN_RECEPTOR_TCR_PATHWAY_DURING_STAPHYLOCOCCUS_AUREUS_INFECTION	WP_TCELL_ANTIGEN_RECEPTOR_TCR_PATHWAY_DURING_STAPHYLOCOCCUS_AUREUS_INFECTION		55	0.72148	1.92094	0	0.0224117	0.405	2019	tags=38%, list=13%, signal=44%
IGLESIAS_E2F_TARGETS_UP	IGLESIAS_E2F_TARGETS_UP		109	0.762374	1.92079	0	0.0221769	0.405	2293	tags=61%, list=14%, signal=70%
MA_MYELOID_DIFFERENTIATION_UP	MA_MYELOID_DIFFERENTIATION_UP		29	0.697948	1.92047	0	0.0220009	0.405	2416	tags=38%, list=15%, signal=45%
KEGG_JAK_STAT_SIGNALING_PATHWAY	KEGG_JAK_STAT_SIGNALING_PATHWAY		124	0.653288	1.91912	0	0.0220752	0.41	1920	tags=34%, list=12%, signal=38%
WP_CYTOSOLIC_DNASENSING_PATHWAY	WP_CYTOSOLIC_DNASENSING_PATHWAY		57	0.664308	1.9186	0	0.0219295	0.41	1261	tags=23%, list=8%, signal=25%
KEGG_TOLL_LIKE_RECEPTOR_SIGNALING_PATHWAY	KEGG_TOLL_LIKE_RECEPTOR_SIGNALING_PATHWAY		74	0.711668	1.91821	0	0.0217861	0.411	2204	tags=41%, list=14%, signal=47%
LI_INDUCED_T_TO_NATURAL_KILLER_UP	LI_INDUCED_T_TO_NATURAL_KILLER_UP		204	0.665883	1.91713	0	0.0217826	0.413	2346	tags=48%, list=15%, signal=55%
FLECHNER_PBL_KIDNEY_TRANSPLANT_OK_VS_DONOR_UP	FLECHNER_PBL_KIDNEY_TRANSPLANT_OK_VS_DONOR_UP		90	0.466207	1.91394	0.0124224	0.022332	0.421	3460	tags=38%, list=22%, signal=48%
REACTOME_RAC2_GTPASE_CYCLE	REACTOME_RAC2_GTPASE_CYCLE		66	0.569675	1.91328	0	0.0222825	0.422	2110	tags=26%, list=13%, signal=30%
LUI_THYROID_CANCER_PAX8_PPARG_DN	LUI_THYROID_CANCER_PAX8_PPARG_DN		21	0.659022	1.91188	0	0.0223792	0.425	2390	tags=38%, list=15%, signal=45%
BASSO_B_LYMPHOCYTE_NETWORK	BASSO_B_LYMPHOCYTE_NETWORK		94	0.549139	1.91055	0.00199601	0.0224882	0.427	1669	tags=27%, list=10%, signal=30%
RODWELL_AGING_KIDNEY_UP	RODWELL_AGING_KIDNEY_UP		313	0.781492	1.90959	0	0.0225038	0.432	1887	tags=58%, list=12%, signal=64%
BOSCO_ALLERGEN_INDUCED_TH2_ASSOCIATED_MODULE	BOSCO_ALLERGEN_INDUCED_TH2_ASSOCIATED_MODULE		100	0.691389	1.90915	0	0.0223443	0.432	1669	tags=38%, list=10%, signal=42%
REACTOME_TRANSCRIPTIONAL_REGULATION_BY_RUNX1	REACTOME_TRANSCRIPTIONAL_REGULATION_BY_RUNX1		128	0.476014	1.90889	0	0.0221738	0.432	1951	tags=19%, list=12%, signal=21%
WP_TCELL_RECEPTOR_SIGNALING_PATHWAY	WP_TCELL_RECEPTOR_SIGNALING_PATHWAY		69	0.739772	1.90814	0	0.0221048	0.435	1821	tags=45%, list=11%, signal=50%
ZHOU_INFLAMMATORY_RESPONSE_LPS_UP	ZHOU_INFLAMMATORY_RESPONSE_LPS_UP		253	0.60353	1.90599	0	0.0225056	0.44	1937	tags=34%, list=12%, signal=38%
KRIGE_RESPONSE_TO_TOSEDOSTAT_24HR_UP	KRIGE_RESPONSE_TO_TOSEDOSTAT_24HR_UP		444	0.551129	1.90591	0	0.022285	0.44	2828	tags=41%, list=18%, signal=48%
PID_CXCR4_PATHWAY	PID_CXCR4_PATHWAY		72	0.675108	1.90579	0	0.0221015	0.44	2567	tags=53%, list=16%, signal=63%
HAHTOLA_MYCOSIS_FUNGOIDES_SKIN_UP	HAHTOLA_MYCOSIS_FUNGOIDES_SKIN_UP		112	0.663053	1.90571	0	0.021908	0.44	1951	tags=33%, list=12%, signal=37%
BLANCO_MELO_BRONCHIAL_EPITHELIAL_CELLS_INFLUENZA_A_INFECTION_UP	BLANCO_MELO_BRONCHIAL_EPITHELIAL_CELLS_INFLUENZA_A_INFECTION_UP		72	0.728086	1.90458	0	0.0219732	0.441	1932	tags=47%, list=12%, signal=53%
WP_TOLLLIKE_RECEPTOR_SIGNALING_PATHWAY	WP_TOLLLIKE_RECEPTOR_SIGNALING_PATHWAY		74	0.704893	1.90418	0	0.0218884	0.444	2204	tags=39%, list=14%, signal=45%
BOYLAN_MULTIPLE_MYELOMA_D_DN	BOYLAN_MULTIPLE_MYELOMA_D_DN		56	0.678314	1.90334	0	0.0219019	0.446	2232	tags=45%, list=14%, signal=52%
KEGG_VIRAL_MYOCARDITIS	KEGG_VIRAL_MYOCARDITIS		59	0.738846	1.90265	0	0.0218655	0.448	1881	tags=49%, list=12%, signal=56%
PID_CD8_TCR_DOWNSTREAM_PATHWAY	PID_CD8_TCR_DOWNSTREAM_PATHWAY		57	0.720146	1.90237	0	0.0217134	0.449	914	tags=25%, list=6%, signal=26%
HELLER_HDAC_TARGETS_SILENCED_BY_METHYLATION_DN	HELLER_HDAC_TARGETS_SILENCED_BY_METHYLATION_DN		191	0.617865	1.9011	0.00197628	0.0218871	0.454	2172	tags=40%, list=14%, signal=46%
THUM_SYSTOLIC_HEART_FAILURE_UP	THUM_SYSTOLIC_HEART_FAILURE_UP		289	0.749406	1.90078	0	0.0217261	0.454	2110	tags=48%, list=13%, signal=55%
HU_GENOTOXIN_ACTION_DIRECT_VS_INDIRECT_4HR	HU_GENOTOXIN_ACTION_DIRECT_VS_INDIRECT_4HR		26	0.683908	1.90006	0	0.0217675	0.456	2202	tags=38%, list=14%, signal=45%
JIANG_AGING_HYPOTHALAMUS_UP	JIANG_AGING_HYPOTHALAMUS_UP		32	0.550892	1.90005	0.00592885	0.0215749	0.456	2938	tags=34%, list=18%, signal=42%
CROMER_METASTASIS_UP	CROMER_METASTASIS_UP		48	0.629055	1.89997	0	0.0214069	0.456	2169	tags=31%, list=14%, signal=36%
MORI_PRE_BI_LYMPHOCYTE_DN	MORI_PRE_BI_LYMPHOCYTE_DN		51	0.749166	1.89778	0	0.0218981	0.46	2352	tags=51%, list=15%, signal=60%
MORI_MATURE_B_LYMPHOCYTE_UP	MORI_MATURE_B_LYMPHOCYTE_UP		62	0.792522	1.89702	0	0.0219172	0.461	2320	tags=66%, list=15%, signal=77%
RUTELLA_RESPONSE_TO_CSF2RB_AND_IL4_DN	RUTELLA_RESPONSE_TO_CSF2RB_AND_IL4_DN		212	0.767666	1.89481	0	0.022207	0.464	2243	tags=57%, list=14%, signal=65%
REACTOME_INTERLEUKIN_12_FAMILY_SIGNALING	REACTOME_INTERLEUKIN_12_FAMILY_SIGNALING		40	0.68248	1.89371	0	0.0224083	0.468	2512	tags=43%, list=16%, signal=50%
REACTOME_THE_ROLE_OF_NEF_IN_HIV_1_REPLICATION_AND_DISEASE_PATHOGENESIS	REACTOME_THE_ROLE_OF_NEF_IN_HIV_1_REPLICATION_AND_DISEASE_PATHOGENESIS		27	0.673849	1.89297	0.00199203	0.0224538	0.469	826	tags=30%, list=5%, signal=31%
BLANCO_MELO_COVID19_SARS_COV_2_INFECTION_A594_ACE2_EXPRESSING_CELLS_UP	BLANCO_MELO_COVID19_SARS_COV_2_INFECTION_A594_ACE2_EXPRESSING_CELLS_UP		317	0.575477	1.89142	0	0.0226617	0.473	2071	tags=33%, list=13%, signal=38%
LEE_AGING_CEREBELLUM_UP	LEE_AGING_CEREBELLUM_UP		57	0.723698	1.89127	0	0.0225414	0.473	1942	tags=40%, list=12%, signal=46%
WP_MODULATORS_OF_TCR_SIGNALING_AND_T_CELL_ACTIVATION	WP_MODULATORS_OF_TCR_SIGNALING_AND_T_CELL_ACTIVATION		42	0.734137	1.89037	0	0.0225703	0.479	2287	tags=52%, list=14%, signal=61%
IVANOVA_HEMATOPOIESIS_MATURE_CELL	IVANOVA_HEMATOPOIESIS_MATURE_CELL		178	0.553727	1.89018	0	0.022458	0.48	1440	tags=22%, list=9%, signal=24%
KEGG_CELL_ADHESION_MOLECULES_CAMS	KEGG_CELL_ADHESION_MOLECULES_CAMS		113	0.695457	1.89001	0	0.0222917	0.48	2284	tags=50%, list=14%, signal=57%
CASORELLI_ACUTE_PROMYELOCYTIC_LEUKEMIA_UP	CASORELLI_ACUTE_PROMYELOCYTIC_LEUKEMIA_UP		97	0.712743	1.88872	0	0.0224708	0.483	2808	tags=58%, list=18%, signal=70%
WP_GPCRS_CLASS_A_RHODOPSINLIKE	WP_GPCRS_CLASS_A_RHODOPSINLIKE		224	0.583183	1.88818	0	0.0225107	0.486	1659	tags=21%, list=10%, signal=23%
REACTOME_G_ALPHA_I_SIGNALLING_EVENTS	REACTOME_G_ALPHA_I_SIGNALLING_EVENTS		236	0.636236	1.88807	0	0.0223793	0.486	1889	tags=31%, list=12%, signal=35%
GENTILE_UV_RESPONSE_CLUSTER_D5	GENTILE_UV_RESPONSE_CLUSTER_D5		22	0.594473	1.88711	0	0.0223668	0.489	1461	tags=23%, list=9%, signal=25%
BIOCARTA_VIP_PATHWAY	BIOCARTA_VIP_PATHWAY		21	0.722135	1.88681	0	0.0222668	0.489	1261	tags=33%, list=8%, signal=36%
BERTUCCI_MEDULLARY_VS_DUCTAL_BREAST_CANCER_UP	BERTUCCI_MEDULLARY_VS_DUCTAL_BREAST_CANCER_UP		141	0.698316	1.88572	0	0.0223721	0.49	2168	tags=46%, list=14%, signal=53%
REACTOME_FCGR3A_MEDIATED_IL10_SYNTHESIS	REACTOME_FCGR3A_MEDIATED_IL10_SYNTHESIS		38	0.753472	1.88553	0.00200803	0.0222193	0.49	1889	tags=53%, list=12%, signal=60%
REACTOME_TOLL_LIKE_RECEPTOR_CASCADES	REACTOME_TOLL_LIKE_RECEPTOR_CASCADES		102	0.595168	1.88537	0	0.0220708	0.49	3107	tags=45%, list=19%, signal=56%
PID_IL4_2PATHWAY	PID_IL4_2PATHWAY		47	0.671281	1.88476	0	0.02212	0.49	3244	tags=66%, list=20%, signal=83%
REACTOME_TOLL_LIKE_RECEPTOR_TLR1_TLR2_CASCADE	REACTOME_TOLL_LIKE_RECEPTOR_TLR1_TLR2_CASCADE		74	0.579036	1.88334	0	0.0222601	0.491	3107	tags=42%, list=19%, signal=52%
MARSON_FOXP3_TARGETS_UP	MARSON_FOXP3_TARGETS_UP		42	0.722213	1.88297	0	0.0221716	0.492	2508	tags=50%, list=16%, signal=59%
HOEBEKE_LYMPHOID_STEM_CELL_UP	HOEBEKE_LYMPHOID_STEM_CELL_UP		57	0.707821	1.88189	0	0.0223684	0.497	1585	tags=39%, list=10%, signal=43%
DER_IFN_BETA_RESPONSE_UP	DER_IFN_BETA_RESPONSE_UP		80	0.744434	1.88048	0	0.0226327	0.499	2038	tags=52%, list=13%, signal=60%
TARTE_PLASMA_CELL_VS_PLASMABLAST_UP	TARTE_PLASMA_CELL_VS_PLASMABLAST_UP		275	0.615694	1.87848	0	0.0229668	0.504	2019	tags=36%, list=13%, signal=40%
KEGG_CYTOSOLIC_DNA_SENSING_PATHWAY	KEGG_CYTOSOLIC_DNA_SENSING_PATHWAY		43	0.703434	1.87847	0	0.0228016	0.504	1261	tags=26%, list=8%, signal=28%
FAELT_B_CLL_WITH_VH_REARRANGEMENTS_UP	FAELT_B_CLL_WITH_VH_REARRANGEMENTS_UP		30	0.722821	1.87786	0	0.0227594	0.506	1753	tags=40%, list=11%, signal=45%
PID_AVB3_OPN_PATHWAY	PID_AVB3_OPN_PATHWAY		23	0.712333	1.87722	0	0.0227721	0.508	2811	tags=70%, list=18%, signal=84%
VALK_AML_CLUSTER_11	VALK_AML_CLUSTER_11		30	0.738254	1.87595	0	0.0229298	0.512	2740	tags=57%, list=17%, signal=68%
LEE_AGING_NEOCORTEX_UP	LEE_AGING_NEOCORTEX_UP		51	0.610364	1.8755	0	0.0229202	0.513	2790	tags=39%, list=17%, signal=47%
GAVIN_FOXP3_TARGETS_CLUSTER_P3	GAVIN_FOXP3_TARGETS_CLUSTER_P3		111	0.60607	1.87504	0	0.0228726	0.515	2122	tags=40%, list=13%, signal=45%
PID_HDAC_CLASSII_PATHWAY	PID_HDAC_CLASSII_PATHWAY		22	0.673741	1.8748	0.00408163	0.0227605	0.515	1083	tags=27%, list=7%, signal=29%
HASLINGER_B_CLL_WITH_11Q23_DELETION	HASLINGER_B_CLL_WITH_11Q23_DELETION		18	0.66117	1.87422	0.00193424	0.0227134	0.517	3299	tags=72%, list=21%, signal=91%
WP_HEPATITIS_B_INFECTION	WP_HEPATITIS_B_INFECTION		108	0.507034	1.8731	0	0.0228664	0.519	3107	tags=35%, list=19%, signal=43%
BIOCARTA_BCR_PATHWAY	BIOCARTA_BCR_PATHWAY		25	0.597657	1.87235	0.00207039	0.0229502	0.523	1653	tags=28%, list=10%, signal=31%
KEGG_HEMATOPOIETIC_CELL_LINEAGE	KEGG_HEMATOPOIETIC_CELL_LINEAGE		80	0.815377	1.872	0	0.0228708	0.523	1994	tags=61%, list=12%, signal=70%
ZHU_CMV_ALL_UP	ZHU_CMV_ALL_UP		76	0.667727	1.87121	0	0.0229184	0.525	2524	tags=42%, list=16%, signal=50%
KYNG_DNA_DAMAGE_DN	KYNG_DNA_DAMAGE_DN		130	0.579099	1.87103	0	0.0228555	0.526	2436	tags=33%, list=15%, signal=39%
PID_TCR_PATHWAY	PID_TCR_PATHWAY		43	0.782951	1.87046	0	0.0228082	0.527	1821	tags=53%, list=11%, signal=60%
NEMETH_INFLAMMATORY_RESPONSE_LPS_UP	NEMETH_INFLAMMATORY_RESPONSE_LPS_UP		55	0.748918	1.87045	0	0.0226667	0.527	1784	tags=49%, list=11%, signal=55%
PID_PDGFRB_PATHWAY	PID_PDGFRB_PATHWAY		87	0.508978	1.86932	0.00409836	0.0229434	0.532	3034	tags=38%, list=19%, signal=47%
KAYO_CALORIE_RESTRICTION_MUSCLE_UP	KAYO_CALORIE_RESTRICTION_MUSCLE_UP		65	0.754345	1.86878	0	0.0229311	0.534	1510	tags=42%, list=9%, signal=46%
REACTOME_TAK1_DEPENDENT_IKK_AND_NF_KAPPA_B_ACTIVATION	REACTOME_TAK1_DEPENDENT_IKK_AND_NF_KAPPA_B_ACTIVATION		24	0.636198	1.86713	0.00414079	0.0233289	0.542	3567	tags=63%, list=22%, signal=80%
REN_ALVEOLAR_RHABDOMYOSARCOMA_DN	REN_ALVEOLAR_RHABDOMYOSARCOMA_DN		272	0.64993	1.8652	0	0.0237014	0.548	2903	tags=52%, list=18%, signal=63%
RYAN_MANTLE_CELL_LYMPHOMA_NOTCH_DIRECT_UP	RYAN_MANTLE_CELL_LYMPHOMA_NOTCH_DIRECT_UP		100	0.712546	1.86393	0	0.0238977	0.552	1854	tags=48%, list=12%, signal=54%
WP_CHEMOKINE_SIGNALING_PATHWAY	WP_CHEMOKINE_SIGNALING_PATHWAY		132	0.712746	1.86312	0	0.0239911	0.554	2019	tags=46%, list=13%, signal=52%
RUTELLA_RESPONSE_TO_HGF_DN	RUTELLA_RESPONSE_TO_HGF_DN		159	0.71107	1.86273	0	0.0239201	0.554	2084	tags=47%, list=13%, signal=53%
WP_16P112_DISTAL_DELETION_SYNDROME	WP_16P112_DISTAL_DELETION_SYNDROME		20	0.76579	1.86252	0	0.0238282	0.554	1118	tags=40%, list=7%, signal=43%
GRAESSMANN_APOPTOSIS_BY_SERUM_DEPRIVATION_UP	GRAESSMANN_APOPTOSIS_BY_SERUM_DEPRIVATION_UP		358	0.509921	1.86245	0	0.0236894	0.554	2586	tags=36%, list=16%, signal=42%
SAKAI_CHRONIC_HEPATITIS_VS_LIVER_CANCER_UP	SAKAI_CHRONIC_HEPATITIS_VS_LIVER_CANCER_UP		54	0.580026	1.8621	0	0.0236471	0.555	2611	tags=33%, list=16%, signal=40%
PASQUALUCCI_LYMPHOMA_BY_GC_STAGE_DN	PASQUALUCCI_LYMPHOMA_BY_GC_STAGE_DN		106	0.657515	1.86204	0	0.0235324	0.556	2359	tags=45%, list=15%, signal=53%
WP_COMPLEMENT_SYSTEM_IN_NEURONAL_DEVELOPMENT_AND_PLASTICITY	WP_COMPLEMENT_SYSTEM_IN_NEURONAL_DEVELOPMENT_AND_PLASTICITY		92	0.692843	1.86009	0	0.0239409	0.564	1853	tags=41%, list=12%, signal=46%
BEIER_GLIOMA_STEM_CELL_DN	BEIER_GLIOMA_STEM_CELL_DN		51	0.697998	1.86001	0	0.0238214	0.564	1161	tags=35%, list=7%, signal=38%
DER_IFN_GAMMA_RESPONSE_UP	DER_IFN_GAMMA_RESPONSE_UP		50	0.759103	1.85999	0	0.0236879	0.565	2038	tags=64%, list=13%, signal=73%
PETROVA_ENDOTHELIUM_LYMPHATIC_VS_BLOOD_DN	PETROVA_ENDOTHELIUM_LYMPHATIC_VS_BLOOD_DN		116	0.738462	1.859	0	0.0238186	0.565	1908	tags=53%, list=12%, signal=59%
WP_GENETIC_CAUSES_OF_PORTOSINUSOIDAL_VASCULAR_DISEASE	WP_GENETIC_CAUSES_OF_PORTOSINUSOIDAL_VASCULAR_DISEASE		28	0.71836	1.85891	0.00204499	0.0236866	0.566	1482	tags=36%, list=9%, signal=39%
REACTOME_ANTI_INFLAMMATORY_RESPONSE_FAVOURING_LEISHMANIA_PARASITE_INFECTION	REACTOME_ANTI_INFLAMMATORY_RESPONSE_FAVOURING_LEISHMANIA_PARASITE_INFECTION		76	0.643394	1.85866	0.00206612	0.0236112	0.567	1889	tags=42%, list=12%, signal=48%
REACTOME_PARASITE_INFECTION	REACTOME_PARASITE_INFECTION		45	0.696137	1.85812	0.00206186	0.0236047	0.569	1653	tags=33%, list=10%, signal=37%
FOSTER_TOLERANT_MACROPHAGE_UP	FOSTER_TOLERANT_MACROPHAGE_UP		100	0.724383	1.85769	0	0.0235672	0.569	1586	tags=45%, list=10%, signal=50%
HADDAD_T_LYMPHOCYTE_AND_NK_PROGENITOR_DN	HADDAD_T_LYMPHOCYTE_AND_NK_PROGENITOR_DN		46	0.821608	1.8566	0	0.0236811	0.572	1817	tags=67%, list=11%, signal=76%
FULCHER_INFLAMMATORY_RESPONSE_LECTIN_VS_LPS_UP	FULCHER_INFLAMMATORY_RESPONSE_LECTIN_VS_LPS_UP		375	0.588443	1.8551	0	0.0239902	0.578	2241	tags=33%, list=14%, signal=38%
CHYLA_CBFA2T3_TARGETS_UP	CHYLA_CBFA2T3_TARGETS_UP		257	0.661977	1.85403	0	0.0241792	0.581	2124	tags=43%, list=13%, signal=49%
IKEDA_MIR1_TARGETS_UP	IKEDA_MIR1_TARGETS_UP		39	0.654557	1.85235	0.0040404	0.0245732	0.587	3254	tags=59%, list=20%, signal=74%
WP_TH17_CELL_DIFFERENTIATION_PATHWAY	WP_TH17_CELL_DIFFERENTIATION_PATHWAY		50	0.735672	1.85217	0.00411523	0.0245021	0.587	2755	tags=56%, list=17%, signal=67%
WP_ACUTE_VIRAL_MYOCARDITIS	WP_ACUTE_VIRAL_MYOCARDITIS		65	0.672441	1.85214	0	0.0243645	0.587	1561	tags=32%, list=10%, signal=36%
FERRANDO_T_ALL_WITH_MLL_ENL_FUSION_UP	FERRANDO_T_ALL_WITH_MLL_ENL_FUSION_UP		56	0.644989	1.8513	0	0.0245632	0.591	1821	tags=38%, list=11%, signal=42%
BURTON_ADIPOGENESIS_8	BURTON_ADIPOGENESIS_8		54	0.654815	1.85037	0	0.0246295	0.593	2962	tags=48%, list=19%, signal=59%
REACTOME_DETOXIFICATION_OF_REACTIVE_OXYGEN_SPECIES	REACTOME_DETOXIFICATION_OF_REACTIVE_OXYGEN_SPECIES		29	0.702335	1.84899	0	0.0248997	0.599	621	tags=24%, list=4%, signal=25%
HOLLMANN_APOPTOSIS_VIA_CD40_UP	HOLLMANN_APOPTOSIS_VIA_CD40_UP		147	0.487475	1.84859	0	0.0248705	0.603	2671	tags=31%, list=17%, signal=37%
PID_FCER1_PATHWAY	PID_FCER1_PATHWAY		45	0.726917	1.84815	0	0.0248706	0.603	1664	tags=42%, list=10%, signal=47%
ROZANOV_MMP14_TARGETS_UP	ROZANOV_MMP14_TARGETS_UP		181	0.684445	1.8476	0	0.0249104	0.605	2120	tags=51%, list=13%, signal=58%
REACTOME_CD209_DC_SIGN_SIGNALING	REACTOME_CD209_DC_SIGN_SIGNALING		17	0.72135	1.84686	0	0.0249674	0.607	1653	tags=47%, list=10%, signal=52%
XIE_ST_HSC_S1PR3_OE_UP	XIE_ST_HSC_S1PR3_OE_UP		130	0.796662	1.84534	0	0.0252599	0.613	1714	tags=61%, list=11%, signal=68%
NUTT_GBM_VS_AO_GLIOMA_UP	NUTT_GBM_VS_AO_GLIOMA_UP		35	0.665338	1.84465	0	0.0252513	0.616	2914	tags=46%, list=18%, signal=56%
LU_IL4_SIGNALING	LU_IL4_SIGNALING		62	0.704258	1.84378	0.0020284	0.0254978	0.624	1669	tags=39%, list=10%, signal=43%
FIGUEROA_AML_METHYLATION_CLUSTER_6_DN	FIGUEROA_AML_METHYLATION_CLUSTER_6_DN		24	0.737148	1.84264	0	0.025613	0.627	1232	tags=38%, list=8%, signal=41%
HIRSCH_CELLULAR_TRANSFORMATION_SIGNATURE_UP	HIRSCH_CELLULAR_TRANSFORMATION_SIGNATURE_UP		157	0.662841	1.84142	0.002079	0.0257832	0.63	2745	tags=46%, list=17%, signal=56%
DELASERNA_MYOD_TARGETS_DN	DELASERNA_MYOD_TARGETS_DN		35	0.701565	1.84119	0	0.0256797	0.63	2655	tags=54%, list=17%, signal=65%
WP_T_CELL_RECEPTOR_AND_COSTIMULATORY_SIGNALING	WP_T_CELL_RECEPTOR_AND_COSTIMULATORY_SIGNALING		23	0.726168	1.84038	0.00207039	0.0256965	0.633	1261	tags=30%, list=8%, signal=33%
MARKEY_RB1_ACUTE_LOF_DN	MARKEY_RB1_ACUTE_LOF_DN		172	0.771778	1.84028	0	0.0255938	0.633	1917	tags=57%, list=12%, signal=64%
PID_INTEGRIN_CS_PATHWAY	PID_INTEGRIN_CS_PATHWAY		25	0.778694	1.83937	0	0.0257528	0.635	2688	tags=68%, list=17%, signal=82%
WP_NONGENOMIC_ACTIONS_OF_125_DIHYDROXYVITAMIN_D3	WP_NONGENOMIC_ACTIONS_OF_125_DIHYDROXYVITAMIN_D3		57	0.643502	1.83918	0	0.0256548	0.635	1261	tags=28%, list=8%, signal=30%
WP_RANKLRANK_SIGNALING_PATHWAY	WP_RANKLRANK_SIGNALING_PATHWAY		35	0.55765	1.83813	0.0101215	0.0258434	0.638	3567	tags=49%, list=22%, signal=62%
PID_IL2_STAT5_PATHWAY	PID_IL2_STAT5_PATHWAY		24	0.780716	1.83803	0	0.0257402	0.638	2107	tags=50%, list=13%, signal=58%
REACTOME_CLASS_I_MHC_MEDIATED_ANTIGEN_PROCESSING_PRESENTATION	REACTOME_CLASS_I_MHC_MEDIATED_ANTIGEN_PROCESSING_PRESENTATION		222	0.428612	1.83719	0	0.0259001	0.643	1932	tags=18%, list=12%, signal=21%
LINDGREN_BLADDER_CANCER_CLUSTER_2A_DN	LINDGREN_BLADDER_CANCER_CLUSTER_2A_DN		85	0.711424	1.83678	0	0.025869	0.646	1935	tags=48%, list=12%, signal=55%
WP_SPINAL_CORD_INJURY	WP_SPINAL_CORD_INJURY		83	0.678114	1.8359	0	0.0259521	0.648	2755	tags=48%, list=17%, signal=58%
MIKKELSEN_MEF_LCP_WITH_H3K4ME3	MIKKELSEN_MEF_LCP_WITH_H3K4ME3		81	0.718672	1.8359	0	0.025823	0.648	1934	tags=54%, list=12%, signal=61%
KEGG_LYSOSOME	KEGG_LYSOSOME		106	0.53965	1.83549	0.00396825	0.025788	0.649	3014	tags=42%, list=19%, signal=51%
AMUNDSON_RESPONSE_TO_ARSENITE	AMUNDSON_RESPONSE_TO_ARSENITE		138	0.45711	1.83497	0	0.0259026	0.651	3349	tags=41%, list=21%, signal=51%
TONKS_TARGETS_OF_RUNX1_RUNX1T1_FUSION_HSC_DN	TONKS_TARGETS_OF_RUNX1_RUNX1T1_FUSION_HSC_DN		133	0.717721	1.83464	0	0.0258553	0.651	2075	tags=50%, list=13%, signal=57%
REACTOME_CTLA4_INHIBITORY_SIGNALING	REACTOME_CTLA4_INHIBITORY_SIGNALING		18	0.739099	1.83444	0.00201207	0.0257681	0.651	1653	tags=39%, list=10%, signal=43%
GARY_CD5_TARGETS_UP	GARY_CD5_TARGETS_UP		292	0.460338	1.83378	0.0020284	0.0257912	0.651	2610	tags=27%, list=16%, signal=32%
WP_TCELL_ACTIVATION_SARSCOV2	WP_TCELL_ACTIVATION_SARSCOV2		72	0.695333	1.83336	0.00209205	0.0258536	0.653	1894	tags=44%, list=12%, signal=50%
REACTOME_NUCLEOTIDE_BINDING_DOMAIN_LEUCINE_RICH_REPEAT_CONTAINING_RECEPTOR_NLR_SIGNALING_PATHWAYS	REACTOME_NUCLEOTIDE_BINDING_DOMAIN_LEUCINE_RICH_REPEAT_CONTAINING_RECEPTOR_NLR_SIGNALING_PATHWAYS		37	0.71489	1.83302	0	0.0258556	0.653	1434	tags=35%, list=9%, signal=39%
KEGG_FC_GAMMA_R_MEDIATED_PHAGOCYTOSIS	KEGG_FC_GAMMA_R_MEDIATED_PHAGOCYTOSIS		74	0.578947	1.83287	0.00206186	0.0258182	0.655	1653	tags=28%, list=10%, signal=32%
WP_VEGFAVEGFR2_SIGNALING	WP_VEGFAVEGFR2_SIGNALING		300	0.491539	1.83265	0	0.0257675	0.656	2828	tags=35%, list=18%, signal=42%
KEGG_CHEMOKINE_SIGNALING_PATHWAY	KEGG_CHEMOKINE_SIGNALING_PATHWAY		149	0.725422	1.8318	0	0.0258946	0.659	2055	tags=48%, list=13%, signal=55%
PICCALUGA_ANGIOIMMUNOBLASTIC_LYMPHOMA_DN	PICCALUGA_ANGIOIMMUNOBLASTIC_LYMPHOMA_DN		81	0.604162	1.83148	0.00862069	0.025883	0.66	3187	tags=46%, list=20%, signal=57%
WP_REGULATORY_CIRCUITS_OF_THE_STAT3_SIGNALING_PATHWAY	WP_REGULATORY_CIRCUITS_OF_THE_STAT3_SIGNALING_PATHWAY		66	0.645448	1.83083	0	0.0259504	0.664	1920	tags=42%, list=12%, signal=48%
WP_APOPTOSIS	WP_APOPTOSIS		64	0.638818	1.83025	0	0.0259748	0.669	2493	tags=44%, list=16%, signal=52%
HUANG_DASATINIB_SENSITIVITY_UP	HUANG_DASATINIB_SENSITIVITY_UP		61	0.742168	1.83008	0	0.0259094	0.67	1891	tags=62%, list=12%, signal=70%
BLANCO_MELO_COVID19_SARS_COV_2_INFECTION_CALU3_CELLS_UP	BLANCO_MELO_COVID19_SARS_COV_2_INFECTION_CALU3_CELLS_UP		219	0.759734	1.8293	0	0.0260284	0.672	1784	tags=57%, list=11%, signal=63%
LENAOUR_DENDRITIC_CELL_MATURATION_UP	LENAOUR_DENDRITIC_CELL_MATURATION_UP		85	0.736564	1.82832	0.0020284	0.02621	0.674	2009	tags=54%, list=13%, signal=62%
DER_IFN_ALPHA_RESPONSE_UP	DER_IFN_ALPHA_RESPONSE_UP		52	0.816729	1.82814	0	0.0261429	0.674	2038	tags=71%, list=13%, signal=81%
KEGG_CYTOKINE_CYTOKINE_RECEPTOR_INTERACTION	KEGG_CYTOKINE_CYTOKINE_RECEPTOR_INTERACTION		206	0.731208	1.82755	0	0.026156	0.675	2065	tags=50%, list=13%, signal=57%
RAMALHO_STEMNESS_DN	RAMALHO_STEMNESS_DN		51	0.780998	1.8272	0	0.0260875	0.675	1421	tags=47%, list=9%, signal=51%
PECE_MAMMARY_STEM_CELL_DN	PECE_MAMMARY_STEM_CELL_DN		79	0.646164	1.82695	0.00198807	0.0260833	0.676	3019	tags=52%, list=19%, signal=64%
BASSO_CD40_SIGNALING_UP	BASSO_CD40_SIGNALING_UP		68	0.807891	1.82685	0	0.0259745	0.676	2468	tags=78%, list=15%, signal=92%
BIOCARTA_FCER1_PATHWAY	BIOCARTA_FCER1_PATHWAY		32	0.686222	1.82657	0	0.025932	0.676	2755	tags=47%, list=17%, signal=57%
NABA_SECRETED_FACTORS	NABA_SECRETED_FACTORS		239	0.635642	1.82612	0	0.0259251	0.679	2055	tags=33%, list=13%, signal=37%
REACTOME_PEPTIDE_LIGAND_BINDING_RECEPTORS	REACTOME_PEPTIDE_LIGAND_BINDING_RECEPTORS		160	0.690413	1.82578	0	0.0259492	0.681	2055	tags=42%, list=13%, signal=48%
REACTOME_DDX58_IFIH1_MEDIATED_INDUCTION_OF_INTERFERON_ALPHA_BETA	REACTOME_DDX58_IFIH1_MEDIATED_INDUCTION_OF_INTERFERON_ALPHA_BETA		49	0.53238	1.82547	0.00211864	0.0259161	0.682	2618	tags=29%, list=16%, signal=34%
VANASSE_BCL2_TARGETS_DN	VANASSE_BCL2_TARGETS_DN		48	0.68537	1.82512	0.00207469	0.02592	0.683	1434	tags=35%, list=9%, signal=39%
WP_PEPTIDE_GPCRS	WP_PEPTIDE_GPCRS		63	0.739457	1.82407	0	0.0261304	0.684	1513	tags=35%, list=9%, signal=38%
ZHOU_TNF_SIGNALING_4HR	ZHOU_TNF_SIGNALING_4HR		35	0.591282	1.82358	0.0020202	0.0261896	0.685	2274	tags=34%, list=14%, signal=40%
HADDAD_B_LYMPHOCYTE_PROGENITOR	HADDAD_B_LYMPHOCYTE_PROGENITOR		177	0.608386	1.8235	0	0.0260914	0.685	2567	tags=45%, list=16%, signal=53%
WP_NETRINUNC5B_SIGNALING_PATHWAY	WP_NETRINUNC5B_SIGNALING_PATHWAY		33	0.652944	1.82282	0.00203252	0.0261539	0.686	1443	tags=33%, list=9%, signal=37%
KEGG_AUTOIMMUNE_THYROID_DISEASE	KEGG_AUTOIMMUNE_THYROID_DISEASE		43	0.819899	1.82236	0	0.0261866	0.686	2038	tags=60%, list=13%, signal=69%
TAKEDA_TARGETS_OF_NUP98_HOXA9_FUSION_3D_UP	TAKEDA_TARGETS_OF_NUP98_HOXA9_FUSION_3D_UP		128	0.739817	1.82229	0	0.0260853	0.686	2074	tags=59%, list=13%, signal=67%
PID_CD8_TCR_PATHWAY	PID_CD8_TCR_PATHWAY		40	0.7784	1.82059	0	0.0264587	0.689	1886	tags=52%, list=12%, signal=59%
DEBIASI_APOPTOSIS_BY_REOVIRUS_INFECTION_UP	DEBIASI_APOPTOSIS_BY_REOVIRUS_INFECTION_UP		179	0.575358	1.82033	0	0.0264194	0.689	2674	tags=37%, list=17%, signal=44%
LINDSTEDT_DENDRITIC_CELL_MATURATION_D	LINDSTEDT_DENDRITIC_CELL_MATURATION_D		49	0.80533	1.82015	0	0.0263755	0.69	1518	tags=57%, list=9%, signal=63%
GAVIN_FOXP3_TARGETS_CLUSTER_P7	GAVIN_FOXP3_TARGETS_CLUSTER_P7		66	0.661058	1.81912	0	0.0266799	0.694	1880	tags=41%, list=12%, signal=46%
WARTERS_RESPONSE_TO_IR_SKIN	WARTERS_RESPONSE_TO_IR_SKIN		50	0.612205	1.81886	0	0.0266413	0.697	1928	tags=38%, list=12%, signal=43%
GREGORY_SYNTHETIC_LETHAL_WITH_IMATINIB	GREGORY_SYNTHETIC_LETHAL_WITH_IMATINIB		93	0.521721	1.81866	0	0.0265799	0.697	1624	tags=25%, list=10%, signal=27%
KEGG_PRION_DISEASES	KEGG_PRION_DISEASES		32	0.773936	1.81839	0	0.0265327	0.698	1570	tags=41%, list=10%, signal=45%
REACTOME_CLASS_A_1_RHODOPSIN_LIKE_RECEPTORS	REACTOME_CLASS_A_1_RHODOPSIN_LIKE_RECEPTORS		259	0.640004	1.81797	0	0.0265826	0.698	2055	tags=35%, list=13%, signal=40%
WP_ALLOGRAFT_REJECTION	WP_ALLOGRAFT_REJECTION		78	0.835611	1.81788	0	0.0265164	0.7	994	tags=54%, list=6%, signal=57%
REACTOME_INTERLEUKIN_1_SIGNALING	REACTOME_INTERLEUKIN_1_SIGNALING		85	0.562101	1.81787	0.00845666	0.0264114	0.701	2411	tags=29%, list=15%, signal=34%
BAELDE_DIABETIC_NEPHROPATHY_DN	BAELDE_DIABETIC_NEPHROPATHY_DN		298	0.572643	1.81776	0	0.026343	0.701	2236	tags=34%, list=14%, signal=39%
HUANG_GATA2_TARGETS_UP	HUANG_GATA2_TARGETS_UP		106	0.693477	1.81705	0	0.026494	0.704	2352	tags=51%, list=15%, signal=59%
GRAESSMANN_RESPONSE_TO_MC_AND_SERUM_DEPRIVATION_UP	GRAESSMANN_RESPONSE_TO_MC_AND_SERUM_DEPRIVATION_UP		151	0.625445	1.81688	0	0.026456	0.706	2342	tags=45%, list=15%, signal=52%
REACTOME_CELL_SURFACE_INTERACTIONS_AT_THE_VASCULAR_WALL	REACTOME_CELL_SURFACE_INTERACTIONS_AT_THE_VASCULAR_WALL		102	0.649417	1.81669	0.00205761	0.0263835	0.706	1653	tags=39%, list=10%, signal=43%
PID_TCR_CALCIUM_PATHWAY	PID_TCR_CALCIUM_PATHWAY		24	0.706899	1.81638	0	0.0263503	0.707	1528	tags=25%, list=10%, signal=28%
KRIEG_KDM3A_TARGETS_NOT_HYPOXIA	KRIEG_KDM3A_TARGETS_NOT_HYPOXIA		117	0.514235	1.81563	0	0.0264027	0.707	2334	tags=27%, list=15%, signal=32%
LINDGREN_BLADDER_CANCER_CLUSTER_2B	LINDGREN_BLADDER_CANCER_CLUSTER_2B		270	0.829363	1.81394	0	0.0268652	0.712	1862	tags=71%, list=12%, signal=79%
ROSS_AML_WITH_MLL_FUSIONS	ROSS_AML_WITH_MLL_FUSIONS		54	0.649687	1.81386	0.00409836	0.026782	0.712	2346	tags=48%, list=15%, signal=56%
REACTOME_NEUTROPHIL_DEGRANULATION	REACTOME_NEUTROPHIL_DEGRANULATION		342	0.597885	1.81358	0.006	0.0267709	0.713	1915	tags=29%, list=12%, signal=32%
BLALOCK_ALZHEIMERS_DISEASE_INCIPIENT_UP	BLALOCK_ALZHEIMERS_DISEASE_INCIPIENT_UP		245	0.469663	1.81356	0	0.0266715	0.713	2518	tags=31%, list=16%, signal=37%
REACTOME_INTERFERON_ALPHA_BETA_SIGNALING	REACTOME_INTERFERON_ALPHA_BETA_SIGNALING		57	0.766839	1.81346	0.00408998	0.026629	0.713	2479	tags=65%, list=16%, signal=77%
FERRANDO_T_ALL_WITH_MLL_ENL_FUSION_DN	FERRANDO_T_ALL_WITH_MLL_ENL_FUSION_DN		60	0.565133	1.81287	0.0102459	0.0267498	0.715	1062	tags=15%, list=7%, signal=16%
MANNE_COVID19_COMBINED_COHORT_VS_HEALTHY_DONOR_PLATELETS_DN	MANNE_COVID19_COMBINED_COHORT_VS_HEALTHY_DONOR_PLATELETS_DN		141	0.650669	1.81231	0	0.0268335	0.716	2306	tags=49%, list=14%, signal=57%
WP_INFLAMMATORY_BOWEL_DISEASE_SIGNALING	WP_INFLAMMATORY_BOWEL_DISEASE_SIGNALING		30	0.831068	1.81212	0	0.0268164	0.716	1261	tags=50%, list=8%, signal=54%
REACTOME_GPCR_LIGAND_BINDING	REACTOME_GPCR_LIGAND_BINDING		325	0.614588	1.8108	0	0.0270755	0.721	2055	tags=33%, list=13%, signal=37%
REACTOME_RAC1_GTPASE_CYCLE	REACTOME_RAC1_GTPASE_CYCLE		143	0.491331	1.81032	0	0.0271163	0.723	2612	tags=32%, list=16%, signal=38%
JAZAG_TGFB1_SIGNALING_VIA_SMAD4_DN	JAZAG_TGFB1_SIGNALING_VIA_SMAD4_DN		42	0.614224	1.80992	0	0.0271085	0.723	2041	tags=36%, list=13%, signal=41%
LEE_DIFFERENTIATING_T_LYMPHOCYTE	LEE_DIFFERENTIATING_T_LYMPHOCYTE		123	0.809675	1.8096	0	0.027091	0.723	1105	tags=50%, list=7%, signal=53%
REACTOME_ROLE_OF_PHOSPHOLIPIDS_IN_PHAGOCYTOSIS	REACTOME_ROLE_OF_PHOSPHOLIPIDS_IN_PHAGOCYTOSIS		27	0.696646	1.80925	0	0.0270746	0.723	1912	tags=52%, list=12%, signal=59%
VERHAAK_GLIOBLASTOMA_MESENCHYMAL	VERHAAK_GLIOBLASTOMA_MESENCHYMAL		137	0.792467	1.80919	0	0.026982	0.723	1926	tags=64%, list=12%, signal=72%
HENDRICKS_SMARCA4_TARGETS_DN	HENDRICKS_SMARCA4_TARGETS_DN		37	0.708449	1.8078	0	0.0272607	0.727	1452	tags=41%, list=9%, signal=44%
KASLER_HDAC7_TARGETS_1_UP	KASLER_HDAC7_TARGETS_1_UP		130	0.464475	1.80758	0.00206186	0.0272185	0.727	1455	tags=21%, list=9%, signal=23%
BOQUEST_STEM_CELL_DN	BOQUEST_STEM_CELL_DN		147	0.70602	1.80707	0	0.0272616	0.727	2101	tags=55%, list=13%, signal=63%
PID_PDGFRA_PATHWAY	PID_PDGFRA_PATHWAY		16	0.689197	1.8066	0.00639659	0.0272839	0.728	2755	tags=50%, list=17%, signal=60%
REACTOME_INTERLEUKIN_12_SIGNALING	REACTOME_INTERLEUKIN_12_SIGNALING		32	0.682701	1.80611	0.00424628	0.0272826	0.728	2107	tags=38%, list=13%, signal=43%
KEGG_SYSTEMIC_LUPUS_ERYTHEMATOSUS	KEGG_SYSTEMIC_LUPUS_ERYTHEMATOSUS		45	0.853254	1.80607	0	0.0271983	0.728	1100	tags=64%, list=7%, signal=69%
ICHIBA_GRAFT_VERSUS_HOST_DISEASE_D7_UP	ICHIBA_GRAFT_VERSUS_HOST_DISEASE_D7_UP		80	0.842781	1.80502	0	0.0273591	0.73	1725	tags=69%, list=11%, signal=77%
KUUSELO_PANCREATIC_CANCER_19Q13_AMPLIFICATION	KUUSELO_PANCREATIC_CANCER_19Q13_AMPLIFICATION		20	0.708863	1.8044	0	0.0274311	0.732	1226	tags=20%, list=8%, signal=22%
VANTVEER_BREAST_CANCER_BRCA1_UP	VANTVEER_BREAST_CANCER_BRCA1_UP		20	0.779995	1.80422	0.00208333	0.0273801	0.732	666	tags=30%, list=4%, signal=31%
ADDYA_ERYTHROID_DIFFERENTIATION_BY_HEMIN	ADDYA_ERYTHROID_DIFFERENTIATION_BY_HEMIN		56	0.59096	1.80399	0.00419287	0.0273678	0.732	2936	tags=46%, list=18%, signal=57%
BLANCO_MELO_RESPIRATORY_SYNCYTIAL_VIRUS_INFECTION_A594_CELLS_UP	BLANCO_MELO_RESPIRATORY_SYNCYTIAL_VIRUS_INFECTION_A594_CELLS_UP		189	0.793553	1.8039	0	0.0272856	0.732	2055	tags=63%, list=13%, signal=72%
DE_YY1_TARGETS_DN	DE_YY1_TARGETS_DN		66	0.602454	1.8035	0	0.0273204	0.732	2623	tags=41%, list=16%, signal=49%
KEGG_ASTHMA	KEGG_ASTHMA		25	0.878328	1.80341	0	0.0272401	0.732	994	tags=64%, list=6%, signal=68%
PID_EPO_PATHWAY	PID_EPO_PATHWAY		19	0.672084	1.80332	0.0104167	0.0271734	0.734	1653	tags=37%, list=10%, signal=41%
YU_MYC_TARGETS_DN	YU_MYC_TARGETS_DN		44	0.80018	1.80323	0	0.0271151	0.734	1934	tags=64%, list=12%, signal=72%
PID_CXCR3_PATHWAY	PID_CXCR3_PATHWAY		39	0.692214	1.80304	0.00203252	0.0270889	0.734	1634	tags=31%, list=10%, signal=34%
HELLER_SILENCED_BY_METHYLATION_UP	HELLER_SILENCED_BY_METHYLATION_UP		197	0.72478	1.80246	0	0.0271738	0.736	1478	tags=50%, list=9%, signal=55%
WP_CCL18_SIGNALING_PATHWAY	WP_CCL18_SIGNALING_PATHWAY		27	0.651582	1.80201	0.004158	0.0272288	0.738	1504	tags=33%, list=9%, signal=37%
CHARAFE_BREAST_CANCER_LUMINAL_VS_BASAL_DN	CHARAFE_BREAST_CANCER_LUMINAL_VS_BASAL_DN		316	0.650249	1.80201	0	0.0271322	0.738	2117	tags=44%, list=13%, signal=49%
WORSCHECH_TUMOR_EVASION_AND_TOLEROGENICITY_UP	WORSCHECH_TUMOR_EVASION_AND_TOLEROGENICITY_UP		28	0.839032	1.80185	0	0.027067	0.738	1261	tags=50%, list=8%, signal=54%
PID_NFAT_3PATHWAY	PID_NFAT_3PATHWAY		41	0.485338	1.80161	0.0105263	0.0270185	0.738	1435	tags=20%, list=9%, signal=21%
GEISS_RESPONSE_TO_DSRNA_UP	GEISS_RESPONSE_TO_DSRNA_UP		28	0.815072	1.80077	0	0.0272121	0.746	1220	tags=54%, list=8%, signal=58%
MARKEY_RB1_CHRONIC_LOF_DN	MARKEY_RB1_CHRONIC_LOF_DN		75	0.74517	1.80071	0	0.0271249	0.746	1943	tags=59%, list=12%, signal=66%
ICHIBA_GRAFT_VERSUS_HOST_DISEASE_35D_UP	ICHIBA_GRAFT_VERSUS_HOST_DISEASE_35D_UP		95	0.806198	1.79994	0	0.0272715	0.748	1725	tags=61%, list=11%, signal=68%
SHAFFER_IRF4_MULTIPLE_MYELOMA_PROGRAM	SHAFFER_IRF4_MULTIPLE_MYELOMA_PROGRAM		27	0.698308	1.79848	0.00208333	0.0275747	0.751	2274	tags=52%, list=14%, signal=60%
WP_OVERVIEW_OF_INTERFERONSMEDIATED_SIGNALING_PATHWAY	WP_OVERVIEW_OF_INTERFERONSMEDIATED_SIGNALING_PATHWAY		30	0.614265	1.79839	0.00647948	0.0275378	0.752	2479	tags=30%, list=16%, signal=35%
YAGI_AML_FAB_MARKERS	YAGI_AML_FAB_MARKERS		130	0.581666	1.79838	0	0.0274567	0.752	2236	tags=37%, list=14%, signal=43%
MARTINEZ_RESPONSE_TO_TRABECTEDIN_UP	MARTINEZ_RESPONSE_TO_TRABECTEDIN_UP		47	0.506403	1.79794	0.00833333	0.0275115	0.754	2998	tags=40%, list=19%, signal=50%
WP_INTERLEUKIN1_IL1_STRUCTURAL_PATHWAY	WP_INTERLEUKIN1_IL1_STRUCTURAL_PATHWAY		39	0.576295	1.79746	0.00423729	0.0275554	0.755	3657	tags=59%, list=23%, signal=76%
HORIUCHI_WTAP_TARGETS_UP	HORIUCHI_WTAP_TARGETS_UP		202	0.664627	1.79721	0	0.0275151	0.756	2236	tags=47%, list=14%, signal=54%
BRUECKNER_TARGETS_OF_MIRLET7A3_DN	BRUECKNER_TARGETS_OF_MIRLET7A3_DN		56	0.728007	1.79718	0.00206186	0.0274295	0.756	2248	tags=54%, list=14%, signal=62%
MORI_PLASMA_CELL_DN	MORI_PLASMA_CELL_DN		25	0.769398	1.79542	0.00204499	0.0278317	0.757	1684	tags=56%, list=11%, signal=62%
KEGG_LEISHMANIA_INFECTION	KEGG_LEISHMANIA_INFECTION		55	0.819147	1.7954	0	0.027741	0.757	994	tags=53%, list=6%, signal=56%
WP_IL2_SIGNALING_PATHWAY	WP_IL2_SIGNALING_PATHWAY		28	0.664786	1.79488	0.010101	0.0277751	0.758	2771	tags=54%, list=17%, signal=65%
REACTOME_MHC_CLASS_II_ANTIGEN_PRESENTATION	REACTOME_MHC_CLASS_II_ANTIGEN_PRESENTATION		89	0.570456	1.79476	0	0.0276979	0.758	1374	tags=25%, list=9%, signal=27%
WP_INTEGRINMEDIATED_CELL_ADHESION	WP_INTEGRINMEDIATED_CELL_ADHESION		73	0.540759	1.79313	0.00408163	0.0281009	0.764	2747	tags=37%, list=17%, signal=44%
BLANCO_MELO_HUMAN_PARAINFLUENZA_VIRUS_3_INFECTION_A594_CELLS_UP	BLANCO_MELO_HUMAN_PARAINFLUENZA_VIRUS_3_INFECTION_A594_CELLS_UP		137	0.821409	1.79309	0	0.028023	0.764	1920	tags=70%, list=12%, signal=79%
ZHAN_MULTIPLE_MYELOMA_LB_DN	ZHAN_MULTIPLE_MYELOMA_LB_DN		22	0.828255	1.79297	0	0.0279747	0.765	1908	tags=73%, list=12%, signal=82%
REACTOME_CLEC7A_DECTIN_1_SIGNALING	REACTOME_CLEC7A_DECTIN_1_SIGNALING		75	0.489265	1.79245	0.010142	0.0279973	0.767	2231	tags=21%, list=14%, signal=25%
PID_IL12_STAT4_PATHWAY	PID_IL12_STAT4_PATHWAY		28	0.856892	1.79233	0	0.0279311	0.767	1045	tags=50%, list=7%, signal=53%
PID_SHP2_PATHWAY	PID_SHP2_PATHWAY		47	0.65652	1.79188	0	0.0279667	0.769	2198	tags=38%, list=14%, signal=44%
CHENG_RESPONSE_TO_NICKEL_ACETATE	CHENG_RESPONSE_TO_NICKEL_ACETATE		26	0.567564	1.79187	0.010352	0.0278794	0.769	1311	tags=19%, list=8%, signal=21%
NATSUME_RESPONSE_TO_INTERFERON_BETA_UP	NATSUME_RESPONSE_TO_INTERFERON_BETA_UP		53	0.6078	1.79073	0	0.0280823	0.77	2038	tags=38%, list=13%, signal=43%
WP_G13_SIGNALING_PATHWAY	WP_G13_SIGNALING_PATHWAY		26	0.604228	1.79019	0.00420168	0.0281515	0.773	3358	tags=46%, list=21%, signal=58%
GROSS_HYPOXIA_VIA_ELK3_DN	GROSS_HYPOXIA_VIA_ELK3_DN		99	0.63181	1.78937	0	0.0282996	0.778	2808	tags=47%, list=18%, signal=57%
GRESHOCK_CANCER_COPY_NUMBER_UP	GRESHOCK_CANCER_COPY_NUMBER_UP		232	0.471379	1.78917	0	0.0282743	0.779	2204	tags=28%, list=14%, signal=32%
IWANAGA_CARCINOGENESIS_BY_KRAS_PTEN_DN	IWANAGA_CARCINOGENESIS_BY_KRAS_PTEN_DN		234	0.586584	1.78917	0	0.0281831	0.779	2224	tags=36%, list=14%, signal=41%
REACTOME_HEMOSTASIS	REACTOME_HEMOSTASIS		441	0.501047	1.78905	0	0.0281554	0.78	1912	tags=26%, list=12%, signal=28%
HELLEBREKERS_SILENCED_DURING_TUMOR_ANGIOGENESIS	HELLEBREKERS_SILENCED_DURING_TUMOR_ANGIOGENESIS		61	0.762508	1.78874	0	0.0281678	0.78	2038	tags=59%, list=13%, signal=67%
MORI_IMMATURE_B_LYMPHOCYTE_UP	MORI_IMMATURE_B_LYMPHOCYTE_UP		34	0.785328	1.78845	0	0.0282139	0.784	2169	tags=62%, list=14%, signal=71%
KEGG_LEUKOCYTE_TRANSENDOTHELIAL_MIGRATION	KEGG_LEUKOCYTE_TRANSENDOTHELIAL_MIGRATION		88	0.635264	1.78832	0	0.0281738	0.786	1690	tags=34%, list=11%, signal=38%
WANG_TARGETS_OF_MLL_CBP_FUSION_UP	WANG_TARGETS_OF_MLL_CBP_FUSION_UP		31	0.617638	1.788	0.00398406	0.0281646	0.786	598	tags=19%, list=4%, signal=20%
GRAHAM_CML_DIVIDING_VS_NORMAL_QUIESCENT_DN	GRAHAM_CML_DIVIDING_VS_NORMAL_QUIESCENT_DN		63	0.820386	1.78771	0	0.0281188	0.786	1887	tags=73%, list=12%, signal=82%
LIANG_HEMATOPOIESIS_STEM_CELL_NUMBER_LARGE_VS_TINY_DN	LIANG_HEMATOPOIESIS_STEM_CELL_NUMBER_LARGE_VS_TINY_DN		27	0.598563	1.78751	0	0.0281184	0.786	1387	tags=26%, list=9%, signal=28%
PHONG_TNF_RESPONSE_NOT_VIA_P38	PHONG_TNF_RESPONSE_NOT_VIA_P38		228	0.536994	1.78703	0.00421941	0.0281665	0.788	3069	tags=48%, list=19%, signal=59%
IVANOVA_HEMATOPOIESIS_LATE_PROGENITOR	IVANOVA_HEMATOPOIESIS_LATE_PROGENITOR		323	0.488544	1.78691	0.0019802	0.0281408	0.79	1983	tags=23%, list=12%, signal=25%
TARTE_PLASMA_CELL_VS_B_LYMPHOCYTE_UP	TARTE_PLASMA_CELL_VS_B_LYMPHOCYTE_UP		55	0.658319	1.78642	0.00203666	0.0281994	0.792	1673	tags=31%, list=10%, signal=34%
WP_NOVEL_INTRACELLULAR_COMPONENTS_OF_RIGILIKE_RECEPTOR_PATHWAY	WP_NOVEL_INTRACELLULAR_COMPONENTS_OF_RIGILIKE_RECEPTOR_PATHWAY		43	0.636503	1.78581	0	0.0283333	0.792	2019	tags=30%, list=13%, signal=35%
HOLLMANN_APOPTOSIS_VIA_CD40_DN	HOLLMANN_APOPTOSIS_VIA_CD40_DN		158	0.478827	1.78433	0	0.0287277	0.793	2839	tags=39%, list=18%, signal=46%
PID_IL2_1PATHWAY	PID_IL2_1PATHWAY		38	0.664089	1.78418	0.00635593	0.0286951	0.793	2771	tags=47%, list=17%, signal=57%
REACTOME_DAP12_SIGNALING	REACTOME_DAP12_SIGNALING		19	0.783407	1.78341	0	0.028893	0.796	1912	tags=63%, list=12%, signal=72%
REACTOME_SARS_COV_1_INFECTION	REACTOME_SARS_COV_1_INFECTION		57	0.487033	1.78236	0.0164609	0.029148	0.798	1683	tags=21%, list=11%, signal=23%
JOHNSTONE_PARVB_TARGETS_2_UP	JOHNSTONE_PARVB_TARGETS_2_UP		92	0.580432	1.78168	0	0.0292676	0.798	1982	tags=35%, list=12%, signal=39%
REACTOME_IMMUNOREGULATORY_INTERACTIONS_BETWEEN_A_LYMPHOID_AND_A_NON_LYMPHOID_CELL	REACTOME_IMMUNOREGULATORY_INTERACTIONS_BETWEEN_A_LYMPHOID_AND_A_NON_LYMPHOID_CELL		102	0.804546	1.78158	0	0.029197	0.798	2116	tags=71%, list=13%, signal=81%
REACTOME_INTERLEUKIN_2_FAMILY_SIGNALING	REACTOME_INTERLEUKIN_2_FAMILY_SIGNALING		33	0.773477	1.78072	0	0.029384	0.801	1592	tags=52%, list=10%, signal=57%
SIG_CD40PATHWAYMAP	SIG_CD40PATHWAYMAP		28	0.477243	1.78001	0.0223577	0.029492	0.803	3095	tags=50%, list=19%, signal=62%
REACTOME_INTERLEUKIN_3_INTERLEUKIN_5_AND_GM_CSF_SIGNALING	REACTOME_INTERLEUKIN_3_INTERLEUKIN_5_AND_GM_CSF_SIGNALING		32	0.748821	1.77989	0.00414938	0.0294172	0.803	2107	tags=53%, list=13%, signal=61%
REACTOME_TNFR2_NON_CANONICAL_NF_KB_PATHWAY	REACTOME_TNFR2_NON_CANONICAL_NF_KB_PATHWAY		61	0.519397	1.77972	0.0100402	0.0294155	0.805	2492	tags=23%, list=16%, signal=27%
PID_AP1_PATHWAY	PID_AP1_PATHWAY		61	0.665963	1.77935	0.00431965	0.0293919	0.805	2755	tags=48%, list=17%, signal=57%
DIRMEIER_LMP1_RESPONSE_LATE_DN	DIRMEIER_LMP1_RESPONSE_LATE_DN		19	0.77674	1.77886	0	0.0294278	0.806	1990	tags=58%, list=12%, signal=66%
REACTOME_RAC3_GTPASE_CYCLE	REACTOME_RAC3_GTPASE_CYCLE		68	0.550172	1.77866	0	0.0294206	0.808	2304	tags=28%, list=14%, signal=33%
WIERENGA_STAT5A_TARGETS_UP	WIERENGA_STAT5A_TARGETS_UP		142	0.646251	1.77846	0	0.0294125	0.808	2578	tags=49%, list=16%, signal=57%
FONTAINE_FOLLICULAR_THYROID_ADENOMA_DN	FONTAINE_FOLLICULAR_THYROID_ADENOMA_DN		46	0.690613	1.77832	0	0.0293724	0.808	2166	tags=41%, list=14%, signal=48%
MA_MYELOID_DIFFERENTIATION_DN	MA_MYELOID_DIFFERENTIATION_DN		27	0.629302	1.77831	0.00208768	0.0292852	0.808	2842	tags=41%, list=18%, signal=49%
KAAB_FAILED_HEART_VENTRICLE_DN	KAAB_FAILED_HEART_VENTRICLE_DN		26	0.685173	1.77829	0	0.0291986	0.808	1624	tags=38%, list=10%, signal=43%
GOLUB_ALL_VS_AML_UP	GOLUB_ALL_VS_AML_UP		16	0.676879	1.7765	0.00406504	0.0296132	0.813	1342	tags=31%, list=8%, signal=34%
BOYLAN_MULTIPLE_MYELOMA_C_D_DN	BOYLAN_MULTIPLE_MYELOMA_C_D_DN		185	0.69208	1.77633	0	0.0295909	0.813	1868	tags=45%, list=12%, signal=50%
SHEDDEN_LUNG_CANCER_GOOD_SURVIVAL_A12	SHEDDEN_LUNG_CANCER_GOOD_SURVIVAL_A12		192	0.548475	1.77623	0.00393701	0.0295107	0.813	2163	tags=33%, list=14%, signal=37%
SAFFORD_T_LYMPHOCYTE_ANERGY	SAFFORD_T_LYMPHOCYTE_ANERGY		66	0.565566	1.77617	0	0.0294336	0.813	3289	tags=52%, list=21%, signal=65%
SAKAI_TUMOR_INFILTRATING_MONOCYTES_DN	SAKAI_TUMOR_INFILTRATING_MONOCYTES_DN		59	0.493773	1.77594	0.0202429	0.0294064	0.813	3195	tags=24%, list=20%, signal=30%
HAN_JNK_SINGALING_UP	HAN_JNK_SINGALING_UP		24	0.803685	1.77592	0	0.0293209	0.813	1664	tags=50%, list=10%, signal=56%
REACTOME_INTERFERON_GAMMA_SIGNALING	REACTOME_INTERFERON_GAMMA_SIGNALING		53	0.784636	1.77524	0.00202429	0.0294256	0.815	2107	tags=72%, list=13%, signal=82%
CHARAFE_BREAST_CANCER_LUMINAL_VS_MESENCHYMAL_DN	CHARAFE_BREAST_CANCER_LUMINAL_VS_MESENCHYMAL_DN		325	0.693524	1.77466	0.0020284	0.0294713	0.816	2293	tags=52%, list=14%, signal=60%
MARSON_FOXP3_TARGETS_DN	MARSON_FOXP3_TARGETS_DN		36	0.74435	1.77432	0	0.0294856	0.816	2583	tags=58%, list=16%, signal=69%
HOSHIDA_LIVER_CANCER_LATE_RECURRENCE_UP	HOSHIDA_LIVER_CANCER_LATE_RECURRENCE_UP		41	0.705023	1.77414	0	0.0294723	0.817	1808	tags=41%, list=11%, signal=47%
MANNE_COVID19_NONICU_VS_HEALTHY_DONOR_PLATELETS_DN	MANNE_COVID19_NONICU_VS_HEALTHY_DONOR_PLATELETS_DN		129	0.632392	1.77374	0	0.029497	0.817	2352	tags=44%, list=15%, signal=51%
CROONQUIST_NRAS_VS_STROMAL_STIMULATION_UP	CROONQUIST_NRAS_VS_STROMAL_STIMULATION_UP		25	0.80365	1.77344	0	0.0294774	0.817	1420	tags=44%, list=9%, signal=48%
PID_FAS_PATHWAY	PID_FAS_PATHWAY		33	0.610685	1.77329	0.00618557	0.0294389	0.818	1912	tags=30%, list=12%, signal=34%
KEGG_RIG_I_LIKE_RECEPTOR_SIGNALING_PATHWAY	KEGG_RIG_I_LIKE_RECEPTOR_SIGNALING_PATHWAY		53	0.567048	1.77314	0.00215983	0.0294275	0.819	3090	tags=38%, list=19%, signal=47%
WP_NETWORK_MAP_OF_SARSCOV2_SIGNALING_PATHWAY	WP_NETWORK_MAP_OF_SARSCOV2_SIGNALING_PATHWAY		172	0.716417	1.77307	0	0.0293662	0.819	2123	tags=49%, list=13%, signal=56%
PID_GMCSF_PATHWAY	PID_GMCSF_PATHWAY		26	0.714571	1.77292	0.00621118	0.0293387	0.819	2771	tags=58%, list=17%, signal=70%
REACTOME_CD28_CO_STIMULATION	REACTOME_CD28_CO_STIMULATION		26	0.676759	1.77251	0.0040404	0.0293858	0.819	1912	tags=50%, list=12%, signal=57%
PID_INTEGRIN_A4B1_PATHWAY	PID_INTEGRIN_A4B1_PATHWAY		21	0.739595	1.77249	0	0.0293033	0.819	1126	tags=33%, list=7%, signal=36%
PID_NFAT_TFPATHWAY	PID_NFAT_TFPATHWAY		38	0.699024	1.77236	0	0.02926	0.819	1528	tags=37%, list=10%, signal=41%
BIOCARTA_FMLP_PATHWAY	BIOCARTA_FMLP_PATHWAY		28	0.639692	1.7721	0.00639659	0.0292672	0.82	2754	tags=39%, list=17%, signal=47%
PID_PI3KCI_PATHWAY	PID_PI3KCI_PATHWAY		39	0.681991	1.77203	0.010352	0.029195	0.821	1912	tags=44%, list=12%, signal=49%
DUNNE_TARGETS_OF_AML1_MTG8_FUSION_UP	DUNNE_TARGETS_OF_AML1_MTG8_FUSION_UP		38	0.80441	1.77187	0	0.0291843	0.821	1863	tags=68%, list=12%, signal=77%
FLOTHO_PEDIATRIC_ALL_THERAPY_RESPONSE_UP	FLOTHO_PEDIATRIC_ALL_THERAPY_RESPONSE_UP		20	0.753549	1.77183	0.00210526	0.0291188	0.822	1230	tags=30%, list=8%, signal=32%
REACTOME_SIGNALING_BY_ERYTHROPOIETIN	REACTOME_SIGNALING_BY_ERYTHROPOIETIN		19	0.691141	1.77177	0.00831601	0.0290729	0.822	1912	tags=42%, list=12%, signal=48%
WP_INFLAMMATORY_RESPONSE_PATHWAY	WP_INFLAMMATORY_RESPONSE_PATHWAY		24	0.859242	1.77157	0	0.0290618	0.823	944	tags=54%, list=6%, signal=57%
PID_IL6_7_PATHWAY	PID_IL6_7_PATHWAY		36	0.684357	1.77106	0	0.0291321	0.823	3018	tags=61%, list=19%, signal=75%
SCHAEFFER_PROSTATE_DEVELOPMENT_6HR_UP	SCHAEFFER_PROSTATE_DEVELOPMENT_6HR_UP		89	0.655565	1.7704	0	0.0292279	0.824	2243	tags=38%, list=14%, signal=44%
NAKAYAMA_FRA2_TARGETS	NAKAYAMA_FRA2_TARGETS		28	0.715722	1.76998	0	0.0293146	0.825	2317	tags=50%, list=14%, signal=58%
BREDEMEYER_RAG_SIGNALING_NOT_VIA_ATM_DN	BREDEMEYER_RAG_SIGNALING_NOT_VIA_ATM_DN		33	0.598605	1.76958	0.00408163	0.0293662	0.826	1395	tags=21%, list=9%, signal=23%
KENNY_CTNNB1_TARGETS_DN	KENNY_CTNNB1_TARGETS_DN		27	0.527664	1.76952	0.00817996	0.0292969	0.827	2617	tags=37%, list=16%, signal=44%
PETROVA_PROX1_TARGETS_DN	PETROVA_PROX1_TARGETS_DN		41	0.801417	1.76943	0	0.0292492	0.827	1852	tags=68%, list=12%, signal=77%
CHIARETTI_T_ALL_REFRACTORY_TO_THERAPY	CHIARETTI_T_ALL_REFRACTORY_TO_THERAPY		20	0.785107	1.76902	0	0.0292917	0.828	1083	tags=50%, list=7%, signal=54%
BROWNE_HCMV_INFECTION_48HR_DN	BROWNE_HCMV_INFECTION_48HR_DN		314	0.547209	1.76838	0	0.0293876	0.83	2144	tags=30%, list=13%, signal=34%
REACTOME_RIPK1_MEDIATED_REGULATED_NECROSIS	REACTOME_RIPK1_MEDIATED_REGULATED_NECROSIS		16	0.746308	1.76829	0.00424628	0.0293472	0.831	1125	tags=31%, list=7%, signal=34%
GNATENKO_PLATELET_SIGNATURE	GNATENKO_PLATELET_SIGNATURE		28	0.679082	1.76775	0.00210526	0.0294345	0.832	3784	tags=68%, list=24%, signal=89%
WP_OXIDATIVE_PHOSPHORYLATION	WP_OXIDATIVE_PHOSPHORYLATION		34	0.50284	1.76678	0.0337972	0.0296546	0.835	25	tags=3%, list=0%, signal=3%
TONKS_TARGETS_OF_RUNX1_RUNX1T1_FUSION_HSC_UP	TONKS_TARGETS_OF_RUNX1_RUNX1T1_FUSION_HSC_UP		117	0.628177	1.76623	0	0.0297226	0.837	2236	tags=42%, list=14%, signal=48%
BOYLAN_MULTIPLE_MYELOMA_D_CLUSTER_DN	BOYLAN_MULTIPLE_MYELOMA_D_CLUSTER_DN		26	0.603947	1.76544	0.00410678	0.029884	0.839	2811	tags=42%, list=18%, signal=51%
BROWNE_HCMV_INFECTION_8HR_UP	BROWNE_HCMV_INFECTION_8HR_UP		64	0.590647	1.7654	0	0.0298121	0.839	2390	tags=41%, list=15%, signal=48%
MCBRYAN_PUBERTAL_TGFB1_TARGETS_UP	MCBRYAN_PUBERTAL_TGFB1_TARGETS_UP		119	0.62215	1.76488	0.00408163	0.0298898	0.839	2376	tags=44%, list=15%, signal=51%
TONKS_TARGETS_OF_RUNX1_RUNX1T1_FUSION_ERYTHROCYTE_UP	TONKS_TARGETS_OF_RUNX1_RUNX1T1_FUSION_ERYTHROCYTE_UP		108	0.699944	1.76376	0.00208333	0.0301438	0.842	2311	tags=53%, list=14%, signal=61%
LINDSTEDT_DENDRITIC_CELL_MATURATION_B	LINDSTEDT_DENDRITIC_CELL_MATURATION_B		33	0.748896	1.763	0.00207469	0.0303607	0.845	2218	tags=64%, list=14%, signal=74%
WP_IL3_SIGNALING_PATHWAY	WP_IL3_SIGNALING_PATHWAY		34	0.728271	1.76255	0.00204918	0.0304192	0.847	1653	tags=41%, list=10%, signal=46%
GAZDA_DIAMOND_BLACKFAN_ANEMIA_PROGENITOR_UP	GAZDA_DIAMOND_BLACKFAN_ANEMIA_PROGENITOR_UP		25	0.742005	1.76245	0.00204082	0.0303775	0.847	1751	tags=48%, list=11%, signal=54%
NADLER_OBESITY_UP	NADLER_OBESITY_UP		50	0.751862	1.76224	0.00212766	0.0303808	0.847	1915	tags=54%, list=12%, signal=61%
GALLUZZI_PERMEABILIZE_MITOCHONDRIA	GALLUZZI_PERMEABILIZE_MITOCHONDRIA		29	0.629697	1.76203	0.00811359	0.0303569	0.847	2272	tags=31%, list=14%, signal=36%
TARTE_PLASMA_CELL_VS_B_LYMPHOCYTE_DN	TARTE_PLASMA_CELL_VS_B_LYMPHOCYTE_DN		28	0.743727	1.76188	0	0.0303594	0.849	1761	tags=54%, list=11%, signal=60%
SHARMA_PILOCYTIC_ASTROCYTOMA_LOCATION_UP	SHARMA_PILOCYTIC_ASTROCYTOMA_LOCATION_UP		15	0.797532	1.76152	0.00205339	0.0304062	0.849	714	tags=40%, list=4%, signal=42%
MORI_LARGE_PRE_BII_LYMPHOCYTE_DN	MORI_LARGE_PRE_BII_LYMPHOCYTE_DN		39	0.803497	1.76148	0	0.0303404	0.849	2346	tags=69%, list=15%, signal=81%
GAUSSMANN_MLL_AF4_FUSION_TARGETS_C_UP	GAUSSMANN_MLL_AF4_FUSION_TARGETS_C_UP		106	0.531	1.76127	0	0.0303427	0.85	2304	tags=31%, list=14%, signal=36%
BASSO_HAIRY_CELL_LEUKEMIA_UP	BASSO_HAIRY_CELL_LEUKEMIA_UP		47	0.737012	1.76102	0.00199601	0.0303441	0.852	2787	tags=68%, list=17%, signal=82%
AZARE_NEOPLASTIC_TRANSFORMATION_BY_STAT3_UP	AZARE_NEOPLASTIC_TRANSFORMATION_BY_STAT3_UP		84	0.736423	1.76087	0	0.030304	0.852	2058	tags=60%, list=13%, signal=68%
SENGUPTA_EBNA1_ANTICORRELATED	SENGUPTA_EBNA1_ANTICORRELATED		88	0.452298	1.76013	0.00413223	0.0304435	0.855	2725	tags=30%, list=17%, signal=35%
PID_P38_ALPHA_BETA_PATHWAY	PID_P38_ALPHA_BETA_PATHWAY		20	0.737032	1.76004	0	0.0303823	0.855	2567	tags=55%, list=16%, signal=65%
CHUNG_BLISTER_CYTOTOXICITY_DN	CHUNG_BLISTER_CYTOTOXICITY_DN		34	0.741002	1.75994	0.00205339	0.0303366	0.855	1393	tags=47%, list=9%, signal=51%
ABRAHAM_ALPC_VS_MULTIPLE_MYELOMA_UP	ABRAHAM_ALPC_VS_MULTIPLE_MYELOMA_UP		21	0.839466	1.75973	0	0.0303602	0.857	1452	tags=62%, list=9%, signal=68%
BROWN_MYELOID_CELL_DEVELOPMENT_UP	BROWN_MYELOID_CELL_DEVELOPMENT_UP		114	0.747654	1.75957	0	0.0303429	0.857	2058	tags=54%, list=13%, signal=61%
WP_TNFRELATED_WEAK_INDUCER_OF_APOPTOSIS_TWEAK_SIGNALING_PATHWAY	WP_TNFRELATED_WEAK_INDUCER_OF_APOPTOSIS_TWEAK_SIGNALING_PATHWAY		29	0.643049	1.75945	0.0040404	0.0302988	0.857	2516	tags=34%, list=16%, signal=41%
BIOCARTA_AKT_PATHWAY	BIOCARTA_AKT_PATHWAY		20	0.661087	1.75933	0.00612245	0.0302569	0.857	2019	tags=40%, list=13%, signal=46%
WP_RESISTIN_AS_A_REGULATOR_OF_INFLAMMATION	WP_RESISTIN_AS_A_REGULATOR_OF_INFLAMMATION		30	0.620843	1.75867	0.00204499	0.0304188	0.857	2019	tags=40%, list=13%, signal=46%
REACTOME_RHO_GTPASES_ACTIVATE_WASPS_AND_WAVES	REACTOME_RHO_GTPASES_ACTIVATE_WASPS_AND_WAVES		25	0.565465	1.75843	0.00408163	0.0304242	0.857	3729	tags=56%, list=23%, signal=73%
SERVITJA_ISLET_HNF1A_TARGETS_UP	SERVITJA_ISLET_HNF1A_TARGETS_UP		111	0.724414	1.75703	0	0.0308409	0.861	2034	tags=53%, list=13%, signal=60%
REACTOME_FLT3_SIGNALING_IN_DISEASE	REACTOME_FLT3_SIGNALING_IN_DISEASE		16	0.65862	1.75695	0.0106157	0.0307861	0.862	3395	tags=63%, list=21%, signal=79%
REACTOME_FCERI_MEDIATED_MAPK_ACTIVATION	REACTOME_FCERI_MEDIATED_MAPK_ACTIVATION		28	0.706841	1.7569	0.00814664	0.0307204	0.862	1777	tags=46%, list=11%, signal=52%
GAL_LEUKEMIC_STEM_CELL_DN	GAL_LEUKEMIC_STEM_CELL_DN		178	0.674027	1.75606	0.0020284	0.0309333	0.866	1769	tags=39%, list=11%, signal=44%
REACTOME_REGULATED_NECROSIS	REACTOME_REGULATED_NECROSIS		38	0.725741	1.75596	0	0.0308827	0.866	1269	tags=34%, list=8%, signal=37%
ZHANG_BREAST_CANCER_PROGENITORS_DN	ZHANG_BREAST_CANCER_PROGENITORS_DN		84	0.511756	1.75579	0.00203666	0.0308629	0.866	1913	tags=23%, list=12%, signal=26%
PID_RAC1_REG_PATHWAY	PID_RAC1_REG_PATHWAY		24	0.667986	1.75555	0.0101215	0.0308496	0.866	607	tags=25%, list=4%, signal=26%
HALLMARK_MYC_TARGETS_V1	HALLMARK_MYC_TARGETS_V1	Details ...	121	0.558678	1.75549	0.0396226	0.179358	0.087	4600	tags=58%, list=29%, signal=81%
MARTINEZ_TP53_TARGETS_UP	MARTINEZ_TP53_TARGETS_UP		395	0.509908	1.75537	0	0.0308172	0.866	2352	tags=31%, list=15%, signal=35%
KUMAR_AUTOPHAGY_NETWORK	KUMAR_AUTOPHAGY_NETWORK		46	0.562255	1.75486	0	0.0308555	0.867	1790	tags=24%, list=11%, signal=27%
KANNAN_TP53_TARGETS_UP	KANNAN_TP53_TARGETS_UP		40	0.64181	1.75451	0	0.030876	0.867	1723	tags=40%, list=11%, signal=45%
BIOCARTA_IL2RB_PATHWAY	BIOCARTA_IL2RB_PATHWAY		27	0.729249	1.75449	0.00209205	0.0308028	0.867	2107	tags=52%, list=13%, signal=60%
HALLMARK_DNA_REPAIR	HALLMARK_DNA_REPAIR	Details ...	97	0.453339	1.75407	0.0120482	0.0896792	0.087	3537	tags=39%, list=22%, signal=50%
ZHU_CMV_24_HR_UP	ZHU_CMV_24_HR_UP		58	0.574424	1.75398	0.00817996	0.0308784	0.867	2708	tags=36%, list=17%, signal=43%
MANNE_COVID19_ICU_VS_HEALTHY_DONOR_PLATELETS_DN	MANNE_COVID19_ICU_VS_HEALTHY_DONOR_PLATELETS_DN		92	0.640688	1.75391	0	0.0308239	0.867	2306	tags=50%, list=14%, signal=58%
HUTTMANN_B_CLL_POOR_SURVIVAL_UP	HUTTMANN_B_CLL_POOR_SURVIVAL_UP		194	0.527224	1.75391	0	0.0307493	0.867	2618	tags=35%, list=16%, signal=41%
DIAZ_CHRONIC_MYELOGENOUS_LEUKEMIA_DN	DIAZ_CHRONIC_MYELOGENOUS_LEUKEMIA_DN		80	0.793781	1.75319	0	0.0309434	0.867	1636	tags=63%, list=10%, signal=69%
HERNANDEZ_ABERRANT_MITOSIS_BY_DOCETACEL_2NM_UP	HERNANDEZ_ABERRANT_MITOSIS_BY_DOCETACEL_2NM_UP		47	0.673217	1.75242	0	0.0311443	0.87	2218	tags=49%, list=14%, signal=57%
BROWNE_HCMV_INFECTION_24HR_DN	BROWNE_HCMV_INFECTION_24HR_DN		99	0.625602	1.75237	0.00203666	0.0310982	0.87	2635	tags=51%, list=16%, signal=60%
WP_PRION_DISEASE_PATHWAY	WP_PRION_DISEASE_PATHWAY		24	0.661577	1.75166	0.008	0.0312677	0.871	1808	tags=42%, list=11%, signal=47%
SENESE_HDAC3_TARGETS_UP	SENESE_HDAC3_TARGETS_UP		309	0.552689	1.7513	0	0.0312809	0.872	2364	tags=37%, list=15%, signal=42%
KEGG_FOCAL_ADHESION	KEGG_FOCAL_ADHESION		150	0.58495	1.75078	0.00206612	0.0313618	0.873	2118	tags=37%, list=13%, signal=43%
KOKKINAKIS_METHIONINE_DEPRIVATION_96HR_UP	KOKKINAKIS_METHIONINE_DEPRIVATION_96HR_UP		90	0.627066	1.7502	0	0.0315218	0.874	1966	tags=41%, list=12%, signal=47%
MARTINEZ_RB1_AND_TP53_TARGETS_UP	MARTINEZ_RB1_AND_TP53_TARGETS_UP		401	0.511068	1.74838	0	0.0321077	0.882	2352	tags=31%, list=15%, signal=35%
MCBRYAN_PUBERTAL_BREAST_6_7WK_UP	MCBRYAN_PUBERTAL_BREAST_6_7WK_UP		129	0.507001	1.74765	0.00206186	0.0322839	0.884	2034	tags=28%, list=13%, signal=32%
HOSHIDA_LIVER_CANCER_SURVIVAL_UP	HOSHIDA_LIVER_CANCER_SURVIVAL_UP		53	0.709343	1.74764	0	0.0322132	0.884	1837	tags=43%, list=11%, signal=49%
GRABARCZYK_BCL11B_TARGETS_UP	GRABARCZYK_BCL11B_TARGETS_UP		47	0.620688	1.74706	0	0.0323312	0.884	2166	tags=40%, list=14%, signal=47%
PID_P38_MKK3_6PATHWAY	PID_P38_MKK3_6PATHWAY		16	0.609502	1.74677	0.0147992	0.0323614	0.884	3018	tags=50%, list=19%, signal=62%
MORI_SMALL_PRE_BII_LYMPHOCYTE_DN	MORI_SMALL_PRE_BII_LYMPHOCYTE_DN		47	0.543592	1.74639	0.0122449	0.0324365	0.884	2818	tags=38%, list=18%, signal=46%
MULLIGHAN_MLL_SIGNATURE_1_DN	MULLIGHAN_MLL_SIGNATURE_1_DN		155	0.549432	1.7463	0	0.0323758	0.884	2107	tags=33%, list=13%, signal=38%
ONO_AML1_TARGETS_DN	ONO_AML1_TARGETS_DN		26	0.790567	1.74566	0	0.0325217	0.885	1455	tags=54%, list=9%, signal=59%
YOSHIMURA_MAPK8_TARGETS_DN	YOSHIMURA_MAPK8_TARGETS_DN		262	0.456013	1.74398	0	0.0330459	0.887	2167	tags=22%, list=14%, signal=25%
ZHENG_FOXP3_TARGETS_UP	ZHENG_FOXP3_TARGETS_UP		20	0.77427	1.74397	0	0.0329727	0.887	1438	tags=55%, list=9%, signal=60%
REACTOME_GENERATION_OF_SECOND_MESSENGER_MOLECULES	REACTOME_GENERATION_OF_SECOND_MESSENGER_MOLECULES		27	0.84278	1.74373	0	0.0329598	0.887	1821	tags=78%, list=11%, signal=88%
REACTOME_SARS_COV_1_HOST_INTERACTIONS	REACTOME_SARS_COV_1_HOST_INTERACTIONS		29	0.593298	1.74348	0.0110132	0.0329598	0.887	1261	tags=24%, list=8%, signal=26%
KLEIN_PRIMARY_EFFUSION_LYMPHOMA_UP	KLEIN_PRIMARY_EFFUSION_LYMPHOMA_UP		36	0.610306	1.74339	0.0039604	0.0329231	0.887	1896	tags=31%, list=12%, signal=35%
SWEET_LUNG_CANCER_KRAS_UP	SWEET_LUNG_CANCER_KRAS_UP		331	0.510801	1.74317	0	0.0329442	0.887	2041	tags=27%, list=13%, signal=30%
KEGG_ECM_RECEPTOR_INTERACTION	KEGG_ECM_RECEPTOR_INTERACTION		63	0.695394	1.74121	0.00420168	0.033561	0.891	2655	tags=57%, list=17%, signal=68%
HOLLERN_EMT_BREAST_TUMOR_UP	HOLLERN_EMT_BREAST_TUMOR_UP		102	0.780374	1.74034	0	0.0338303	0.893	2303	tags=65%, list=14%, signal=75%
KEGG_INTESTINAL_IMMUNE_NETWORK_FOR_IGA_PRODUCTION	KEGG_INTESTINAL_IMMUNE_NETWORK_FOR_IGA_PRODUCTION		39	0.829816	1.74009	0.00204082	0.0338417	0.893	1679	tags=72%, list=11%, signal=80%
BOQUEST_STEM_CELL_CULTURED_VS_FRESH_UP	BOQUEST_STEM_CELL_CULTURED_VS_FRESH_UP		293	0.705732	1.74	0	0.0337869	0.893	2255	tags=51%, list=14%, signal=58%
REACTOME_FCERI_MEDIATED_CA_2_MOBILIZATION	REACTOME_FCERI_MEDIATED_CA_2_MOBILIZATION		26	0.808451	1.73944	0.0020202	0.0338934	0.894	1889	tags=58%, list=12%, signal=65%
XU_CREBBP_TARGETS_DN	XU_CREBBP_TARGETS_DN		30	0.623758	1.739	0.00833333	0.0340224	0.896	2811	tags=40%, list=18%, signal=48%
RHEIN_ALL_GLUCOCORTICOID_THERAPY_UP	RHEIN_ALL_GLUCOCORTICOID_THERAPY_UP		57	0.772034	1.7389	0	0.0339626	0.896	1693	tags=47%, list=11%, signal=53%
TAKEDA_TARGETS_OF_NUP98_HOXA9_FUSION_8D_UP	TAKEDA_TARGETS_OF_NUP98_HOXA9_FUSION_8D_UP		115	0.713366	1.73889	0	0.0338914	0.896	2075	tags=57%, list=13%, signal=65%
SMID_BREAST_CANCER_LUMINAL_B_DN	SMID_BREAST_CANCER_LUMINAL_B_DN		403	0.733795	1.73826	0	0.0340209	0.899	2075	tags=57%, list=13%, signal=64%
REACTOME_G_PROTEIN_BETA_GAMMA_SIGNALLING	REACTOME_G_PROTEIN_BETA_GAMMA_SIGNALLING		31	0.598823	1.73809	0.0103093	0.0340299	0.899	1184	tags=29%, list=7%, signal=31%
HUMMERICH_SKIN_CANCER_PROGRESSION_UP	HUMMERICH_SKIN_CANCER_PROGRESSION_UP		64	0.650366	1.73801	0.00406504	0.0339838	0.899	2110	tags=47%, list=13%, signal=54%
WP_IL4_SIGNALING_PATHWAY	WP_IL4_SIGNALING_PATHWAY		39	0.563724	1.73686	0.00842105	0.0342876	0.902	3649	tags=69%, list=23%, signal=89%
REACTOME_TRANSCRIPTIONAL_REGULATION_BY_RUNX3	REACTOME_TRANSCRIPTIONAL_REGULATION_BY_RUNX3		65	0.468196	1.73653	0.0223124	0.0343709	0.902	1736	tags=15%, list=11%, signal=17%
REACTOME_INTERLEUKIN_4_AND_INTERLEUKIN_13_SIGNALING	REACTOME_INTERLEUKIN_4_AND_INTERLEUKIN_13_SIGNALING		84	0.726502	1.73624	0.00207039	0.0343984	0.903	2191	tags=58%, list=14%, signal=67%
GERHOLD_ADIPOGENESIS_DN	GERHOLD_ADIPOGENESIS_DN		43	0.686178	1.73594	0.00840336	0.0344262	0.903	1828	tags=40%, list=11%, signal=45%
KYNG_DNA_DAMAGE_BY_UV	KYNG_DNA_DAMAGE_BY_UV		35	0.683199	1.7359	0	0.0343611	0.903	766	tags=26%, list=5%, signal=27%
WP_NUCLEOTIDEBINDING_OLIGOMERIZATION_DOMAIN_NOD_PATHWAY	WP_NUCLEOTIDEBINDING_OLIGOMERIZATION_DOMAIN_NOD_PATHWAY		34	0.714483	1.73561	0.00606061	0.0343785	0.903	2046	tags=47%, list=13%, signal=54%
HEIDENBLAD_AMPLICON_8Q24_DN	HEIDENBLAD_AMPLICON_8Q24_DN		25	0.621425	1.73558	0.00856531	0.0343103	0.903	2064	tags=36%, list=13%, signal=41%
GOLDRATH_ANTIGEN_RESPONSE	GOLDRATH_ANTIGEN_RESPONSE		248	0.622324	1.73543	0.00814664	0.0342661	0.903	1755	tags=32%, list=11%, signal=36%
RASHI_RESPONSE_TO_IONIZING_RADIATION_6	RASHI_RESPONSE_TO_IONIZING_RADIATION_6		54	0.781584	1.73513	0.00207469	0.0342756	0.904	1693	tags=54%, list=11%, signal=60%
BILBAN_B_CLL_LPL_DN	BILBAN_B_CLL_LPL_DN		30	0.71434	1.73484	0.00610998	0.0343134	0.907	2801	tags=63%, list=18%, signal=77%
JAATINEN_HEMATOPOIETIC_STEM_CELL_DN	JAATINEN_HEMATOPOIETIC_STEM_CELL_DN		159	0.817336	1.73479	0	0.034254	0.907	1439	tags=60%, list=9%, signal=66%
BOYLAN_MULTIPLE_MYELOMA_PCA1_UP	BOYLAN_MULTIPLE_MYELOMA_PCA1_UP		84	0.716878	1.73471	0	0.0341989	0.907	1693	tags=46%, list=11%, signal=52%
REACTOME_DARPP_32_EVENTS	REACTOME_DARPP_32_EVENTS		23	0.603216	1.73456	0.00976562	0.034159	0.907	995	tags=22%, list=6%, signal=23%
MULLIGHAN_MLL_SIGNATURE_2_DN	MULLIGHAN_MLL_SIGNATURE_2_DN		186	0.512753	1.7343	0	0.0341743	0.907	2107	tags=27%, list=13%, signal=31%
PID_FRA_PATHWAY	PID_FRA_PATHWAY		32	0.792877	1.73418	0	0.0341356	0.907	1528	tags=44%, list=10%, signal=48%
GRAHAM_NORMAL_QUIESCENT_VS_NORMAL_DIVIDING_UP	GRAHAM_NORMAL_QUIESCENT_VS_NORMAL_DIVIDING_UP		39	0.833771	1.73358	0	0.0342784	0.908	1823	tags=67%, list=11%, signal=75%
WP_IL5_SIGNALING_PATHWAY	WP_IL5_SIGNALING_PATHWAY		26	0.623626	1.73353	0.0180361	0.0342208	0.908	2755	tags=42%, list=17%, signal=51%
WALLACE_PROSTATE_CANCER_RACE_UP	WALLACE_PROSTATE_CANCER_RACE_UP		221	0.859799	1.73281	0	0.0344027	0.91	1548	tags=75%, list=10%, signal=82%
REACTOME_ANTIGEN_PRESENTATION_FOLDING_ASSEMBLY_AND_PEPTIDE_LOADING_OF_CLASS_I_MHC	REACTOME_ANTIGEN_PRESENTATION_FOLDING_ASSEMBLY_AND_PEPTIDE_LOADING_OF_CLASS_I_MHC		18	0.683707	1.73271	0.01222	0.0343764	0.91	3238	tags=67%, list=20%, signal=84%
WATANABE_RECTAL_CANCER_RADIOTHERAPY_RESPONSIVE_DN	WATANABE_RECTAL_CANCER_RADIOTHERAPY_RESPONSIVE_DN		68	0.554836	1.73212	0.00607287	0.0345055	0.911	2910	tags=44%, list=18%, signal=54%
WP_FOCAL_ADHESION	WP_FOCAL_ADHESION		142	0.574494	1.73164	0.00207469	0.0346136	0.911	2914	tags=46%, list=18%, signal=55%
JAZAERI_BREAST_CANCER_BRCA1_VS_BRCA2_DN	JAZAERI_BREAST_CANCER_BRCA1_VS_BRCA2_DN		23	0.724134	1.73159	0.00197628	0.0345509	0.911	1878	tags=52%, list=12%, signal=59%
KYNG_DNA_DAMAGE_BY_GAMMA_RADIATION	KYNG_DNA_DAMAGE_BY_GAMMA_RADIATION		52	0.62649	1.73127	0	0.0345588	0.912	1530	tags=29%, list=10%, signal=32%
PID_TXA2PATHWAY	PID_TXA2PATHWAY		42	0.618958	1.73062	0.0141988	0.0347396	0.912	1653	tags=33%, list=10%, signal=37%
GAUSSMANN_MLL_AF4_FUSION_TARGETS_F_UP	GAUSSMANN_MLL_AF4_FUSION_TARGETS_F_UP		130	0.653496	1.72986	0	0.0349934	0.915	2078	tags=46%, list=13%, signal=53%
GUENTHER_GROWTH_SPHERICAL_VS_ADHERENT_DN	GUENTHER_GROWTH_SPHERICAL_VS_ADHERENT_DN		22	0.729663	1.72982	0.00205761	0.0349345	0.915	2790	tags=68%, list=17%, signal=82%
DIRMEIER_LMP1_RESPONSE_EARLY	DIRMEIER_LMP1_RESPONSE_EARLY		45	0.740116	1.72962	0.00653595	0.0349189	0.916	2189	tags=51%, list=14%, signal=59%
SASSON_RESPONSE_TO_GONADOTROPHINS_DN	SASSON_RESPONSE_TO_GONADOTROPHINS_DN		56	0.659064	1.72925	0.00209205	0.034976	0.916	1943	tags=43%, list=12%, signal=49%
PID_PTP1B_PATHWAY	PID_PTP1B_PATHWAY		38	0.660168	1.72924	0.010661	0.0349041	0.916	2065	tags=42%, list=13%, signal=48%
RIZKI_TUMOR_INVASIVENESS_3D_UP	RIZKI_TUMOR_INVASIVENESS_3D_UP		130	0.514767	1.72909	0	0.0348702	0.916	2557	tags=33%, list=16%, signal=39%
NAKAMURA_ADIPOGENESIS_EARLY_UP	NAKAMURA_ADIPOGENESIS_EARLY_UP		45	0.680724	1.72877	0	0.0348821	0.916	1948	tags=56%, list=12%, signal=63%
TONKS_TARGETS_OF_RUNX1_RUNX1T1_FUSION_MONOCYTE_UP	TONKS_TARGETS_OF_RUNX1_RUNX1T1_FUSION_MONOCYTE_UP		136	0.564228	1.72857	0.00408998	0.0348744	0.916	1767	tags=27%, list=11%, signal=30%
LIU_VAV3_PROSTATE_CARCINOGENESIS_UP	LIU_VAV3_PROSTATE_CARCINOGENESIS_UP		63	0.804255	1.72806	0	0.0349809	0.918	1614	tags=63%, list=10%, signal=70%
REACTOME_CASPASE_ACTIVATION_VIA_EXTRINSIC_APOPTOTIC_SIGNALLING_PATHWAY	REACTOME_CASPASE_ACTIVATION_VIA_EXTRINSIC_APOPTOTIC_SIGNALLING_PATHWAY		15	0.745399	1.72736	0.00200803	0.0351482	0.921	1125	tags=33%, list=7%, signal=36%
CHICAS_RB1_TARGETS_SENESCENT	CHICAS_RB1_TARGETS_SENESCENT		367	0.572122	1.72731	0.00200401	0.035095	0.921	2223	tags=36%, list=14%, signal=41%
HAHTOLA_SEZARY_SYNDROM_UP	HAHTOLA_SEZARY_SYNDROM_UP		61	0.684263	1.72728	0.00410678	0.035032	0.921	1331	tags=31%, list=8%, signal=34%
YAGI_AML_WITH_T_9_11_TRANSLOCATION	YAGI_AML_WITH_T_9_11_TRANSLOCATION		84	0.526562	1.72719	0	0.0349894	0.921	2427	tags=36%, list=15%, signal=42%
TAKEDA_TARGETS_OF_NUP98_HOXA9_FUSION_10D_UP	TAKEDA_TARGETS_OF_NUP98_HOXA9_FUSION_10D_UP		132	0.715769	1.72656	0	0.0351493	0.921	1954	tags=54%, list=12%, signal=61%
VERHAAK_AML_WITH_NPM1_MUTATED_DN	VERHAAK_AML_WITH_NPM1_MUTATED_DN		164	0.665013	1.72647	0	0.0351199	0.921	2020	tags=49%, list=13%, signal=55%
JINESH_BLEBBISHIELD_VS_LIVE_CONTROL_DN	JINESH_BLEBBISHIELD_VS_LIVE_CONTROL_DN		170	0.626808	1.72566	0	0.0353359	0.923	2334	tags=46%, list=15%, signal=53%
MATZUK_SPERMATOGONIA	MATZUK_SPERMATOGONIA		18	0.678208	1.72543	0.010661	0.0353494	0.923	1179	tags=22%, list=7%, signal=24%
WEST_ADRENOCORTICAL_CARCINOMA_VS_ADENOMA_DN	WEST_ADRENOCORTICAL_CARCINOMA_VS_ADENOMA_DN		21	0.788525	1.72519	0	0.0353661	0.924	746	tags=48%, list=5%, signal=50%
OKUMURA_INFLAMMATORY_RESPONSE_LPS	OKUMURA_INFLAMMATORY_RESPONSE_LPS		100	0.553243	1.72517	0.00204082	0.0352936	0.924	2311	tags=36%, list=14%, signal=42%
HAHTOLA_CTCL_CUTANEOUS	HAHTOLA_CTCL_CUTANEOUS		16	0.85582	1.72482	0	0.0353635	0.924	746	tags=50%, list=5%, signal=52%
LEE_EARLY_T_LYMPHOCYTE_DN	LEE_EARLY_T_LYMPHOCYTE_DN		44	0.800102	1.72474	0	0.0353157	0.924	1881	tags=70%, list=12%, signal=80%
BIOCARTA_CSK_PATHWAY	BIOCARTA_CSK_PATHWAY		18	0.81506	1.7244	0.00210526	0.0353613	0.924	952	tags=50%, list=6%, signal=53%
KHETCHOUMIAN_TRIM24_TARGETS_UP	KHETCHOUMIAN_TRIM24_TARGETS_UP		31	0.747946	1.72422	0.00202429	0.0353561	0.925	1528	tags=58%, list=10%, signal=64%
JECHLINGER_EPITHELIAL_TO_MESENCHYMAL_TRANSITION_UP	JECHLINGER_EPITHELIAL_TO_MESENCHYMAL_TRANSITION_UP		43	0.804649	1.72415	0	0.0353031	0.925	1915	tags=70%, list=12%, signal=79%
BUCKANOVICH_T_LYMPHOCYTE_HOMING_ON_TUMOR_UP	BUCKANOVICH_T_LYMPHOCYTE_HOMING_ON_TUMOR_UP		17	0.805882	1.72364	0.00208333	0.0354292	0.926	1125	tags=41%, list=7%, signal=44%
VART_KSHV_INFECTION_ANGIOGENIC_MARKERS_UP	VART_KSHV_INFECTION_ANGIOGENIC_MARKERS_UP		117	0.665842	1.72302	0	0.0355549	0.927	2078	tags=50%, list=13%, signal=57%
WP_ONCOSTATIN_M_SIGNALING_PATHWAY	WP_ONCOSTATIN_M_SIGNALING_PATHWAY		45	0.620308	1.72232	0.00420168	0.0357315	0.929	3001	tags=53%, list=19%, signal=65%
KEGG_FC_EPSILON_RI_SIGNALING_PATHWAY	KEGG_FC_EPSILON_RI_SIGNALING_PATHWAY		62	0.5639	1.72212	0.00635593	0.0357444	0.929	2323	tags=37%, list=15%, signal=43%
PID_IL3_PATHWAY	PID_IL3_PATHWAY		19	0.707685	1.72203	0.00621118	0.0357045	0.929	2925	tags=58%, list=18%, signal=71%
LIU_TARGETS_OF_VMYB_VS_CMYB_DN	LIU_TARGETS_OF_VMYB_VS_CMYB_DN		32	0.776264	1.72184	0	0.0357207	0.929	2352	tags=69%, list=15%, signal=80%
REACTOME_CDC42_GTPASE_CYCLE	REACTOME_CDC42_GTPASE_CYCLE		118	0.437455	1.72167	0	0.0357104	0.93	1764	tags=25%, list=11%, signal=27%
LI_INDUCED_T_TO_NATURAL_KILLER_DN	LI_INDUCED_T_TO_NATURAL_KILLER_DN		89	0.545348	1.72128	0.00210526	0.0357817	0.93	2671	tags=36%, list=17%, signal=43%
SIG_BCR_SIGNALING_PATHWAY	SIG_BCR_SIGNALING_PATHWAY		39	0.618275	1.72082	0.0179641	0.0359012	0.93	1912	tags=41%, list=12%, signal=46%
WANG_RESPONSE_TO_BEXAROTENE_DN	WANG_RESPONSE_TO_BEXAROTENE_DN		24	0.679353	1.72075	0.00197239	0.0358472	0.93	2123	tags=50%, list=13%, signal=58%
AKL_HTLV1_INFECTION_DN	AKL_HTLV1_INFECTION_DN		48	0.770778	1.72042	0.00206186	0.0358927	0.93	1672	tags=50%, list=10%, signal=56%
INGRAM_SHH_TARGETS_DN	INGRAM_SHH_TARGETS_DN		43	0.687987	1.72023	0	0.035929	0.932	2047	tags=49%, list=13%, signal=56%
WP_STING_PATHWAY_IN_KAWASAKILIKE_DISEASE_AND_COVID19	WP_STING_PATHWAY_IN_KAWASAKILIKE_DISEASE_AND_COVID19		16	0.757895	1.71998	0.00628931	0.0359348	0.932	2019	tags=44%, list=13%, signal=50%
FONTAINE_THYROID_TUMOR_UNCERTAIN_MALIGNANCY_DN	FONTAINE_THYROID_TUMOR_UNCERTAIN_MALIGNANCY_DN		19	0.793761	1.71994	0	0.0358843	0.933	1526	tags=58%, list=10%, signal=64%
WP_GPCRS_OTHER	WP_GPCRS_OTHER		73	0.596034	1.71984	0	0.0358498	0.933	2022	tags=30%, list=13%, signal=34%
BIOCARTA_DC_PATHWAY	BIOCARTA_DC_PATHWAY		16	0.809395	1.71979	0	0.03581	0.933	1994	tags=50%, list=12%, signal=57%
TAVOR_CEBPA_TARGETS_UP	TAVOR_CEBPA_TARGETS_UP		34	0.742584	1.71972	0	0.035771	0.933	1811	tags=59%, list=11%, signal=66%
SEKI_INFLAMMATORY_RESPONSE_LPS_UP	SEKI_INFLAMMATORY_RESPONSE_LPS_UP		46	0.790983	1.71943	0	0.0357963	0.934	2593	tags=72%, list=16%, signal=85%
REACTOME_SIGNALING_BY_CSF1_M_CSF_IN_MYELOID_CELLS	REACTOME_SIGNALING_BY_CSF1_M_CSF_IN_MYELOID_CELLS		19	0.760139	1.71933	0.00402414	0.0357606	0.934	1912	tags=58%, list=12%, signal=66%
WP_MAPK_SIGNALING_PATHWAY	WP_MAPK_SIGNALING_PATHWAY		189	0.430272	1.7193	0.00202429	0.0357129	0.934	2827	tags=27%, list=18%, signal=32%
PID_VEGFR1_PATHWAY	PID_VEGFR1_PATHWAY		21	0.612173	1.71909	0.0181087	0.0357186	0.935	2611	tags=48%, list=16%, signal=57%
GAVIN_FOXP3_TARGETS_CLUSTER_P2	GAVIN_FOXP3_TARGETS_CLUSTER_P2		56	0.649204	1.71874	0	0.0357699	0.935	2320	tags=52%, list=15%, signal=60%
PICCALUGA_ANGIOIMMUNOBLASTIC_LYMPHOMA_UP	PICCALUGA_ANGIOIMMUNOBLASTIC_LYMPHOMA_UP		149	0.846482	1.71858	0	0.0357443	0.935	1965	tags=80%, list=12%, signal=90%
SMID_BREAST_CANCER_NORMAL_LIKE_UP	SMID_BREAST_CANCER_NORMAL_LIKE_UP		354	0.829033	1.7174	0	0.0361214	0.937	1764	tags=69%, list=11%, signal=76%
LENAOUR_DENDRITIC_CELL_MATURATION_DN	LENAOUR_DENDRITIC_CELL_MATURATION_DN		91	0.784472	1.71724	0	0.0361249	0.937	2055	tags=64%, list=13%, signal=73%
KLEIN_PRIMARY_EFFUSION_LYMPHOMA_DN	KLEIN_PRIMARY_EFFUSION_LYMPHOMA_DN		40	0.743975	1.71623	0.00206612	0.0364615	0.937	1817	tags=50%, list=11%, signal=56%
REACTOME_IL_6_TYPE_CYTOKINE_RECEPTOR_LIGAND_INTERACTIONS	REACTOME_IL_6_TYPE_CYTOKINE_RECEPTOR_LIGAND_INTERACTIONS		15	0.795976	1.71594	0.00426439	0.0365118	0.937	2107	tags=47%, list=13%, signal=54%
REACTOME_C_TYPE_LECTIN_RECEPTORS_CLRS	REACTOME_C_TYPE_LECTIN_RECEPTORS_CLRS		111	0.513106	1.71579	0.0060241	0.0365155	0.937	2019	tags=26%, list=13%, signal=30%
GRAHAM_CML_QUIESCENT_VS_NORMAL_QUIESCENT_DN	GRAHAM_CML_QUIESCENT_VS_NORMAL_QUIESCENT_DN		33	0.784094	1.71536	0	0.0365839	0.937	1836	tags=70%, list=11%, signal=79%
PID_IL12_2PATHWAY	PID_IL12_2PATHWAY		47	0.853124	1.71476	0	0.036812	0.937	1261	tags=60%, list=8%, signal=64%
MA_RAT_AGING_UP	MA_RAT_AGING_UP		64	0.715306	1.71439	0	0.0368386	0.937	2072	tags=48%, list=13%, signal=55%
PHONG_TNF_RESPONSE_VIA_P38_PARTIAL	PHONG_TNF_RESPONSE_VIA_P38_PARTIAL		111	0.644287	1.71397	0.00428265	0.0369363	0.938	2145	tags=48%, list=13%, signal=55%
REACTOME_INTERLEUKIN_RECEPTOR_SHC_SIGNALING	REACTOME_INTERLEUKIN_RECEPTOR_SHC_SIGNALING		24	0.742469	1.71383	0.00205761	0.0369016	0.938	2107	tags=54%, list=13%, signal=62%
BOSCO_TH1_CYTOTOXIC_MODULE	BOSCO_TH1_CYTOTOXIC_MODULE		83	0.840622	1.71366	0	0.0369064	0.939	1434	tags=65%, list=9%, signal=71%
CHESLER_BRAIN_HIGHEST_GENETIC_VARIANCE	CHESLER_BRAIN_HIGHEST_GENETIC_VARIANCE		26	0.680097	1.71358	0	0.0368515	0.939	2273	tags=42%, list=14%, signal=49%
ZHAN_V1_LATE_DIFFERENTIATION_GENES_UP	ZHAN_V1_LATE_DIFFERENTIATION_GENES_UP		22	0.679139	1.71352	0.010352	0.0367993	0.939	2525	tags=45%, list=16%, signal=54%
SWEET_LUNG_CANCER_KRAS_DN	SWEET_LUNG_CANCER_KRAS_DN		280	0.701363	1.71328	0	0.0368286	0.939	2298	tags=56%, list=14%, signal=65%
PID_KIT_PATHWAY	PID_KIT_PATHWAY		32	0.518678	1.71316	0.00796813	0.0367923	0.939	1958	tags=38%, list=12%, signal=43%
ROSS_ACUTE_MYELOID_LEUKEMIA_CBF	ROSS_ACUTE_MYELOID_LEUKEMIA_CBF		56	0.588862	1.71311	0.00613497	0.0367538	0.939	2615	tags=54%, list=16%, signal=64%
WP_OVERVIEW_OF_PROINFLAMMATORY_AND_PROFIBROTIC_MEDIATORS	WP_OVERVIEW_OF_PROINFLAMMATORY_AND_PROFIBROTIC_MEDIATORS		109	0.75552	1.71303	0	0.0367034	0.939	1962	tags=46%, list=12%, signal=52%
JAZAG_TGFB1_SIGNALING_VIA_SMAD4_UP	JAZAG_TGFB1_SIGNALING_VIA_SMAD4_UP		78	0.485315	1.71234	0	0.0368874	0.939	1494	tags=18%, list=9%, signal=20%
MANALO_HYPOXIA_UP	MANALO_HYPOXIA_UP		138	0.614474	1.7122	0.00614754	0.0368674	0.939	2583	tags=48%, list=16%, signal=57%
WP_T_CELL_MODULATION_IN_PANCREATIC_CANCER	WP_T_CELL_MODULATION_IN_PANCREATIC_CANCER		31	0.886015	1.71191	0	0.036906	0.939	921	tags=65%, list=6%, signal=68%
KEGG_REGULATION_OF_ACTIN_CYTOSKELETON	KEGG_REGULATION_OF_ACTIN_CYTOSKELETON		177	0.484215	1.71163	0.00628931	0.0369362	0.939	2910	tags=33%, list=18%, signal=40%
WP_HEMATOPOIETIC_STEM_CELL_DIFFERENTIATION	WP_HEMATOPOIETIC_STEM_CELL_DIFFERENTIATION		41	0.64433	1.71116	0.00426439	0.0370326	0.939	2764	tags=54%, list=17%, signal=65%
WP_APOPTOSIS_MODULATION_AND_SIGNALING	WP_APOPTOSIS_MODULATION_AND_SIGNALING		67	0.540514	1.71103	0.00819672	0.0370114	0.939	2755	tags=42%, list=17%, signal=50%
CHEN_HOXA5_TARGETS_9HR_UP	CHEN_HOXA5_TARGETS_9HR_UP		121	0.513462	1.71083	0.0230126	0.0370233	0.941	3330	tags=44%, list=21%, signal=55%
SCHUETZ_BREAST_CANCER_DUCTAL_INVASIVE_UP	SCHUETZ_BREAST_CANCER_DUCTAL_INVASIVE_UP		254	0.875806	1.71072	0	0.0369921	0.941	1659	tags=83%, list=10%, signal=91%
KYNG_ENVIRONMENTAL_STRESS_RESPONSE_UP	KYNG_ENVIRONMENTAL_STRESS_RESPONSE_UP		38	0.577579	1.71063	0.00414938	0.0369581	0.942	2303	tags=37%, list=14%, signal=43%
REACTOME_TNF_SIGNALING	REACTOME_TNF_SIGNALING		22	0.55845	1.71061	0.0242915	0.0368957	0.942	3567	tags=55%, list=22%, signal=70%
WP_VITAMIN_D_IN_INFLAMMATORY_DISEASES	WP_VITAMIN_D_IN_INFLAMMATORY_DISEASES		15	0.708077	1.71027	0	0.0369968	0.942	2019	tags=40%, list=13%, signal=46%
DIRMEIER_LMP1_RESPONSE_LATE_UP	DIRMEIER_LMP1_RESPONSE_LATE_UP		34	0.635526	1.71008	0.0128205	0.0370098	0.942	3264	tags=62%, list=20%, signal=77%
WIKMAN_ASBESTOS_LUNG_CANCER_DN	WIKMAN_ASBESTOS_LUNG_CANCER_DN		24	0.780737	1.71005	0	0.0369636	0.942	957	tags=38%, list=6%, signal=40%
WP_CAMKK2_PATHWAY	WP_CAMKK2_PATHWAY		22	0.558117	1.70962	0.0205761	0.0370531	0.942	672	tags=18%, list=4%, signal=19%
BROWNE_HCMV_INFECTION_18HR_DN	BROWNE_HCMV_INFECTION_18HR_DN		115	0.583763	1.70905	0.0020284	0.0372435	0.944	2074	tags=37%, list=13%, signal=42%
WAMUNYOKOLI_OVARIAN_CANCER_GRADES_1_2_DN	WAMUNYOKOLI_OVARIAN_CANCER_GRADES_1_2_DN		40	0.83133	1.70881	0	0.0372587	0.945	2166	tags=73%, list=14%, signal=84%
EHLERS_ANEUPLOIDY_UP	EHLERS_ANEUPLOIDY_UP		24	0.630169	1.70787	0.0123711	0.0374782	0.946	3040	tags=46%, list=19%, signal=57%
ZHANG_ANTIVIRAL_RESPONSE_TO_RIBAVIRIN_DN	ZHANG_ANTIVIRAL_RESPONSE_TO_RIBAVIRIN_DN		28	0.762273	1.70773	0.00208768	0.037469	0.946	1662	tags=54%, list=10%, signal=60%
REACTOME_PURINERGIC_SIGNALING_IN_LEISHMANIASIS_INFECTION	REACTOME_PURINERGIC_SIGNALING_IN_LEISHMANIASIS_INFECTION		20	0.842781	1.70753	0	0.03748	0.946	1261	tags=60%, list=8%, signal=65%
WP_AGERAGE_PATHWAY	WP_AGERAGE_PATHWAY		50	0.550785	1.70739	0.00826446	0.0374946	0.946	1682	tags=24%, list=11%, signal=27%
PID_IL2_PI3K_PATHWAY	PID_IL2_PI3K_PATHWAY		23	0.644835	1.70702	0.016632	0.0375571	0.947	2107	tags=43%, list=13%, signal=50%
PARK_APL_PATHOGENESIS_DN	PARK_APL_PATHOGENESIS_DN		30	0.702949	1.70672	0.00803213	0.03759	0.947	1990	tags=57%, list=12%, signal=65%
WELCSH_BRCA1_TARGETS_UP	WELCSH_BRCA1_TARGETS_UP		133	0.460189	1.70655	0.0121457	0.0375868	0.948	3251	tags=38%, list=20%, signal=47%
OSWALD_HEMATOPOIETIC_STEM_CELL_IN_COLLAGEN_GEL_DN	OSWALD_HEMATOPOIETIC_STEM_CELL_IN_COLLAGEN_GEL_DN		164	0.491489	1.70634	0	0.0376112	0.948	2732	tags=35%, list=17%, signal=42%
WP_PI3KAKT_SIGNALING_PATHWAY	WP_PI3KAKT_SIGNALING_PATHWAY		286	0.47829	1.70613	0	0.0376083	0.948	2118	tags=28%, list=13%, signal=32%
PARK_HSC_MARKERS	PARK_HSC_MARKERS		29	0.617265	1.70553	0.00419287	0.0377629	0.951	2255	tags=41%, list=14%, signal=48%
LEE_RECENT_THYMIC_EMIGRANT	LEE_RECENT_THYMIC_EMIGRANT		136	0.528354	1.70496	0.0020202	0.0379386	0.951	1885	tags=23%, list=12%, signal=26%
TAKAO_RESPONSE_TO_UVB_RADIATION_DN	TAKAO_RESPONSE_TO_UVB_RADIATION_DN		65	0.46375	1.70392	0.0128755	0.0383018	0.953	2797	tags=26%, list=18%, signal=32%
SWEET_KRAS_TARGETS_UP	SWEET_KRAS_TARGETS_UP		55	0.705151	1.70389	0.00623701	0.0382483	0.953	2278	tags=62%, list=14%, signal=72%
REACTOME_PROGRAMMED_CELL_DEATH	REACTOME_PROGRAMMED_CELL_DEATH		150	0.483086	1.70372	0.0101626	0.0382407	0.953	1768	tags=19%, list=11%, signal=21%
AZARE_STAT3_TARGETS	AZARE_STAT3_TARGETS		17	0.753803	1.70351	0.00621118	0.0382674	0.953	2227	tags=53%, list=14%, signal=61%
MCDOWELL_ACUTE_LUNG_INJURY_UP	MCDOWELL_ACUTE_LUNG_INJURY_UP		28	0.715872	1.70322	0	0.0383284	0.953	2142	tags=57%, list=13%, signal=66%
VERHAAK_AML_WITH_NPM1_MUTATED_UP	VERHAAK_AML_WITH_NPM1_MUTATED_UP		127	0.757194	1.7032	0	0.0382671	0.953	2169	tags=62%, list=14%, signal=71%
WP_DNA_DAMAGE_RESPONSE_ONLY_ATM_DEPENDENT	WP_DNA_DAMAGE_RESPONSE_ONLY_ATM_DEPENDENT		74	0.4827	1.7031	0.00978474	0.0382333	0.953	2584	tags=34%, list=16%, signal=40%
YAMAZAKI_TCEB3_TARGETS_UP	YAMAZAKI_TCEB3_TARGETS_UP		111	0.562455	1.70308	0.00619835	0.0381698	0.953	3047	tags=44%, list=19%, signal=54%
JOHNSTONE_PARVB_TARGETS_3_UP	JOHNSTONE_PARVB_TARGETS_3_UP		289	0.47618	1.7028	0.014433	0.038198	0.954	2818	tags=37%, list=18%, signal=44%
WP_PATHOGENESIS_OF_SARSCOV2_MEDIATED_BY_NSP9NSP10_COMPLEX	WP_PATHOGENESIS_OF_SARSCOV2_MEDIATED_BY_NSP9NSP10_COMPLEX		19	0.831691	1.70275	0.004158	0.0381535	0.954	801	tags=53%, list=5%, signal=55%
JI_RESPONSE_TO_FSH_UP	JI_RESPONSE_TO_FSH_UP		46	0.574049	1.70275	0.00211864	0.0380867	0.954	1391	tags=30%, list=9%, signal=33%
POOLA_INVASIVE_BREAST_CANCER_UP	POOLA_INVASIVE_BREAST_CANCER_UP		212	0.824391	1.70275	0	0.0380201	0.954	1451	tags=65%, list=9%, signal=70%
ONO_FOXP3_TARGETS_DN	ONO_FOXP3_TARGETS_DN		28	0.830084	1.70263	0.00204082	0.0379782	0.954	1434	tags=57%, list=9%, signal=63%
DEMAGALHAES_AGING_UP	DEMAGALHAES_AGING_UP		39	0.792535	1.70227	0	0.0380685	0.954	1886	tags=64%, list=12%, signal=73%
TAKEDA_TARGETS_OF_NUP98_HOXA9_FUSION_8D_DN	TAKEDA_TARGETS_OF_NUP98_HOXA9_FUSION_8D_DN		141	0.763858	1.70143	0	0.0383601	0.956	1623	tags=57%, list=10%, signal=63%
SHIN_B_CELL_LYMPHOMA_CLUSTER_3	SHIN_B_CELL_LYMPHOMA_CLUSTER_3		22	0.800671	1.70115	0	0.0384126	0.956	1713	tags=59%, list=11%, signal=66%
WP_EXTRAFOLLICULAR_AND_FOLLICULAR_B_CELL_ACTIVATION_BY_SARSCOV2	WP_EXTRAFOLLICULAR_AND_FOLLICULAR_B_CELL_ACTIVATION_BY_SARSCOV2		54	0.859735	1.70065	0	0.0384958	0.956	1682	tags=74%, list=11%, signal=83%
TORCHIA_TARGETS_OF_EWSR1_FLI1_FUSION_DN	TORCHIA_TARGETS_OF_EWSR1_FLI1_FUSION_DN		201	0.565413	1.70016	0.00210526	0.0385927	0.956	2519	tags=43%, list=16%, signal=50%
EBAUER_TARGETS_OF_PAX3_FOXO1_FUSION_UP	EBAUER_TARGETS_OF_PAX3_FOXO1_FUSION_UP		139	0.59298	1.69999	0	0.0386071	0.956	2624	tags=43%, list=16%, signal=51%
KIM_GLIS2_TARGETS_UP	KIM_GLIS2_TARGETS_UP		65	0.829757	1.69996	0	0.0385465	0.956	1526	tags=78%, list=10%, signal=86%
ZHOU_INFLAMMATORY_RESPONSE_FIMA_UP	ZHOU_INFLAMMATORY_RESPONSE_FIMA_UP		332	0.503235	1.69982	0	0.0385288	0.956	2428	tags=32%, list=15%, signal=37%
WP_OXIDATIVE_DAMAGE_RESPONSE	WP_OXIDATIVE_DAMAGE_RESPONSE		31	0.698401	1.69879	0.00632911	0.0388237	0.958	2310	tags=55%, list=14%, signal=64%
SMIRNOV_CIRCULATING_ENDOTHELIOCYTES_IN_CANCER_UP	SMIRNOV_CIRCULATING_ENDOTHELIOCYTES_IN_CANCER_UP		107	0.723101	1.69865	0.00201207	0.0388051	0.958	2022	tags=56%, list=13%, signal=64%
BROWNE_HCMV_INFECTION_14HR_DN	BROWNE_HCMV_INFECTION_14HR_DN		191	0.504083	1.6979	0.00197628	0.0390437	0.958	2246	tags=28%, list=14%, signal=33%
ROSS_AML_WITH_CBFB_MYH11_FUSION	ROSS_AML_WITH_CBFB_MYH11_FUSION		38	0.803725	1.6978	0.00208333	0.0390091	0.958	1430	tags=53%, list=9%, signal=58%
PID_IL8_CXCR2_PATHWAY	PID_IL8_CXCR2_PATHWAY		29	0.731476	1.69757	0.00410678	0.039027	0.958	1653	tags=41%, list=10%, signal=46%
WP_OVERVIEW_OF_NANOPARTICLE_EFFECTS	WP_OVERVIEW_OF_NANOPARTICLE_EFFECTS		15	0.819685	1.69717	0.00417537	0.0390947	0.958	1434	tags=53%, list=9%, signal=59%
MANNE_COVID19_NONICU_VS_HEALTHY_DONOR_PLATELETS_UP	MANNE_COVID19_NONICU_VS_HEALTHY_DONOR_PLATELETS_UP		96	0.477946	1.69696	0.00787402	0.0391261	0.959	2520	tags=33%, list=16%, signal=39%
ZHOU_INFLAMMATORY_RESPONSE_LIVE_UP	ZHOU_INFLAMMATORY_RESPONSE_LIVE_UP		287	0.519689	1.69658	0	0.0392132	0.959	2405	tags=34%, list=15%, signal=39%
WIERENGA_STAT5A_TARGETS_GROUP2	WIERENGA_STAT5A_TARGETS_GROUP2		42	0.783723	1.69616	0.00199601	0.0393318	0.96	1831	tags=62%, list=11%, signal=70%
KYNG_DNA_DAMAGE_BY_4NQO_OR_UV	KYNG_DNA_DAMAGE_BY_4NQO_OR_UV		38	0.525531	1.69576	0.0040568	0.0394488	0.96	2186	tags=32%, list=14%, signal=36%
SAUL_SEN_MAYO	SAUL_SEN_MAYO		99	0.775594	1.69552	0	0.0394536	0.96	1911	tags=59%, list=12%, signal=66%
WP_UNFOLDED_PROTEIN_RESPONSE	WP_UNFOLDED_PROTEIN_RESPONSE		18	0.679733	1.69532	0.0146444	0.039458	0.96	3035	tags=39%, list=19%, signal=48%
SHIN_B_CELL_LYMPHOMA_CLUSTER_8	SHIN_B_CELL_LYMPHOMA_CLUSTER_8		27	0.794686	1.69516	0	0.0394346	0.96	404	tags=37%, list=3%, signal=38%
PID_IFNG_PATHWAY	PID_IFNG_PATHWAY		30	0.613863	1.69462	0.0227273	0.0395827	0.96	2107	tags=33%, list=13%, signal=38%
IZADPANAH_STEM_CELL_ADIPOSE_VS_BONE_UP	IZADPANAH_STEM_CELL_ADIPOSE_VS_BONE_UP		93	0.597595	1.69425	0.00203252	0.0396664	0.961	2647	tags=51%, list=17%, signal=60%
LIU_SMARCA4_TARGETS	LIU_SMARCA4_TARGETS		38	0.646443	1.69417	0.00833333	0.0396304	0.961	2321	tags=50%, list=15%, signal=58%
KEGG_PRIMARY_IMMUNODEFICIENCY	KEGG_PRIMARY_IMMUNODEFICIENCY		23	0.83947	1.69405	0	0.0396212	0.962	1821	tags=70%, list=11%, signal=78%
PEDRIOLI_MIR31_TARGETS_DN	PEDRIOLI_MIR31_TARGETS_DN		268	0.519321	1.69372	0	0.0396652	0.962	2348	tags=35%, list=15%, signal=41%
REACTOME_INFLAMMASOMES	REACTOME_INFLAMMASOMES		15	0.843532	1.69332	0	0.0397435	0.962	1434	tags=60%, list=9%, signal=66%
WIERENGA_STAT5A_TARGETS_DN	WIERENGA_STAT5A_TARGETS_DN		130	0.612672	1.69293	0	0.039882	0.962	2103	tags=44%, list=13%, signal=50%
GAJATE_RESPONSE_TO_TRABECTEDIN_UP	GAJATE_RESPONSE_TO_TRABECTEDIN_UP		49	0.703862	1.69289	0.00206186	0.0398417	0.962	1391	tags=45%, list=9%, signal=49%
ZHENG_FOXP3_TARGETS_IN_T_LYMPHOCYTE_DN	ZHENG_FOXP3_TARGETS_IN_T_LYMPHOCYTE_DN		19	0.778119	1.69216	0.00412371	0.0400637	0.962	2107	tags=58%, list=13%, signal=67%
PANGAS_TUMOR_SUPPRESSION_BY_SMAD1_AND_SMAD5_UP	PANGAS_TUMOR_SUPPRESSION_BY_SMAD1_AND_SMAD5_UP		81	0.700783	1.6921	0.00203666	0.0400234	0.962	1693	tags=48%, list=11%, signal=54%
REACTOME_INTERLEUKIN_6_FAMILY_SIGNALING	REACTOME_INTERLEUKIN_6_FAMILY_SIGNALING		18	0.805779	1.69186	0	0.040049	0.962	2107	tags=50%, list=13%, signal=58%
DEBOSSCHER_NFKB_TARGETS_REPRESSED_BY_GLUCOCORTICOIDS	DEBOSSCHER_NFKB_TARGETS_REPRESSED_BY_GLUCOCORTICOIDS		19	0.822877	1.69182	0	0.0400143	0.962	1911	tags=53%, list=12%, signal=60%
YANG_BCL3_TARGETS_UP	YANG_BCL3_TARGETS_UP		220	0.557899	1.6914	0.00212766	0.0400933	0.962	2047	tags=31%, list=13%, signal=35%
BLANCO_MELO_COVID19_BRONCHIAL_EPITHELIAL_CELLS_SARS_COV_2_INFECTION_UP	BLANCO_MELO_COVID19_BRONCHIAL_EPITHELIAL_CELLS_SARS_COV_2_INFECTION_UP		94	0.756936	1.69138	0.004158	0.040031	0.962	2055	tags=59%, list=13%, signal=67%
KEGG_NOD_LIKE_RECEPTOR_SIGNALING_PATHWAY	KEGG_NOD_LIKE_RECEPTOR_SIGNALING_PATHWAY		47	0.75542	1.69095	0	0.0401201	0.962	2055	tags=53%, list=13%, signal=61%
REACTOME_COMPLEMENT_CASCADE	REACTOME_COMPLEMENT_CASCADE		56	0.731587	1.6899	0.00209205	0.0405272	0.964	1624	tags=46%, list=10%, signal=51%
KEGG_TYPE_I_DIABETES_MELLITUS	KEGG_TYPE_I_DIABETES_MELLITUS		37	0.834513	1.68963	0.00413223	0.0405875	0.966	2038	tags=81%, list=13%, signal=93%
ZHU_CMV_8_HR_UP	ZHU_CMV_8_HR_UP		33	0.811239	1.6896	0	0.0405337	0.966	1784	tags=64%, list=11%, signal=71%
ROY_WOUND_BLOOD_VESSEL_UP	ROY_WOUND_BLOOD_VESSEL_UP		34	0.844493	1.68837	0	0.0409417	0.966	1605	tags=74%, list=10%, signal=82%
GUO_HEX_TARGETS_DN	GUO_HEX_TARGETS_DN		46	0.508419	1.68823	0.00854701	0.0409301	0.966	2075	tags=33%, list=13%, signal=37%
RODWELL_AGING_KIDNEY_NO_BLOOD_UP	RODWELL_AGING_KIDNEY_NO_BLOOD_UP		140	0.684039	1.68783	0	0.0410147	0.966	1859	tags=46%, list=12%, signal=52%
WONG_ADULT_TISSUE_STEM_MODULE	WONG_ADULT_TISSUE_STEM_MODULE		495	0.601756	1.6877	0	0.0410093	0.966	2273	tags=43%, list=14%, signal=49%
OSWALD_HEMATOPOIETIC_STEM_CELL_IN_COLLAGEN_GEL_UP	OSWALD_HEMATOPOIETIC_STEM_CELL_IN_COLLAGEN_GEL_UP		159	0.591118	1.68685	0.00425532	0.0412994	0.967	2573	tags=42%, list=16%, signal=49%
KEGG_MAPK_SIGNALING_PATHWAY	KEGG_MAPK_SIGNALING_PATHWAY		205	0.422726	1.68621	0.00208333	0.0415253	0.967	2827	tags=28%, list=18%, signal=34%
REACTOME_RHO_GTPASE_CYCLE	REACTOME_RHO_GTPASE_CYCLE		304	0.394517	1.68591	0	0.0416207	0.967	1822	tags=18%, list=11%, signal=20%
REACTOME_INITIAL_TRIGGERING_OF_COMPLEMENT	REACTOME_INITIAL_TRIGGERING_OF_COMPLEMENT		24	0.82525	1.68572	0	0.0416421	0.967	1853	tags=63%, list=12%, signal=71%
WP_FOCAL_ADHESION_PI3KAKTMTORSIGNALING_PATHWAY	WP_FOCAL_ADHESION_PI3KAKTMTORSIGNALING_PATHWAY		256	0.494576	1.68566	0.00619835	0.0415915	0.967	2118	tags=30%, list=13%, signal=34%
YAN_ESCAPE_FROM_ANOIKIS	YAN_ESCAPE_FROM_ANOIKIS		19	0.830119	1.68565	0.0040404	0.0415302	0.967	1313	tags=58%, list=8%, signal=63%
WUNDER_INFLAMMATORY_RESPONSE_AND_CHOLESTEROL_UP	WUNDER_INFLAMMATORY_RESPONSE_AND_CHOLESTEROL_UP		46	0.768725	1.68547	0	0.0415539	0.967	1886	tags=61%, list=12%, signal=69%
MYLLYKANGAS_AMPLIFICATION_HOT_SPOT_23	MYLLYKANGAS_AMPLIFICATION_HOT_SPOT_23		17	0.639162	1.684	0.0208768	0.0421494	0.968	2062	tags=35%, list=13%, signal=40%
PLASARI_TGFB1_TARGETS_10HR_UP	PLASARI_TGFB1_TARGETS_10HR_UP		142	0.613542	1.6823	0	0.0428111	0.969	2095	tags=38%, list=13%, signal=43%
WP_THYMIC_STROMAL_LYMPHOPOIETIN_TSLP_SIGNALING_PATHWAY	WP_THYMIC_STROMAL_LYMPHOPOIETIN_TSLP_SIGNALING_PATHWAY		32	0.72817	1.68226	0.0102459	0.042754	0.969	2520	tags=59%, list=16%, signal=70%
MAHAJAN_RESPONSE_TO_IL1A_UP	MAHAJAN_RESPONSE_TO_IL1A_UP		55	0.67497	1.68221	0.00608519	0.0427132	0.969	2189	tags=53%, list=14%, signal=61%
KRASNOSELSKAYA_ILF3_TARGETS_UP	KRASNOSELSKAYA_ILF3_TARGETS_UP		29	0.857267	1.68218	0	0.0426473	0.969	1647	tags=76%, list=10%, signal=84%
IKEDA_MIR30_TARGETS_UP	IKEDA_MIR30_TARGETS_UP		79	0.582205	1.68213	0.0121457	0.0425982	0.969	3144	tags=49%, list=20%, signal=61%
TAKEDA_TARGETS_OF_NUP98_HOXA9_FUSION_16D_UP	TAKEDA_TARGETS_OF_NUP98_HOXA9_FUSION_16D_UP		126	0.72424	1.68196	0	0.0426059	0.969	1954	tags=59%, list=12%, signal=66%
WP_DEVELOPMENT_AND_HETEROGENEITY_OF_THE_ILC_FAMILY	WP_DEVELOPMENT_AND_HETEROGENEITY_OF_THE_ILC_FAMILY		26	0.767241	1.68175	0.0040568	0.0426424	0.969	1045	tags=42%, list=7%, signal=45%
WOO_LIVER_CANCER_RECURRENCE_UP	WOO_LIVER_CANCER_RECURRENCE_UP		73	0.68909	1.68155	0	0.0426716	0.969	2218	tags=52%, list=14%, signal=60%
WP_SELECTIVE_EXPRESSION_OF_CHEMOKINE_RECEPTORS_DURING_TCELL_POLARIZATION	WP_SELECTIVE_EXPRESSION_OF_CHEMOKINE_RECEPTORS_DURING_TCELL_POLARIZATION		25	0.839287	1.68144	0.00404858	0.0426397	0.969	1396	tags=56%, list=9%, signal=61%
MULLIGHAN_NPM1_SIGNATURE_3_DN	MULLIGHAN_NPM1_SIGNATURE_3_DN		110	0.530287	1.68118	0	0.0426797	0.969	2562	tags=39%, list=16%, signal=46%
BIOCARTA_NFAT_PATHWAY	BIOCARTA_NFAT_PATHWAY		47	0.562268	1.68114	0.0141988	0.0426349	0.969	1943	tags=26%, list=12%, signal=29%
WIELAND_UP_BY_HBV_INFECTION	WIELAND_UP_BY_HBV_INFECTION		70	0.841706	1.68067	0	0.0427461	0.97	1908	tags=79%, list=12%, signal=89%
KAYO_AGING_MUSCLE_UP	KAYO_AGING_MUSCLE_UP		164	0.492755	1.68013	0	0.0428821	0.97	2429	tags=26%, list=15%, signal=31%
CHIARETTI_ACUTE_LYMPHOBLASTIC_LEUKEMIA_ZAP70	CHIARETTI_ACUTE_LYMPHOBLASTIC_LEUKEMIA_ZAP70		47	0.524632	1.67923	0.00596422	0.0432276	0.97	1323	tags=23%, list=8%, signal=25%
BIOCARTA_NKT_PATHWAY	BIOCARTA_NKT_PATHWAY		22	0.843131	1.67854	0.00406504	0.0434608	0.971	1396	tags=55%, list=9%, signal=60%
PID_CD40_PATHWAY	PID_CD40_PATHWAY		23	0.584735	1.67842	0.0139442	0.0434331	0.971	3018	tags=52%, list=19%, signal=64%
MCLACHLAN_DENTAL_CARIES_UP	MCLACHLAN_DENTAL_CARIES_UP		182	0.860724	1.67801	0	0.0435224	0.971	1497	tags=77%, list=9%, signal=84%
KIM_LRRC3B_TARGETS	KIM_LRRC3B_TARGETS		26	0.839327	1.67785	0	0.0435278	0.972	2038	tags=81%, list=13%, signal=92%
JACKSON_DNMT1_TARGETS_UP	JACKSON_DNMT1_TARGETS_UP		54	0.608299	1.67779	0.00835073	0.0434922	0.972	3340	tags=57%, list=21%, signal=72%
LIANG_HEMATOPOIESIS_STEM_CELL_NUMBER_SMALL_VS_HUGE_DN	LIANG_HEMATOPOIESIS_STEM_CELL_NUMBER_SMALL_VS_HUGE_DN		18	0.661475	1.67751	0.010395	0.0435441	0.972	2745	tags=50%, list=17%, signal=60%
SASSON_RESPONSE_TO_FORSKOLIN_DN	SASSON_RESPONSE_TO_FORSKOLIN_DN		53	0.658248	1.67724	0.004158	0.0435832	0.972	1943	tags=43%, list=12%, signal=49%
JOSEPH_RESPONSE_TO_SODIUM_BUTYRATE_DN	JOSEPH_RESPONSE_TO_SODIUM_BUTYRATE_DN		46	0.582726	1.67668	0.00816326	0.043803	0.972	2366	tags=41%, list=15%, signal=48%
ZHANG_RESPONSE_TO_IKK_INHIBITOR_AND_TNF_UP	ZHANG_RESPONSE_TO_IKK_INHIBITOR_AND_TNF_UP		147	0.677688	1.67653	0.00817996	0.0437764	0.973	2313	tags=52%, list=14%, signal=60%
REACTOME_ANTIGEN_ACTIVATES_B_CELL_RECEPTOR_BCR_LEADING_TO_GENERATION_OF_SECOND_MESSENGERS	REACTOME_ANTIGEN_ACTIVATES_B_CELL_RECEPTOR_BCR_LEADING_TO_GENERATION_OF_SECOND_MESSENGERS		28	0.807153	1.6765	0.00607287	0.0437214	0.973	1889	tags=71%, list=12%, signal=81%
DAZARD_RESPONSE_TO_UV_SCC_UP	DAZARD_RESPONSE_TO_UV_SCC_UP		60	0.599938	1.67619	0.014553	0.0438016	0.973	3131	tags=47%, list=20%, signal=58%
DORMOY_ELAVL1_TARGETS	DORMOY_ELAVL1_TARGETS		16	0.748056	1.67593	0.00614754	0.0438454	0.973	692	tags=25%, list=4%, signal=26%
PARK_TRETINOIN_RESPONSE_AND_PML_RARA_FUSION	PARK_TRETINOIN_RESPONSE_AND_PML_RARA_FUSION		21	0.715208	1.67589	0.0100806	0.0438068	0.973	1604	tags=48%, list=10%, signal=53%
MA_RAT_AGING_DN	MA_RAT_AGING_DN		113	0.742681	1.6758	0.00207039	0.043763	0.973	1916	tags=53%, list=12%, signal=60%
FLECHNER_BIOPSY_KIDNEY_TRANSPLANT_REJECTED_VS_OK_UP	FLECHNER_BIOPSY_KIDNEY_TRANSPLANT_REJECTED_VS_OK_UP		63	0.87478	1.67573	0.00203666	0.04372	0.974	1628	tags=83%, list=10%, signal=92%
BOHN_PRIMARY_IMMUNODEFICIENCY_SYNDROM_DN	BOHN_PRIMARY_IMMUNODEFICIENCY_SYNDROM_DN		24	0.772525	1.67573	0	0.0436531	0.974	1664	tags=54%, list=10%, signal=60%
HINATA_NFKB_TARGETS_KERATINOCYTE_UP	HINATA_NFKB_TARGETS_KERATINOCYTE_UP		54	0.784917	1.6755	0	0.0436537	0.974	1463	tags=50%, list=9%, signal=55%
KIM_WT1_TARGETS_8HR_UP	KIM_WT1_TARGETS_8HR_UP		103	0.555678	1.67524	0.00626305	0.0436835	0.974	2740	tags=43%, list=17%, signal=51%
WP_IL1_SIGNALING_PATHWAY	WP_IL1_SIGNALING_PATHWAY		43	0.566735	1.67496	0.00642398	0.0437463	0.974	2204	tags=35%, list=14%, signal=40%
REACTOME_GPVI_MEDIATED_ACTIVATION_CASCADE	REACTOME_GPVI_MEDIATED_ACTIVATION_CASCADE		23	0.735836	1.67469	0.00835073	0.0437751	0.974	1912	tags=61%, list=12%, signal=69%
ODONNELL_TARGETS_OF_MYC_AND_TFRC_UP	ODONNELL_TARGETS_OF_MYC_AND_TFRC_UP		46	0.70326	1.67451	0.00610998	0.0438162	0.974	1693	tags=52%, list=11%, signal=58%
WP_PDGFRBETA_PATHWAY	WP_PDGFRBETA_PATHWAY		19	0.607079	1.67431	0.0123967	0.0438348	0.974	2842	tags=53%, list=18%, signal=64%
BRUINS_UVC_RESPONSE_VIA_TP53_GROUP_B	BRUINS_UVC_RESPONSE_VIA_TP53_GROUP_B		352	0.466183	1.67411	0	0.0438689	0.974	2415	tags=28%, list=15%, signal=32%
WP_BURN_WOUND_HEALING	WP_BURN_WOUND_HEALING		71	0.737981	1.6741	0.00211864	0.0438027	0.974	2019	tags=61%, list=13%, signal=69%
REACTOME_FLT3_SIGNALING	REACTOME_FLT3_SIGNALING		23	0.61576	1.67401	0.0143443	0.0437785	0.974	2843	tags=57%, list=18%, signal=69%
BIOCARTA_HDAC_PATHWAY	BIOCARTA_HDAC_PATHWAY		22	0.590917	1.67389	0.0164609	0.0437783	0.974	1912	tags=23%, list=12%, signal=26%
HINATA_NFKB_TARGETS_FIBROBLAST_UP	HINATA_NFKB_TARGETS_FIBROBLAST_UP		59	0.691317	1.67329	0.004158	0.0439823	0.974	2586	tags=58%, list=16%, signal=68%
YAGI_AML_WITH_INV_16_TRANSLOCATION	YAGI_AML_WITH_INV_16_TRANSLOCATION		250	0.42967	1.67324	0	0.0439267	0.974	2169	tags=23%, list=14%, signal=26%
ONO_FOXP3_TARGETS_UP	ONO_FOXP3_TARGETS_UP		18	0.815591	1.67288	0.00215983	0.0440618	0.974	1396	tags=50%, list=9%, signal=55%
RADAEVA_RESPONSE_TO_IFNA1_UP	RADAEVA_RESPONSE_TO_IFNA1_UP		36	0.808223	1.67283	0	0.0440294	0.974	2038	tags=67%, list=13%, signal=76%
KEGG_SMALL_CELL_LUNG_CANCER	KEGG_SMALL_CELL_LUNG_CANCER		66	0.493826	1.67269	0.00604839	0.0440069	0.974	2263	tags=33%, list=14%, signal=39%
WP_COMPLEMENT_ACTIVATION	WP_COMPLEMENT_ACTIVATION		20	0.822869	1.67176	0.00206612	0.0443325	0.974	865	tags=45%, list=5%, signal=48%
SENESE_HDAC2_TARGETS_UP	SENESE_HDAC2_TARGETS_UP		72	0.661442	1.67106	0.00625	0.0445412	0.975	2585	tags=54%, list=16%, signal=64%
WP_IL7_SIGNALING_PATHWAY	WP_IL7_SIGNALING_PATHWAY		20	0.637203	1.67076	0.027668	0.0445851	0.976	2516	tags=50%, list=16%, signal=59%
LINDVALL_IMMORTALIZED_BY_TERT_DN	LINDVALL_IMMORTALIZED_BY_TERT_DN		56	0.750955	1.67046	0.00205761	0.0446402	0.976	1773	tags=55%, list=11%, signal=62%
PEPPER_CHRONIC_LYMPHOCYTIC_LEUKEMIA_UP	PEPPER_CHRONIC_LYMPHOCYTIC_LEUKEMIA_UP		23	0.666666	1.67024	0	0.0446585	0.976	2759	tags=65%, list=17%, signal=79%
HOUSTIS_ROS	HOUSTIS_ROS		25	0.633947	1.66984	0.00795229	0.0447485	0.976	2103	tags=32%, list=13%, signal=37%
PLASARI_TGFB1_TARGETS_10HR_DN	PLASARI_TGFB1_TARGETS_10HR_DN		172	0.672036	1.66975	0	0.0447155	0.976	2251	tags=49%, list=14%, signal=57%
LINDSTEDT_DENDRITIC_CELL_MATURATION_C	LINDSTEDT_DENDRITIC_CELL_MATURATION_C		42	0.675995	1.66947	0.00408163	0.0447695	0.976	2107	tags=48%, list=13%, signal=55%
MCBRYAN_PUBERTAL_BREAST_3_4WK_DN	MCBRYAN_PUBERTAL_BREAST_3_4WK_DN		27	0.647057	1.66944	0.00402414	0.0447114	0.976	1657	tags=37%, list=10%, signal=41%
TONKS_TARGETS_OF_RUNX1_RUNX1T1_FUSION_MONOCYTE_DN	TONKS_TARGETS_OF_RUNX1_RUNX1T1_FUSION_MONOCYTE_DN		38	0.827416	1.66932	0	0.0447091	0.976	2075	tags=71%, list=13%, signal=81%
WP_ANGIOGENESIS	WP_ANGIOGENESIS		17	0.716063	1.66932	0.0101626	0.0446477	0.976	2713	tags=59%, list=17%, signal=71%
ROSS_AML_WITH_AML1_ETO_FUSION	ROSS_AML_WITH_AML1_ETO_FUSION		48	0.567696	1.66886	0.00823045	0.0447993	0.976	2615	tags=42%, list=16%, signal=50%
LINDGREN_BLADDER_CANCER_HIGH_RECURRENCE	LINDGREN_BLADDER_CANCER_HIGH_RECURRENCE		40	0.760132	1.66877	0.00819672	0.0447575	0.976	1782	tags=68%, list=11%, signal=76%
PID_TCPTP_PATHWAY	PID_TCPTP_PATHWAY		30	0.58752	1.6686	0.0282258	0.0447647	0.976	3212	tags=60%, list=20%, signal=75%
PID_AMB2_NEUTROPHILS_PATHWAY	PID_AMB2_NEUTROPHILS_PATHWAY		29	0.750702	1.66853	0.00204918	0.0447291	0.976	1324	tags=52%, list=8%, signal=56%
GRAHAM_CML_QUIESCENT_VS_NORMAL_DIVIDING_UP	GRAHAM_CML_QUIESCENT_VS_NORMAL_DIVIDING_UP		36	0.819914	1.66837	0	0.0447395	0.976	1056	tags=50%, list=7%, signal=53%
BOSCO_INTERFERON_INDUCED_ANTIVIRAL_MODULE	BOSCO_INTERFERON_INDUCED_ANTIVIRAL_MODULE		53	0.825222	1.66806	0.00207039	0.0448184	0.977	1784	tags=66%, list=11%, signal=74%
GALINDO_IMMUNE_RESPONSE_TO_ENTEROTOXIN	GALINDO_IMMUNE_RESPONSE_TO_ENTEROTOXIN		51	0.706242	1.66801	0.0163934	0.0447767	0.977	2272	tags=59%, list=14%, signal=68%
BIOCARTA_GPCR_PATHWAY	BIOCARTA_GPCR_PATHWAY		26	0.525747	1.66758	0.0138614	0.0449144	0.977	971	tags=15%, list=6%, signal=16%
GAUSSMANN_MLL_AF4_FUSION_TARGETS_E_UP	GAUSSMANN_MLL_AF4_FUSION_TARGETS_E_UP		72	0.721671	1.6672	0	0.045029	0.977	1930	tags=56%, list=12%, signal=63%
KATSANOU_ELAVL1_TARGETS_UP	KATSANOU_ELAVL1_TARGETS_UP		126	0.661244	1.66598	0	0.0455058	0.977	1982	tags=41%, list=12%, signal=47%
SANA_RESPONSE_TO_IFNG_UP	SANA_RESPONSE_TO_IFNG_UP		56	0.839759	1.66559	0.00203252	0.0455875	0.977	1618	tags=73%, list=10%, signal=81%
REACTOME_GENE_AND_PROTEIN_EXPRESSION_BY_JAK_STAT_SIGNALING_AFTER_INTERLEUKIN_12_STIMULATION	REACTOME_GENE_AND_PROTEIN_EXPRESSION_BY_JAK_STAT_SIGNALING_AFTER_INTERLEUKIN_12_STIMULATION		25	0.612167	1.66554	0.024948	0.0455495	0.977	1966	tags=24%, list=12%, signal=27%
PID_ATF2_PATHWAY	PID_ATF2_PATHWAY		49	0.574108	1.66554	0.0220751	0.045491	0.977	3018	tags=45%, list=19%, signal=55%
BORCZUK_MALIGNANT_MESOTHELIOMA_DN	BORCZUK_MALIGNANT_MESOTHELIOMA_DN		68	0.663417	1.66522	0.00203666	0.0455931	0.977	2046	tags=40%, list=13%, signal=45%
WINTER_HYPOXIA_METAGENE	WINTER_HYPOXIA_METAGENE		169	0.541057	1.66506	0.00215983	0.0456093	0.977	2826	tags=43%, list=18%, signal=52%
PID_FAK_PATHWAY	PID_FAK_PATHWAY		40	0.525942	1.66496	0.0199601	0.0455887	0.977	2539	tags=43%, list=16%, signal=50%
BRUNO_HEMATOPOIESIS	BRUNO_HEMATOPOIESIS		39	0.626933	1.66478	0.00641026	0.0456289	0.977	1669	tags=33%, list=10%, signal=37%
BOYLAN_MULTIPLE_MYELOMA_PCA3_DN	BOYLAN_MULTIPLE_MYELOMA_PCA3_DN		40	0.613227	1.66451	0.0100402	0.0456411	0.977	2270	tags=38%, list=14%, signal=44%
BERENJENO_TRANSFORMED_BY_RHOA_REVERSIBLY_DN	BERENJENO_TRANSFORMED_BY_RHOA_REVERSIBLY_DN		18	0.728952	1.6642	0.00213675	0.0456907	0.978	2937	tags=61%, list=18%, signal=75%
WP_INTERACTIONS_BETWEEN_IMMUNE_CELLS_AND_MICRORNAS_IN_TUMOR_MICROENVIRONMENT	WP_INTERACTIONS_BETWEEN_IMMUNE_CELLS_AND_MICRORNAS_IN_TUMOR_MICROENVIRONMENT		20	0.859851	1.66374	0	0.0458251	0.979	1261	tags=55%, list=8%, signal=60%
CROONQUIST_STROMAL_STIMULATION_UP	CROONQUIST_STROMAL_STIMULATION_UP		37	0.771578	1.66365	0.00829876	0.0458229	0.979	2055	tags=65%, list=13%, signal=74%
CHIANG_LIVER_CANCER_SUBCLASS_CTNNB1_DN	CHIANG_LIVER_CANCER_SUBCLASS_CTNNB1_DN		120	0.700377	1.66334	0.00205339	0.0458994	0.979	1627	tags=48%, list=10%, signal=52%
ALTEMEIER_RESPONSE_TO_LPS_WITH_MECHANICAL_VENTILATION	ALTEMEIER_RESPONSE_TO_LPS_WITH_MECHANICAL_VENTILATION		85	0.840789	1.66269	0	0.0461212	0.979	2019	tags=81%, list=13%, signal=92%
GENTILE_UV_HIGH_DOSE_DN	GENTILE_UV_HIGH_DOSE_DN		174	0.467435	1.6626	0.0146138	0.0460237	0.979	3144	tags=36%, list=20%, signal=44%
MIKKELSEN_ES_ICP_WITH_H3K4ME3_AND_H3K27ME3	MIKKELSEN_ES_ICP_WITH_H3K4ME3_AND_H3K27ME3		88	0.561341	1.6626	0	0.0459585	0.979	1861	tags=31%, list=12%, signal=35%
LOPES_METHYLATED_IN_COLON_CANCER_UP	LOPES_METHYLATED_IN_COLON_CANCER_UP		18	0.690209	1.66253	0.00816326	0.0459235	0.979	1933	tags=39%, list=12%, signal=44%
KUNINGER_IGF1_VS_PDGFB_TARGETS_DN	KUNINGER_IGF1_VS_PDGFB_TARGETS_DN		32	0.686759	1.66235	0.00407332	0.0459353	0.979	2636	tags=53%, list=16%, signal=63%
WP_COMPLEMENT_SYSTEM	WP_COMPLEMENT_SYSTEM		78	0.668914	1.66225	0.00204918	0.0459157	0.979	1976	tags=41%, list=12%, signal=47%
BLANCO_MELO_COVID19_SARS_COV_2_POS_PATIENT_LUNG_TISSUE_UP	BLANCO_MELO_COVID19_SARS_COV_2_POS_PATIENT_LUNG_TISSUE_UP		115	0.816449	1.66207	0	0.0459149	0.979	1600	tags=65%, list=10%, signal=72%
BIOCARTA_STATHMIN_PATHWAY	BIOCARTA_STATHMIN_PATHWAY		16	0.776648	1.6614	0.0102041	0.0461195	0.979	760	tags=44%, list=5%, signal=46%
SARRIO_EPITHELIAL_MESENCHYMAL_TRANSITION_DN	SARRIO_EPITHELIAL_MESENCHYMAL_TRANSITION_DN		93	0.597666	1.66132	0	0.0460959	0.979	3051	tags=58%, list=19%, signal=71%
CHICAS_RB1_TARGETS_CONFLUENT	CHICAS_RB1_TARGETS_CONFLUENT		363	0.623183	1.66124	0.00610998	0.0460646	0.979	2149	tags=43%, list=13%, signal=48%
REACTOME_CREATION_OF_C4_AND_C2_ACTIVATORS	REACTOME_CREATION_OF_C4_AND_C2_ACTIVATORS		18	0.830895	1.6606	0.00412371	0.0462664	0.98	1624	tags=56%, list=10%, signal=62%
REACTOME_EXTRACELLULAR_MATRIX_ORGANIZATION	REACTOME_EXTRACELLULAR_MATRIX_ORGANIZATION		262	0.619747	1.66055	0.0059761	0.0462298	0.98	2188	tags=44%, list=14%, signal=50%
WP_CANCER_IMMUNOTHERAPY_BY_PD1_BLOCKADE	WP_CANCER_IMMUNOTHERAPY_BY_PD1_BLOCKADE		20	0.849425	1.66054	0	0.0461697	0.98	1261	tags=50%, list=8%, signal=54%
KYNG_ENVIRONMENTAL_STRESS_RESPONSE_NOT_BY_GAMMA_IN_WS	KYNG_ENVIRONMENTAL_STRESS_RESPONSE_NOT_BY_GAMMA_IN_WS		19	0.594941	1.66008	0.00986193	0.0462815	0.98	2111	tags=32%, list=13%, signal=36%
WIERENGA_STAT5A_TARGETS_GROUP1	WIERENGA_STAT5A_TARGETS_GROUP1		85	0.533328	1.66007	0.00436681	0.0462198	0.98	3105	tags=44%, list=19%, signal=54%
MIKKELSEN_NPC_ICP_WITH_H3K4ME3	MIKKELSEN_NPC_ICP_WITH_H3K4ME3		268	0.48806	1.65967	0.00206186	0.0463116	0.981	1979	tags=25%, list=12%, signal=28%
SEAVEY_EPITHELIOID_HEMANGIOENDOTHELIOMA	SEAVEY_EPITHELIOID_HEMANGIOENDOTHELIOMA		67	0.669899	1.65938	0	0.0463679	0.981	1911	tags=39%, list=12%, signal=44%
BIDUS_METASTASIS_DN	BIDUS_METASTASIS_DN		85	0.612048	1.65905	0.006	0.0464442	0.981	2255	tags=40%, list=14%, signal=46%
SCHRAETS_MLL_TARGETS_DN	SCHRAETS_MLL_TARGETS_DN		25	0.733545	1.65895	0	0.0464189	0.981	1065	tags=44%, list=7%, signal=47%
PID_CDC42_REG_PATHWAY	PID_CDC42_REG_PATHWAY		25	0.510446	1.65887	0.0298507	0.0463846	0.981	660	tags=12%, list=4%, signal=12%
KLEIN_TARGETS_OF_BCR_ABL1_FUSION	KLEIN_TARGETS_OF_BCR_ABL1_FUSION		36	0.777177	1.65844	0.00617284	0.0465051	0.981	1817	tags=64%, list=11%, signal=72%
SCHLINGEMANN_SKIN_CARCINOGENESIS_TPA_DN	SCHLINGEMANN_SKIN_CARCINOGENESIS_TPA_DN		19	0.676867	1.65832	0.0121951	0.0464992	0.981	944	tags=32%, list=6%, signal=34%
PASINI_SUZ12_TARGETS_DN	PASINI_SUZ12_TARGETS_DN		208	0.594888	1.65831	0.00619835	0.0464424	0.981	2918	tags=52%, list=18%, signal=63%
FUJII_YBX1_TARGETS_UP	FUJII_YBX1_TARGETS_UP		29	0.710188	1.65803	0.00211416	0.0464939	0.981	3051	tags=59%, list=19%, signal=72%
HAN_JNK_SINGALING_DN	HAN_JNK_SINGALING_DN		27	0.777948	1.65794	0	0.0464619	0.981	1195	tags=52%, list=7%, signal=56%
SENGUPTA_NASOPHARYNGEAL_CARCINOMA_UP	SENGUPTA_NASOPHARYNGEAL_CARCINOMA_UP		208	0.67349	1.65793	0.00833333	0.0463995	0.981	1952	tags=39%, list=12%, signal=44%
VANHARANTA_UTERINE_FIBROID_DN	VANHARANTA_UTERINE_FIBROID_DN		50	0.701856	1.65774	0.010101	0.0464048	0.981	2557	tags=62%, list=16%, signal=74%
COATES_MACROPHAGE_M1_VS_M2_UP	COATES_MACROPHAGE_M1_VS_M2_UP		61	0.617614	1.65744	0	0.046472	0.981	1997	tags=41%, list=12%, signal=47%
PID_ARF6_TRAFFICKING_PATHWAY	PID_ARF6_TRAFFICKING_PATHWAY		42	0.588953	1.65678	0.0123203	0.0467361	0.981	2381	tags=43%, list=15%, signal=50%
LIAN_LIPA_TARGETS_6M	LIAN_LIPA_TARGETS_6M		57	0.826713	1.65678	0	0.0466751	0.981	1121	tags=63%, list=7%, signal=68%
TAKEDA_TARGETS_OF_NUP98_HOXA9_FUSION_3D_DN	TAKEDA_TARGETS_OF_NUP98_HOXA9_FUSION_3D_DN		25	0.858538	1.65537	0	0.0472196	0.982	1623	tags=76%, list=10%, signal=84%
ROZANOV_MMP14_TARGETS_DN	ROZANOV_MMP14_TARGETS_DN		16	0.757128	1.65505	0.00609756	0.0473397	0.982	2726	tags=63%, list=17%, signal=75%
WORSCHECH_TUMOR_REJECTION_UP	WORSCHECH_TUMOR_REJECTION_UP		48	0.835239	1.65439	0	0.0476219	0.982	1337	tags=60%, list=8%, signal=66%
BOYAULT_LIVER_CANCER_SUBCLASS_G5_DN	BOYAULT_LIVER_CANCER_SUBCLASS_G5_DN		17	0.911379	1.65433	0	0.0475891	0.982	1151	tags=76%, list=7%, signal=82%
REACTOME_INTEGRIN_CELL_SURFACE_INTERACTIONS	REACTOME_INTEGRIN_CELL_SURFACE_INTERACTIONS		78	0.696232	1.65406	0.01222	0.0476614	0.982	2118	tags=62%, list=13%, signal=71%
BIOCARTA_VEGF_PATHWAY	BIOCARTA_VEGF_PATHWAY		24	0.523888	1.65394	0.0246914	0.0476385	0.982	1912	tags=25%, list=12%, signal=28%
BIOCARTA_COMP_PATHWAY	BIOCARTA_COMP_PATHWAY		17	0.859822	1.65387	0.00419287	0.0476034	0.982	649	tags=47%, list=4%, signal=49%
PID_LYMPH_ANGIOGENESIS_PATHWAY	PID_LYMPH_ANGIOGENESIS_PATHWAY		20	0.705386	1.6538	0.0106838	0.047582	0.982	3212	tags=75%, list=20%, signal=94%
REACTOME_NEGATIVE_REGULATORS_OF_DDX58_IFIH1_SIGNALING	REACTOME_NEGATIVE_REGULATORS_OF_DDX58_IFIH1_SIGNALING		15	0.691404	1.65348	0.022541	0.0476777	0.982	949	tags=33%, list=6%, signal=35%
KEGG_ALLOGRAFT_REJECTION	KEGG_ALLOGRAFT_REJECTION		33	0.854574	1.65311	0	0.0477824	0.982	2038	tags=85%, list=13%, signal=97%
GARGALOVIC_RESPONSE_TO_OXIDIZED_PHOSPHOLIPIDS_BLACK_UP	GARGALOVIC_RESPONSE_TO_OXIDIZED_PHOSPHOLIPIDS_BLACK_UP		22	0.583988	1.65283	0.0103734	0.0478252	0.982	3035	tags=45%, list=19%, signal=56%
REACTOME_NICOTINATE_METABOLISM	REACTOME_NICOTINATE_METABOLISM		25	0.5855	1.65247	0.0100402	0.0479558	0.982	1357	tags=28%, list=8%, signal=31%
VILIMAS_NOTCH1_TARGETS_DN	VILIMAS_NOTCH1_TARGETS_DN		22	0.857485	1.65136	0	0.0483632	0.982	1958	tags=77%, list=12%, signal=88%
FALVELLA_SMOKERS_WITH_LUNG_CANCER	FALVELLA_SMOKERS_WITH_LUNG_CANCER		54	0.580998	1.65073	0.00412371	0.0485658	0.982	1664	tags=33%, list=10%, signal=37%
HAN_SATB1_TARGETS_UP	HAN_SATB1_TARGETS_UP		283	0.542247	1.65035	0.00211864	0.0486587	0.982	2255	tags=35%, list=14%, signal=40%
CROONQUIST_NRAS_SIGNALING_UP	CROONQUIST_NRAS_SIGNALING_UP		26	0.849155	1.6499	0.00204082	0.0488109	0.982	1420	tags=62%, list=9%, signal=67%
GAVIN_FOXP3_TARGETS_CLUSTER_P4	GAVIN_FOXP3_TARGETS_CLUSTER_P4		68	0.570267	1.64953	0	0.0488946	0.982	2515	tags=49%, list=16%, signal=57%
FOROUTAN_TGFB_EMT_UP	FOROUTAN_TGFB_EMT_UP		129	0.724501	1.64938	0.0141988	0.048885	0.982	2262	tags=62%, list=14%, signal=72%
BIOCARTA_INFLAM_PATHWAY	BIOCARTA_INFLAM_PATHWAY		23	0.818496	1.64928	0	0.0488596	0.982	952	tags=48%, list=6%, signal=51%
MARTIN_NFKB_TARGETS_UP	MARTIN_NFKB_TARGETS_UP		29	0.682343	1.64908	0.00204499	0.0489051	0.982	1691	tags=45%, list=11%, signal=50%
REACTOME_TRAF6_MEDIATED_NF_KB_ACTIVATION	REACTOME_TRAF6_MEDIATED_NF_KB_ACTIVATION		15	0.553709	1.64886	0.0351967	0.0489346	0.982	2019	tags=33%, list=13%, signal=38%
COLINA_TARGETS_OF_4EBP1_AND_4EBP2	COLINA_TARGETS_OF_4EBP1_AND_4EBP2		250	0.529853	1.64881	0	0.04889	0.982	2062	tags=33%, list=13%, signal=37%
KYNG_DNA_DAMAGE_UP	KYNG_DNA_DAMAGE_UP		141	0.497771	1.6486	0.00202429	0.0489176	0.983	1530	tags=22%, list=10%, signal=24%
SIG_CHEMOTAXIS	SIG_CHEMOTAXIS		36	0.596893	1.64849	0.013834	0.0489022	0.983	1912	tags=36%, list=12%, signal=41%
VALK_AML_CLUSTER_6	VALK_AML_CLUSTER_6		26	0.712916	1.64831	0.00406504	0.0488993	0.983	873	tags=38%, list=5%, signal=41%
STEARMAN_LUNG_CANCER_EARLY_VS_LATE_DN	STEARMAN_LUNG_CANCER_EARLY_VS_LATE_DN		39	0.656171	1.64827	0.0102669	0.0488599	0.983	1934	tags=44%, list=12%, signal=49%
REACTOME_PD_1_SIGNALING	REACTOME_PD_1_SIGNALING		18	0.888268	1.64786	0.00416667	0.0489645	0.983	1163	tags=78%, list=7%, signal=84%
WP_PROTEASOME_DEGRADATION	WP_PROTEASOME_DEGRADATION		45	0.563495	1.64782	0.0497925	0.0489103	0.983	2038	tags=22%, list=13%, signal=25%
LEE_TARGETS_OF_PTCH1_AND_SUFU_UP	LEE_TARGETS_OF_PTCH1_AND_SUFU_UP		38	0.608977	1.64754	0.0161616	0.0489726	0.983	2376	tags=42%, list=15%, signal=49%
GARGALOVIC_RESPONSE_TO_OXIDIZED_PHOSPHOLIPIDS_PINK_DN	GARGALOVIC_RESPONSE_TO_OXIDIZED_PHOSPHOLIPIDS_PINK_DN		23	0.79125	1.64751	0	0.0489166	0.983	959	tags=48%, list=6%, signal=51%
REACTOME_CD28_DEPENDENT_PI3K_AKT_SIGNALING	REACTOME_CD28_DEPENDENT_PI3K_AKT_SIGNALING		19	0.689362	1.64722	0.012024	0.0489846	0.983	1912	tags=53%, list=12%, signal=60%
BIOCARTA_MET_PATHWAY	BIOCARTA_MET_PATHWAY		23	0.55521	1.64661	0.0274841	0.0491963	0.984	2755	tags=39%, list=17%, signal=47%
HUANG_FOXA2_TARGETS_UP	HUANG_FOXA2_TARGETS_UP		33	0.652449	1.64659	0.00635593	0.0491403	0.984	2310	tags=45%, list=14%, signal=53%
DARWICHE_SQUAMOUS_CELL_CARCINOMA_UP	DARWICHE_SQUAMOUS_CELL_CARCINOMA_UP		92	0.442435	1.64616	0.00591716	0.0492926	0.986	1884	tags=21%, list=12%, signal=23%
WP_TLR4_SIGNALING_AND_TOLERANCE	WP_TLR4_SIGNALING_AND_TOLERANCE		17	0.727082	1.6457	0.0105485	0.0493588	0.986	2186	tags=47%, list=14%, signal=54%
KUROZUMI_RESPONSE_TO_ONCOCYTIC_VIRUS	KUROZUMI_RESPONSE_TO_ONCOCYTIC_VIRUS		40	0.872015	1.64566	0	0.0493133	0.986	1396	tags=75%, list=9%, signal=82%
WP_EBSTEINBARR_VIRUS_LMP1_SIGNALING	WP_EBSTEINBARR_VIRUS_LMP1_SIGNALING		18	0.670804	1.6456	0.012766	0.0492789	0.986	3004	tags=50%, list=19%, signal=62%
HASLINGER_B_CLL_WITH_CHROMOSOME_12_TRISOMY	HASLINGER_B_CLL_WITH_CHROMOSOME_12_TRISOMY		16	0.637142	1.64556	0.0215264	0.0492259	0.986	1476	tags=31%, list=9%, signal=34%
DAVIES_MULTIPLE_MYELOMA_VS_MGUS_DN	DAVIES_MULTIPLE_MYELOMA_VS_MGUS_DN		17	0.797097	1.6451	0.00206186	0.0493687	0.986	1753	tags=59%, list=11%, signal=66%
BIOCARTA_IL12_PATHWAY	BIOCARTA_IL12_PATHWAY		17	0.849597	1.64466	0	0.0495252	0.986	1396	tags=65%, list=9%, signal=71%
BLANCO_MELO_COVID19_SARS_COV_2_INFECTION_A594_ACE2_EXPRESSING_CELLS_RUXOLITINIB_UP	BLANCO_MELO_COVID19_SARS_COV_2_INFECTION_A594_ACE2_EXPRESSING_CELLS_RUXOLITINIB_UP		277	0.446515	1.64464	0	0.049472	0.986	2862	tags=33%, list=18%, signal=40%
GAURNIER_PSMD4_TARGETS	GAURNIER_PSMD4_TARGETS		65	0.852708	1.64456	0	0.0494366	0.986	2059	tags=89%, list=13%, signal=102%
MIYAGAWA_TARGETS_OF_EWSR1_ETS_FUSIONS_UP	MIYAGAWA_TARGETS_OF_EWSR1_ETS_FUSIONS_UP		178	0.526412	1.64455	0.002079	0.0493755	0.986	2180	tags=34%, list=14%, signal=39%
WP_TYROBP_CAUSAL_NETWORK_IN_MICROGLIA	WP_TYROBP_CAUSAL_NETWORK_IN_MICROGLIA		40	0.845546	1.64427	0	0.0494357	0.986	2346	tags=90%, list=15%, signal=105%
HOFFMANN_PRE_BI_TO_LARGE_PRE_BII_LYMPHOCYTE_DN	HOFFMANN_PRE_BI_TO_LARGE_PRE_BII_LYMPHOCYTE_DN		48	0.561476	1.64419	0.00206612	0.0494095	0.986	1573	tags=31%, list=10%, signal=35%
WP_IL6_SIGNALING_PATHWAY	WP_IL6_SIGNALING_PATHWAY		31	0.599534	1.64341	0.0190678	0.0497388	0.986	2204	tags=35%, list=14%, signal=41%
RUIZ_TNC_TARGETS_UP	RUIZ_TNC_TARGETS_UP		98	0.65551	1.64309	0.0139165	0.0498004	0.986	2581	tags=57%, list=16%, signal=68%
SA_CASPASE_CASCADE	SA_CASPASE_CASCADE		15	0.818776	1.64301	0.002	0.0497793	0.986	517	tags=33%, list=3%, signal=34%
KENNY_CTNNB1_TARGETS_UP	KENNY_CTNNB1_TARGETS_UP		29	0.576468	1.64221	0.0225873	0.0501329	0.987	1351	tags=24%, list=8%, signal=26%
DELYS_THYROID_CANCER_UP	DELYS_THYROID_CANCER_UP		318	0.58746	1.64213	0.00207039	0.0501044	0.987	2143	tags=39%, list=13%, signal=44%
PHONG_TNF_TARGETS_UP	PHONG_TNF_TARGETS_UP		52	0.762111	1.64186	0.0106157	0.0501786	0.987	3013	tags=73%, list=19%, signal=90%
XU_HGF_TARGETS_REPRESSED_BY_AKT1_DN	XU_HGF_TARGETS_REPRESSED_BY_AKT1_DN		65	0.565901	1.64183	0.00809717	0.0501172	0.987	1918	tags=31%, list=12%, signal=35%
WP_TYPE_II_INTERFERON_SIGNALING	WP_TYPE_II_INTERFERON_SIGNALING		28	0.844475	1.6416	0.00210084	0.0501618	0.987	1569	tags=68%, list=10%, signal=75%
BRACHAT_RESPONSE_TO_CISPLATIN	BRACHAT_RESPONSE_TO_CISPLATIN		16	0.707407	1.64154	0.00840336	0.0501343	0.987	2673	tags=56%, list=17%, signal=67%
REACTOME_CYTOSOLIC_SENSORS_OF_PATHOGEN_ASSOCIATED_DNA	REACTOME_CYTOSOLIC_SENSORS_OF_PATHOGEN_ASSOCIATED_DNA		43	0.505416	1.64053	0.0291667	0.0505506	0.987	2306	tags=23%, list=14%, signal=27%
MULLIGHAN_NPM1_MUTATED_SIGNATURE_1_DN	MULLIGHAN_NPM1_MUTATED_SIGNATURE_1_DN		85	0.476457	1.64043	0.0141129	0.0505397	0.987	2562	tags=36%, list=16%, signal=43%
PID_CASPASE_PATHWAY	PID_CASPASE_PATHWAY		38	0.562081	1.64029	0.0278884	0.0505396	0.987	1434	tags=24%, list=9%, signal=26%
NAKAYAMA_SOFT_TISSUE_TUMORS_PCA1_UP	NAKAYAMA_SOFT_TISSUE_TUMORS_PCA1_UP		59	0.90933	1.63993	0	0.0506351	0.987	952	tags=81%, list=6%, signal=86%
GILDEA_METASTASIS	GILDEA_METASTASIS		18	0.786065	1.63972	0.00790514	0.0506668	0.987	1960	tags=72%, list=12%, signal=82%
HU_GENOTOXIC_DAMAGE_24HR	HU_GENOTOXIC_DAMAGE_24HR		22	0.615437	1.63927	0.0283401	0.0508071	0.988	2642	tags=41%, list=17%, signal=49%
BIOCARTA_MEF2D_PATHWAY	BIOCARTA_MEF2D_PATHWAY		16	0.520514	1.63916	0.0271399	0.0508082	0.988	971	tags=13%, list=6%, signal=13%
RAGHAVACHARI_PLATELET_SPECIFIC_GENES	RAGHAVACHARI_PLATELET_SPECIFIC_GENES		42	0.660332	1.63908	0.0165631	0.0507853	0.988	2633	tags=52%, list=16%, signal=63%
BIOCARTA_TH1TH2_PATHWAY	BIOCARTA_TH1TH2_PATHWAY		21	0.808725	1.63893	0.00626305	0.0507887	0.988	1259	tags=62%, list=8%, signal=67%
WP_NEOVASCULARISATION_PROCESSES	WP_NEOVASCULARISATION_PROCESSES		25	0.625465	1.63843	0.0141129	0.0509314	0.989	3158	tags=60%, list=20%, signal=75%
RIGGI_EWING_SARCOMA_PROGENITOR_DN	RIGGI_EWING_SARCOMA_PROGENITOR_DN		137	0.700992	1.63819	0	0.0509868	0.989	1982	tags=51%, list=12%, signal=58%
KEGG_GRAFT_VERSUS_HOST_DISEASE	KEGG_GRAFT_VERSUS_HOST_DISEASE		35	0.858815	1.63795	0	0.0510311	0.989	2045	tags=86%, list=13%, signal=98%
MEDINA_SMARCA4_TARGETS	MEDINA_SMARCA4_TARGETS		20	0.547845	1.63793	0.00817996	0.0509853	0.989	753	tags=15%, list=5%, signal=16%
FIGUEROA_AML_METHYLATION_CLUSTER_5_DN	FIGUEROA_AML_METHYLATION_CLUSTER_5_DN		30	0.630771	1.63757	0.00416667	0.0510754	0.989	261	tags=20%, list=2%, signal=20%
NUYTTEN_NIPP1_TARGETS_UP	NUYTTEN_NIPP1_TARGETS_UP		450	0.477519	1.63756	0	0.0510132	0.989	2938	tags=37%, list=18%, signal=44%
ZHAN_LATE_DIFFERENTIATION_GENES_UP	ZHAN_LATE_DIFFERENTIATION_GENES_UP		25	0.757414	1.63749	0.00630252	0.0509777	0.989	2826	tags=72%, list=18%, signal=87%
CARRILLOREIXACH_MRS3_VS_LOWER_RISK_HEPATOBLASTOMA_DN	CARRILLOREIXACH_MRS3_VS_LOWER_RISK_HEPATOBLASTOMA_DN		112	0.828088	1.63732	0	0.0509936	0.989	1756	tags=71%, list=11%, signal=80%
REACTOME_ANTIVIRAL_MECHANISM_BY_IFN_STIMULATED_GENES	REACTOME_ANTIVIRAL_MECHANISM_BY_IFN_STIMULATED_GENES		60	0.547343	1.6372	0.0495049	0.0509983	0.989	1707	tags=20%, list=11%, signal=22%
BIOCARTA_CYTOKINE_PATHWAY	BIOCARTA_CYTOKINE_PATHWAY		17	0.852103	1.63715	0	0.0509777	0.989	1045	tags=47%, list=7%, signal=50%
ROSS_LEUKEMIA_WITH_MLL_FUSIONS	ROSS_LEUKEMIA_WITH_MLL_FUSIONS		59	0.594973	1.6361	0.00396825	0.0513954	0.989	2641	tags=53%, list=17%, signal=63%
REACTOME_RHOU_GTPASE_CYCLE	REACTOME_RHOU_GTPASE_CYCLE		27	0.500595	1.63582	0.0294118	0.0514705	0.989	1561	tags=26%, list=10%, signal=29%
HALLMARK_UNFOLDED_PROTEIN_RESPONSE	HALLMARK_UNFOLDED_PROTEIN_RESPONSE	Details ...	77	0.456946	1.6357	0.040856	0.197796	0.233	4841	tags=52%, list=30%, signal=74%
KOKKINAKIS_METHIONINE_DEPRIVATION_48HR_UP	KOKKINAKIS_METHIONINE_DEPRIVATION_48HR_UP		98	0.559909	1.63565	0.0101626	0.0515272	0.989	2263	tags=39%, list=14%, signal=45%
WP_TGFBETA_SIGNALING_PATHWAY	WP_TGFBETA_SIGNALING_PATHWAY		78	0.443717	1.63542	0.0192308	0.0515711	0.989	3212	tags=37%, list=20%, signal=46%
FOROUTAN_PRODRANK_TGFB_EMT_UP	FOROUTAN_PRODRANK_TGFB_EMT_UP		124	0.715306	1.63498	0.0162602	0.0517207	0.989	2262	tags=60%, list=14%, signal=70%
SMIRNOV_RESPONSE_TO_IR_6HR_UP	SMIRNOV_RESPONSE_TO_IR_6HR_UP		110	0.519023	1.63453	0.0042735	0.0518733	0.989	2241	tags=34%, list=14%, signal=39%
WP_HEPATITIS_C_AND_HEPATOCELLULAR_CARCINOMA	WP_HEPATITIS_C_AND_HEPATOCELLULAR_CARCINOMA		36	0.622542	1.63447	0.0147679	0.051833	0.989	2107	tags=42%, list=13%, signal=48%
WILCOX_RESPONSE_TO_PROGESTERONE_DN	WILCOX_RESPONSE_TO_PROGESTERONE_DN		54	0.676655	1.6341	0.00623701	0.0519265	0.989	1837	tags=43%, list=11%, signal=48%
BIOCARTA_NTHI_PATHWAY	BIOCARTA_NTHI_PATHWAY		16	0.719048	1.63364	0.00430108	0.0520612	0.989	2186	tags=50%, list=14%, signal=58%
MULLIGHAN_NPM1_MUTATED_SIGNATURE_2_DN	MULLIGHAN_NPM1_MUTATED_SIGNATURE_2_DN		52	0.507138	1.63345	0.0172043	0.0521007	0.989	2270	tags=29%, list=14%, signal=34%
HOFFMANN_IMMATURE_TO_MATURE_B_LYMPHOCYTE_UP	HOFFMANN_IMMATURE_TO_MATURE_B_LYMPHOCYTE_UP		28	0.659139	1.63335	0.00610998	0.0520873	0.989	1478	tags=36%, list=9%, signal=39%
ABE_VEGFA_TARGETS_30MIN	ABE_VEGFA_TARGETS_30MIN		21	0.720793	1.63274	0.00407332	0.0523138	0.989	1934	tags=48%, list=12%, signal=54%
BIOCARTA_BAD_PATHWAY	BIOCARTA_BAD_PATHWAY		23	0.722934	1.63274	0.00823045	0.0522555	0.989	1912	tags=48%, list=12%, signal=54%
GENTILE_UV_RESPONSE_CLUSTER_D2	GENTILE_UV_RESPONSE_CLUSTER_D2		25	0.598923	1.63271	0.0208768	0.0522006	0.989	3144	tags=44%, list=20%, signal=55%
HOWLIN_CITED1_TARGETS_1_DN	HOWLIN_CITED1_TARGETS_1_DN		25	0.699617	1.63266	0.00623701	0.0521556	0.989	2611	tags=52%, list=16%, signal=62%
PAPASPYRIDONOS_UNSTABLE_ATEROSCLEROTIC_PLAQUE_UP	PAPASPYRIDONOS_UNSTABLE_ATEROSCLEROTIC_PLAQUE_UP		32	0.790809	1.63159	0.00200401	0.0526338	0.99	1374	tags=53%, list=9%, signal=58%
SANA_TNF_SIGNALING_UP	SANA_TNF_SIGNALING_UP		62	0.824202	1.63131	0	0.0526767	0.99	2212	tags=77%, list=14%, signal=90%
TONKS_TARGETS_OF_RUNX1_RUNX1T1_FUSION_ERYTHROCYTE_DN	TONKS_TARGETS_OF_RUNX1_RUNX1T1_FUSION_ERYTHROCYTE_DN		15	0.765939	1.63065	0.00618557	0.0529055	0.99	1436	tags=47%, list=9%, signal=51%
GOTZMANN_EPITHELIAL_TO_MESENCHYMAL_TRANSITION_UP	GOTZMANN_EPITHELIAL_TO_MESENCHYMAL_TRANSITION_UP		51	0.641686	1.6303	0.010661	0.0530651	0.991	1391	tags=35%, list=9%, signal=39%
ZHENG_IL22_SIGNALING_UP	ZHENG_IL22_SIGNALING_UP		34	0.73968	1.63018	0.0060241	0.0530814	0.991	1713	tags=47%, list=11%, signal=53%
THEILGAARD_NEUTROPHIL_AT_SKIN_WOUND_UP	THEILGAARD_NEUTROPHIL_AT_SKIN_WOUND_UP		51	0.724489	1.62975	0.0122951	0.0532564	0.991	1476	tags=39%, list=9%, signal=43%
APPEL_IMATINIB_RESPONSE	APPEL_IMATINIB_RESPONSE		30	0.719063	1.62973	0.0164609	0.0532007	0.991	2169	tags=53%, list=14%, signal=62%
FRIDMAN_SENESCENCE_UP	FRIDMAN_SENESCENCE_UP		47	0.668537	1.62942	0.0103306	0.0532813	0.991	2416	tags=57%, list=15%, signal=67%
DUAN_PRDM5_TARGETS	DUAN_PRDM5_TARGETS		56	0.522261	1.62922	0.00643777	0.0533453	0.991	2748	tags=38%, list=17%, signal=45%
WP_SARSCOV2_INNATE_IMMUNITY_EVASION_AND_CELLSPECIFIC_IMMUNE_RESPONSE	WP_SARSCOV2_INNATE_IMMUNITY_EVASION_AND_CELLSPECIFIC_IMMUNE_RESPONSE		46	0.812626	1.62907	0	0.0533405	0.991	1823	tags=61%, list=11%, signal=69%
LIU_OVARIAN_CANCER_TUMORS_AND_XENOGRAFTS_KINASES_DN	LIU_OVARIAN_CANCER_TUMORS_AND_XENOGRAFTS_KINASES_DN		30	0.859347	1.62887	0	0.0533754	0.991	1691	tags=80%, list=11%, signal=89%
KEGG_GLYCOSAMINOGLYCAN_DEGRADATION	KEGG_GLYCOSAMINOGLYCAN_DEGRADATION		18	0.679916	1.62864	0.0204918	0.0534191	0.991	1058	tags=22%, list=7%, signal=24%
VART_KSHV_INFECTION_ANGIOGENIC_MARKERS_DN	VART_KSHV_INFECTION_ANGIOGENIC_MARKERS_DN		100	0.590891	1.62827	0.00215054	0.0535708	0.991	2145	tags=40%, list=13%, signal=46%
KANG_IMMORTALIZED_BY_TERT_UP	KANG_IMMORTALIZED_BY_TERT_UP		63	0.595756	1.62802	0.00631579	0.053623	0.991	2247	tags=35%, list=14%, signal=40%
ZHU_CMV_ALL_DN	ZHU_CMV_ALL_DN		79	0.713752	1.62801	0.0123203	0.0535613	0.991	2218	tags=58%, list=14%, signal=67%
SHIPP_DLBCL_VS_FOLLICULAR_LYMPHOMA_DN	SHIPP_DLBCL_VS_FOLLICULAR_LYMPHOMA_DN		27	0.818464	1.628	0	0.0535027	0.991	1821	tags=63%, list=11%, signal=71%
REACTOME_DEGRADATION_OF_THE_EXTRACELLULAR_MATRIX	REACTOME_DEGRADATION_OF_THE_EXTRACELLULAR_MATRIX		128	0.610813	1.62763	0.0103306	0.0535827	0.991	2188	tags=43%, list=14%, signal=49%
ZHAN_MULTIPLE_MYELOMA_CD2_UP	ZHAN_MULTIPLE_MYELOMA_CD2_UP		27	0.72379	1.62749	0.00408163	0.0536058	0.991	2218	tags=59%, list=14%, signal=69%
GOLUB_ALL_VS_AML_DN	GOLUB_ALL_VS_AML_DN		18	0.676121	1.62714	0.0253165	0.0537328	0.991	2058	tags=56%, list=13%, signal=64%
WANG_ESOPHAGUS_CANCER_VS_NORMAL_UP	WANG_ESOPHAGUS_CANCER_VS_NORMAL_UP		91	0.58727	1.62661	0.0125261	0.0539454	0.991	1692	tags=35%, list=11%, signal=39%
SANA_TNF_SIGNALING_DN	SANA_TNF_SIGNALING_DN		60	0.687749	1.62639	0.00409836	0.0539937	0.991	1633	tags=47%, list=10%, signal=52%
CHIARADONNA_NEOPLASTIC_TRANSFORMATION_CDC25_DN	CHIARADONNA_NEOPLASTIC_TRANSFORMATION_CDC25_DN		96	0.518719	1.62619	0.00775194	0.0540329	0.991	2346	tags=34%, list=15%, signal=40%
GROSS_HYPOXIA_VIA_ELK3_ONLY_UP	GROSS_HYPOXIA_VIA_ELK3_ONLY_UP		25	0.770435	1.62615	0.00207039	0.0539841	0.991	3146	tags=80%, list=20%, signal=99%
WP_2Q37_COPY_NUMBER_VARIATION_SYNDROME	WP_2Q37_COPY_NUMBER_VARIATION_SYNDROME		91	0.425083	1.62586	0.00858369	0.054076	0.992	2776	tags=27%, list=17%, signal=33%
GRADE_COLON_VS_RECTAL_CANCER_UP	GRADE_COLON_VS_RECTAL_CANCER_UP		27	0.612061	1.6257	0.0167715	0.0540928	0.993	2907	tags=52%, list=18%, signal=63%
WANG_SMARCE1_TARGETS_UP	WANG_SMARCE1_TARGETS_UP		204	0.676468	1.62558	0.00988142	0.0540743	0.993	1948	tags=47%, list=12%, signal=52%
KORKOLA_SEMINOMA_UP	KORKOLA_SEMINOMA_UP		29	0.58187	1.62535	0.0336134	0.0541244	0.993	2599	tags=38%, list=16%, signal=45%
ONO_AML1_TARGETS_UP	ONO_AML1_TARGETS_UP		21	0.86936	1.62535	0.00636943	0.0540608	0.993	1108	tags=57%, list=7%, signal=61%
REACTOME_PLATELET_CALCIUM_HOMEOSTASIS	REACTOME_PLATELET_CALCIUM_HOMEOSTASIS		20	0.578931	1.62504	0.0322581	0.0541593	0.993	1889	tags=25%, list=12%, signal=28%
SENESE_HDAC1_AND_HDAC2_TARGETS_UP	SENESE_HDAC1_AND_HDAC2_TARGETS_UP		153	0.598096	1.62456	0.00413223	0.0543541	0.993	2297	tags=47%, list=14%, signal=54%
CHEOK_RESPONSE_TO_HD_MTX_UP	CHEOK_RESPONSE_TO_HD_MTX_UP		15	0.690024	1.6244	0.0228216	0.0543654	0.993	2062	tags=47%, list=13%, signal=54%
SCHLOSSER_SERUM_RESPONSE_UP	SCHLOSSER_SERUM_RESPONSE_UP		79	0.406712	1.62385	0.0320641	0.0545776	0.993	2708	tags=27%, list=17%, signal=32%
AMIT_EGF_RESPONSE_60_MCF10A	AMIT_EGF_RESPONSE_60_MCF10A		24	0.732448	1.62381	0.016632	0.0545244	0.993	2739	tags=63%, list=17%, signal=75%
REACTOME_BINDING_AND_UPTAKE_OF_LIGANDS_BY_SCAVENGER_RECEPTORS	REACTOME_BINDING_AND_UPTAKE_OF_LIGANDS_BY_SCAVENGER_RECEPTORS		34	0.718499	1.62373	0.00204499	0.0544882	0.993	1292	tags=47%, list=8%, signal=51%
ONDER_CDH1_SIGNALING_VIA_CTNNB1	ONDER_CDH1_SIGNALING_VIA_CTNNB1		66	0.747435	1.62355	0	0.054521	0.993	1453	tags=58%, list=9%, signal=63%
BROWNE_HCMV_INFECTION_2HR_UP	BROWNE_HCMV_INFECTION_2HR_UP		29	0.785779	1.62317	0.00404858	0.0546305	0.993	1354	tags=52%, list=8%, signal=56%
STEARMAN_LUNG_CANCER_EARLY_VS_LATE_UP	STEARMAN_LUNG_CANCER_EARLY_VS_LATE_UP		80	0.433142	1.62311	0.0102459	0.0545929	0.993	3267	tags=35%, list=20%, signal=44%
REACTOME_SIGNALING_BY_RECEPTOR_TYROSINE_KINASES	REACTOME_SIGNALING_BY_RECEPTOR_TYROSINE_KINASES		387	0.43251	1.62302	0.00206612	0.0545585	0.993	1958	tags=23%, list=12%, signal=25%
HESS_TARGETS_OF_HOXA9_AND_MEIS1_DN	HESS_TARGETS_OF_HOXA9_AND_MEIS1_DN		66	0.787782	1.62286	0.00408998	0.0545784	0.993	2058	tags=74%, list=13%, signal=85%
BIOCARTA_BARRESTIN_SRC_PATHWAY	BIOCARTA_BARRESTIN_SRC_PATHWAY		16	0.622217	1.62281	0.0221328	0.0545446	0.993	665	tags=19%, list=4%, signal=20%
LANDIS_ERBB2_BREAST_TUMORS_324_DN	LANDIS_ERBB2_BREAST_TUMORS_324_DN		114	0.586244	1.62273	0.01	0.0545249	0.993	2548	tags=44%, list=16%, signal=52%
DORN_ADENOVIRUS_INFECTION_12HR_UP	DORN_ADENOVIRUS_INFECTION_12HR_UP		18	0.710297	1.62237	0.00609756	0.0546261	0.993	1916	tags=44%, list=12%, signal=50%
CAIRO_HEPATOBLASTOMA_CLASSES_DN	CAIRO_HEPATOBLASTOMA_CLASSES_DN		147	0.676803	1.62223	0.00609756	0.0546297	0.993	2108	tags=50%, list=13%, signal=57%
HOWLIN_PUBERTAL_MAMMARY_GLAND	HOWLIN_PUBERTAL_MAMMARY_GLAND		47	0.697427	1.62118	0	0.0550754	0.994	1992	tags=51%, list=12%, signal=58%
NICK_RESPONSE_TO_PROC_TREATMENT_DN	NICK_RESPONSE_TO_PROC_TREATMENT_DN		17	0.612269	1.621	0.0283401	0.0550953	0.994	1889	tags=29%, list=12%, signal=33%
EPPERT_CE_HSC_LSC	EPPERT_CE_HSC_LSC		28	0.746064	1.62093	0	0.0550797	0.994	2475	tags=68%, list=15%, signal=80%
YAO_TEMPORAL_RESPONSE_TO_PROGESTERONE_CLUSTER_9	YAO_TEMPORAL_RESPONSE_TO_PROGESTERONE_CLUSTER_9		51	0.535288	1.62087	0.00816326	0.0550458	0.994	2226	tags=37%, list=14%, signal=43%
BASSO_CD40_SIGNALING_DN	BASSO_CD40_SIGNALING_DN		44	0.686038	1.62085	0.0117417	0.0549921	0.994	1330	tags=45%, list=8%, signal=49%
BRUINS_UVC_RESPONSE_VIA_TP53_GROUP_D	BRUINS_UVC_RESPONSE_VIA_TP53_GROUP_D		176	0.468073	1.62067	0	0.0550282	0.994	1687	tags=22%, list=11%, signal=25%
HOFMANN_MYELODYSPLASTIC_SYNDROM_RISK_DN	HOFMANN_MYELODYSPLASTIC_SYNDROM_RISK_DN		16	0.791411	1.62066	0.00417537	0.0549704	0.994	259	tags=31%, list=2%, signal=32%
WP_PURINERGIC_SIGNALING	WP_PURINERGIC_SIGNALING		31	0.709287	1.62065	0.00622407	0.0549074	0.994	1288	tags=39%, list=8%, signal=42%
WP_SIGNAL_TRANSDUCTION_THROUGH_IL1R	WP_SIGNAL_TRANSDUCTION_THROUGH_IL1R		24	0.725534	1.62065	0.00659341	0.0548474	0.994	2186	tags=50%, list=14%, signal=58%
VALK_AML_CLUSTER_4	VALK_AML_CLUSTER_4		22	0.6841	1.62056	0.0160321	0.0548346	0.994	2391	tags=50%, list=15%, signal=59%
SCHAEFFER_PROSTATE_DEVELOPMENT_AND_CANCER_BOX4_DN	SCHAEFFER_PROSTATE_DEVELOPMENT_AND_CANCER_BOX4_DN		21	0.529561	1.61978	0.0275591	0.05518	0.994	3144	tags=33%, list=20%, signal=41%
VILIMAS_NOTCH1_TARGETS_UP	VILIMAS_NOTCH1_TARGETS_UP		40	0.858331	1.61937	0.00409836	0.0552939	0.994	1234	tags=68%, list=8%, signal=73%
WESTON_VEGFA_TARGETS	WESTON_VEGFA_TARGETS		70	0.660314	1.61924	0.00646552	0.0552966	0.994	1908	tags=43%, list=12%, signal=48%
BERENJENO_ROCK_SIGNALING_NOT_VIA_RHOA_DN	BERENJENO_ROCK_SIGNALING_NOT_VIA_RHOA_DN		33	0.628145	1.61919	0.0325866	0.0552667	0.994	3094	tags=55%, list=19%, signal=68%
TURASHVILI_BREAST_DUCTAL_CARCINOMA_VS_DUCTAL_NORMAL_UP	TURASHVILI_BREAST_DUCTAL_CARCINOMA_VS_DUCTAL_NORMAL_UP		33	0.759857	1.61891	0.0165289	0.0553493	0.994	1222	tags=52%, list=8%, signal=56%
KYNG_WERNER_SYNDROM_AND_NORMAL_AGING_DN	KYNG_WERNER_SYNDROM_AND_NORMAL_AGING_DN		120	0.395435	1.61862	0.00205761	0.0554215	0.994	2918	tags=24%, list=18%, signal=29%
WP_PHOTODYNAMIC_THERAPYINDUCED_AP1_SURVIVAL_SIGNALING	WP_PHOTODYNAMIC_THERAPYINDUCED_AP1_SURVIVAL_SIGNALING		40	0.599151	1.61851	0.0196507	0.055415	0.994	3035	tags=43%, list=19%, signal=52%
ZHAN_MULTIPLE_MYELOMA_DN	ZHAN_MULTIPLE_MYELOMA_DN		32	0.762924	1.61809	0.00208333	0.0555559	0.994	1693	tags=53%, list=11%, signal=59%
KEGG_NEUROTROPHIN_SIGNALING_PATHWAY	KEGG_NEUROTROPHIN_SIGNALING_PATHWAY		88	0.415685	1.61746	0.0184426	0.0558116	0.994	2019	tags=20%, list=13%, signal=23%
MEBARKI_HCC_PROGENITOR_WNT_UP	MEBARKI_HCC_PROGENITOR_WNT_UP		134	0.675758	1.61733	0.0042735	0.0558261	0.994	1935	tags=49%, list=12%, signal=55%
KANG_IMMORTALIZED_BY_TERT_DN	KANG_IMMORTALIZED_BY_TERT_DN		70	0.615377	1.61712	0.00826446	0.0558795	0.994	2243	tags=44%, list=14%, signal=51%
REACTOME_SIGNALING_BY_ROBO_RECEPTORS	REACTOME_SIGNALING_BY_ROBO_RECEPTORS		98	0.430013	1.61712	0.00826446	0.0558165	0.994	1743	tags=17%, list=11%, signal=19%
ZHAN_MULTIPLE_MYELOMA_PR_DN	ZHAN_MULTIPLE_MYELOMA_PR_DN		31	0.710935	1.61686	0.00998004	0.0558813	0.994	2238	tags=52%, list=14%, signal=60%
PID_TNF_PATHWAY	PID_TNF_PATHWAY		26	0.518852	1.61645	0.0356394	0.0560129	0.994	3611	tags=62%, list=23%, signal=79%
VERRECCHIA_EARLY_RESPONSE_TO_TGFB1	VERRECCHIA_EARLY_RESPONSE_TO_TGFB1		38	0.637851	1.61619	0.0310559	0.0560712	0.994	2367	tags=55%, list=15%, signal=65%
WP_INTERACTIONS_OF_NATURAL_KILLER_CELLS_IN_PANCREATIC_CANCER	WP_INTERACTIONS_OF_NATURAL_KILLER_CELLS_IN_PANCREATIC_CANCER		20	0.852343	1.61574	0.00207039	0.0562413	0.994	388	tags=45%, list=2%, signal=46%
PLASARI_TGFB1_SIGNALING_VIA_NFIC_1HR_UP	PLASARI_TGFB1_SIGNALING_VIA_NFIC_1HR_UP		22	0.741217	1.61553	0.00214592	0.0562928	0.994	1160	tags=45%, list=7%, signal=49%
COLIN_PILOCYTIC_ASTROCYTOMA_VS_GLIOBLASTOMA_DN	COLIN_PILOCYTIC_ASTROCYTOMA_VS_GLIOBLASTOMA_DN		19	0.741897	1.61548	0.00811359	0.0562415	0.994	2044	tags=47%, list=13%, signal=54%
WANG_IMMORTALIZED_BY_HOXA9_AND_MEIS1_DN	WANG_IMMORTALIZED_BY_HOXA9_AND_MEIS1_DN		19	0.81961	1.61512	0	0.0563577	0.994	1388	tags=68%, list=9%, signal=75%
TAKEDA_TARGETS_OF_NUP98_HOXA9_FUSION_6HR_UP	TAKEDA_TARGETS_OF_NUP98_HOXA9_FUSION_6HR_UP		62	0.713927	1.61506	0	0.056326	0.994	1954	tags=47%, list=12%, signal=53%
KYNG_ENVIRONMENTAL_STRESS_RESPONSE_NOT_BY_GAMMA_IN_OLD	KYNG_ENVIRONMENTAL_STRESS_RESPONSE_NOT_BY_GAMMA_IN_OLD		18	0.612462	1.61431	0.0060241	0.0566727	0.994	1738	tags=33%, list=11%, signal=37%
WP_GASTRIN_SIGNALING_PATHWAY	WP_GASTRIN_SIGNALING_PATHWAY		86	0.463089	1.61375	0.0182186	0.0568822	0.994	2516	tags=29%, list=16%, signal=34%
PID_REG_GR_PATHWAY	PID_REG_GR_PATHWAY		61	0.531942	1.61326	0.0168421	0.0570562	0.994	1759	tags=21%, list=11%, signal=24%
VERRECCHIA_RESPONSE_TO_TGFB1_C5	VERRECCHIA_RESPONSE_TO_TGFB1_C5		15	0.653787	1.61322	0.0186722	0.0570087	0.994	1313	tags=20%, list=8%, signal=22%
ZHU_CMV_24_HR_DN	ZHU_CMV_24_HR_DN		56	0.747671	1.613	0.00826446	0.0570632	0.994	1450	tags=54%, list=9%, signal=59%
BIOCARTA_CASPASE_PATHWAY	BIOCARTA_CASPASE_PATHWAY		21	0.726434	1.61285	0.0162602	0.0570701	0.994	877	tags=29%, list=5%, signal=30%
ZHANG_ANTIVIRAL_RESPONSE_TO_RIBAVIRIN_UP	ZHANG_ANTIVIRAL_RESPONSE_TO_RIBAVIRIN_UP		22	0.749544	1.61264	0.0185185	0.0571135	0.994	1526	tags=59%, list=10%, signal=65%
PID_IL8_CXCR1_PATHWAY	PID_IL8_CXCR1_PATHWAY		27	0.637055	1.61242	0.0220441	0.0571769	0.994	2022	tags=37%, list=13%, signal=42%
PID_HIV_NEF_PATHWAY	PID_HIV_NEF_PATHWAY		28	0.59363	1.61233	0.0472279	0.0571542	0.994	2493	tags=39%, list=16%, signal=46%
RIGGI_EWING_SARCOMA_PROGENITOR_UP	RIGGI_EWING_SARCOMA_PROGENITOR_UP		299	0.618366	1.61204	0.00201613	0.0572361	0.994	2391	tags=47%, list=15%, signal=54%
BILANGES_SERUM_SENSITIVE_GENES	BILANGES_SERUM_SENSITIVE_GENES		52	0.452103	1.61178	0.00831601	0.0572942	0.994	2236	tags=25%, list=14%, signal=29%
BERENJENO_TRANSFORMED_BY_RHOA_DN	BERENJENO_TRANSFORMED_BY_RHOA_DN		257	0.540282	1.61166	0.0204082	0.0572913	0.994	2290	tags=36%, list=14%, signal=42%
SHAFFER_IRF4_TARGETS_IN_MYELOMA_VS_MATURE_B_LYMPHOCYTE	SHAFFER_IRF4_TARGETS_IN_MYELOMA_VS_MATURE_B_LYMPHOCYTE		66	0.505879	1.61125	0.0354906	0.0574379	0.994	2936	tags=38%, list=18%, signal=46%
LIM_MAMMARY_STEM_CELL_UP	LIM_MAMMARY_STEM_CELL_UP		319	0.68633	1.61098	0.0183673	0.0575277	0.995	2303	tags=53%, list=14%, signal=61%
HERNANDEZ_MITOTIC_ARREST_BY_DOCETAXEL_2_UP	HERNANDEZ_MITOTIC_ARREST_BY_DOCETAXEL_2_UP		43	0.610159	1.61096	0.00406504	0.0574701	0.995	2341	tags=44%, list=15%, signal=52%
WEST_ADRENOCORTICAL_TUMOR_DN	WEST_ADRENOCORTICAL_TUMOR_DN		382	0.5949	1.61093	0.0168776	0.0574257	0.995	2326	tags=37%, list=15%, signal=42%
ZHANG_TARGETS_OF_EWSR1_FLI1_FUSION	ZHANG_TARGETS_OF_EWSR1_FLI1_FUSION		59	0.552309	1.61067	0.00852879	0.0574937	0.995	2377	tags=41%, list=15%, signal=48%
LIAN_LIPA_TARGETS_3M	LIAN_LIPA_TARGETS_3M		46	0.864256	1.61054	0.00206186	0.0575078	0.995	1121	tags=74%, list=7%, signal=79%
HECKER_IFNB1_TARGETS	HECKER_IFNB1_TARGETS		71	0.820099	1.61051	0	0.0574561	0.995	1779	tags=72%, list=11%, signal=80%
WP_LUNG_FIBROSIS	WP_LUNG_FIBROSIS		46	0.744546	1.61017	0.00411523	0.0575714	0.995	1421	tags=46%, list=9%, signal=50%
BLANCO_MELO_INFLUENZA_A_INFECTION_A594_CELLS_UP	BLANCO_MELO_INFLUENZA_A_INFECTION_A594_CELLS_UP		29	0.705498	1.60995	0.0245902	0.0576258	0.995	2084	tags=45%, list=13%, signal=51%
BROWNE_HCMV_INFECTION_10HR_UP	BROWNE_HCMV_INFECTION_10HR_UP		68	0.554023	1.6097	0.0106383	0.0577035	0.995	2141	tags=31%, list=13%, signal=36%
KORKOLA_EMBRYONAL_CARCINOMA_UP	KORKOLA_EMBRYONAL_CARCINOMA_UP		26	0.653665	1.60926	0.0210084	0.0578737	0.995	1964	tags=35%, list=12%, signal=39%
FOROUTAN_INTEGRATED_TGFB_EMT_UP	FOROUTAN_INTEGRATED_TGFB_EMT_UP		80	0.774413	1.60913	0.00829876	0.0578759	0.995	2209	tags=71%, list=14%, signal=82%
WP_KIT_RECEPTOR_SIGNALING_PATHWAY	WP_KIT_RECEPTOR_SIGNALING_PATHWAY		37	0.516006	1.60876	0.0287474	0.0580161	0.995	1958	tags=35%, list=12%, signal=40%
GRABARCZYK_BCL11B_TARGETS_DN	GRABARCZYK_BCL11B_TARGETS_DN		38	0.524401	1.60864	0.00394477	0.058012	0.995	2740	tags=37%, list=17%, signal=44%
REACTOME_SIGNALING_BY_ALK	REACTOME_SIGNALING_BY_ALK		20	0.567685	1.60814	0.0265849	0.0582274	0.995	1912	tags=30%, list=12%, signal=34%
AMIT_EGF_RESPONSE_240_HELA	AMIT_EGF_RESPONSE_240_HELA		32	0.652757	1.60791	0.0140562	0.0583032	0.995	1518	tags=34%, list=9%, signal=38%
NAKAJIMA_EOSINOPHIL	NAKAJIMA_EOSINOPHIL		17	0.882596	1.60739	0	0.0585327	0.995	445	tags=47%, list=3%, signal=48%
WP_APOPTOSIS_MODULATION_BY_HSP70	WP_APOPTOSIS_MODULATION_BY_HSP70		16	0.655048	1.60729	0.0301205	0.0585285	0.996	1645	tags=31%, list=10%, signal=35%
GAVIN_PDE3B_TARGETS	GAVIN_PDE3B_TARGETS		15	0.916456	1.60723	0.00208333	0.0585017	0.996	1045	tags=80%, list=7%, signal=86%
ACOSTA_PROLIFERATION_INDEPENDENT_MYC_TARGETS_DN	ACOSTA_PROLIFERATION_INDEPENDENT_MYC_TARGETS_DN		72	0.479605	1.60721	0.0163265	0.0584424	0.996	3338	tags=46%, list=21%, signal=58%
MARCHINI_TRABECTEDIN_RESISTANCE_DN	MARCHINI_TRABECTEDIN_RESISTANCE_DN		34	0.5954	1.60716	0.0389344	0.058416	0.996	1948	tags=41%, list=12%, signal=47%
PID_IL27_PATHWAY	PID_IL27_PATHWAY		17	0.83307	1.6068	0.00636943	0.0585429	0.996	1323	tags=71%, list=8%, signal=77%
TAKEDA_TARGETS_OF_NUP98_HOXA9_FUSION_6HR_DN	TAKEDA_TARGETS_OF_NUP98_HOXA9_FUSION_6HR_DN		25	0.745818	1.60679	0.014433	0.0584859	0.996	1703	tags=56%, list=11%, signal=63%
WP_MICROGLIA_PATHOGEN_PHAGOCYTOSIS_PATHWAY	WP_MICROGLIA_PATHOGEN_PHAGOCYTOSIS_PATHWAY		28	0.838749	1.60615	0.00406504	0.0587501	0.996	1653	tags=68%, list=10%, signal=76%
HUTTMANN_B_CLL_POOR_SURVIVAL_DN	HUTTMANN_B_CLL_POOR_SURVIVAL_DN		36	0.595657	1.60614	0.00806452	0.0586892	0.996	2322	tags=44%, list=15%, signal=52%
HEIDENBLAD_AMPLICON_12P11_12_UP	HEIDENBLAD_AMPLICON_12P11_12_UP		25	0.618843	1.60613	0.0102249	0.0586324	0.996	1658	tags=32%, list=10%, signal=36%
SWEET_KRAS_ONCOGENIC_SIGNATURE	SWEET_KRAS_ONCOGENIC_SIGNATURE		62	0.479295	1.60602	0.0203666	0.0586265	0.996	2777	tags=34%, list=17%, signal=41%
CHESLER_BRAIN_QTL_CIS	CHESLER_BRAIN_QTL_CIS		45	0.431901	1.60581	0.00817996	0.0586618	0.996	2041	tags=20%, list=13%, signal=23%
MARZEC_IL2_SIGNALING_DN	MARZEC_IL2_SIGNALING_DN		26	0.661584	1.60577	0.0100604	0.0586349	0.996	2295	tags=42%, list=14%, signal=49%
REACTOME_DEATH_RECEPTOR_SIGNALING	REACTOME_DEATH_RECEPTOR_SIGNALING		95	0.351156	1.60575	0.0142276	0.0585838	0.996	2741	tags=22%, list=17%, signal=27%
MIYAGAWA_TARGETS_OF_EWSR1_ETS_FUSIONS_DN	MIYAGAWA_TARGETS_OF_EWSR1_ETS_FUSIONS_DN		152	0.673947	1.60559	0.00821355	0.058625	0.996	2218	tags=51%, list=14%, signal=59%
HAHTOLA_SEZARY_SYNDROM_DN	HAHTOLA_SEZARY_SYNDROM_DN		31	0.832549	1.60522	0.00205339	0.0587692	0.996	2012	tags=74%, list=13%, signal=85%
RATTENBACHER_BOUND_BY_CELF1	RATTENBACHER_BOUND_BY_CELF1		264	0.378536	1.60514	0	0.0587402	0.996	2198	tags=20%, list=14%, signal=23%
LINDSTEDT_DENDRITIC_CELL_MATURATION_A	LINDSTEDT_DENDRITIC_CELL_MATURATION_A		42	0.850195	1.60472	0	0.0589226	0.996	1346	tags=64%, list=8%, signal=70%
CONCANNON_APOPTOSIS_BY_EPOXOMICIN_UP	CONCANNON_APOPTOSIS_BY_EPOXOMICIN_UP		161	0.487996	1.60433	0.006	0.059069	0.996	2616	tags=34%, list=16%, signal=40%
REACTOME_RHO_GTPASES_ACTIVATE_NADPH_OXIDASES	REACTOME_RHO_GTPASES_ACTIVATE_NADPH_OXIDASES		20	0.664773	1.6043	0.0326531	0.0590189	0.996	387	tags=25%, list=2%, signal=26%
BIOCARTA_IL1R_PATHWAY	BIOCARTA_IL1R_PATHWAY		23	0.737018	1.60422	0.00660793	0.0590015	0.996	2186	tags=52%, list=14%, signal=60%
SESTO_RESPONSE_TO_UV_C1	SESTO_RESPONSE_TO_UV_C1		41	0.502747	1.60413	0.0188285	0.0589915	0.996	2191	tags=27%, list=14%, signal=31%
BIOCARTA_STEM_PATHWAY	BIOCARTA_STEM_PATHWAY		15	0.801285	1.60394	0.0166667	0.059041	0.996	823	tags=33%, list=5%, signal=35%
SAGIV_CD24_TARGETS_DN	SAGIV_CD24_TARGETS_DN		35	0.657423	1.60388	0.00835073	0.0590128	0.996	1828	tags=46%, list=11%, signal=52%
CHIARADONNA_NEOPLASTIC_TRANSFORMATION_CDC25_UP	CHIARADONNA_NEOPLASTIC_TRANSFORMATION_CDC25_UP		85	0.613855	1.6037	0.0186722	0.0590344	0.996	2041	tags=41%, list=13%, signal=47%
ZHAN_MULTIPLE_MYELOMA_HP_UP	ZHAN_MULTIPLE_MYELOMA_HP_UP		26	0.668771	1.6037	0.0280561	0.0589737	0.996	1668	tags=46%, list=10%, signal=51%
BERNARD_PPAPDC1B_TARGETS_UP	BERNARD_PPAPDC1B_TARGETS_UP		23	0.548055	1.60341	0.0298805	0.0590748	0.996	3049	tags=43%, list=19%, signal=54%
FIGUEROA_AML_METHYLATION_CLUSTER_1_DN	FIGUEROA_AML_METHYLATION_CLUSTER_1_DN		30	0.528627	1.60311	0.0313725	0.0591599	0.996	967	tags=20%, list=6%, signal=21%
HOFMANN_CELL_LYMPHOMA_UP	HOFMANN_CELL_LYMPHOMA_UP		33	0.543528	1.60298	0.0229167	0.059184	0.996	2657	tags=39%, list=17%, signal=47%
MUELLER_COMMON_TARGETS_OF_AML_FUSIONS_DN	MUELLER_COMMON_TARGETS_OF_AML_FUSIONS_DN		23	0.612276	1.60283	0.0265849	0.0592037	0.996	2797	tags=39%, list=18%, signal=47%
WP_GPCRS_CLASS_B_SECRETINLIKE	WP_GPCRS_CLASS_B_SECRETINLIKE		18	0.702345	1.60265	0.014433	0.0592548	0.996	533	tags=22%, list=3%, signal=23%
BYSTRYKH_HEMATOPOIESIS_STEM_CELL_QTL_CIS	BYSTRYKH_HEMATOPOIESIS_STEM_CELL_QTL_CIS		91	0.443036	1.60235	0.006	0.0593599	0.996	1659	tags=22%, list=10%, signal=24%
TSAI_RESPONSE_TO_RADIATION_THERAPY	TSAI_RESPONSE_TO_RADIATION_THERAPY		20	0.801074	1.60224	0	0.0593634	0.996	2075	tags=75%, list=13%, signal=86%
LEI_MYB_TARGETS	LEI_MYB_TARGETS		217	0.485191	1.60211	0.0101215	0.0593703	0.996	2262	tags=33%, list=14%, signal=38%
GROSS_HYPOXIA_VIA_ELK3_AND_HIF1A_UP	GROSS_HYPOXIA_VIA_ELK3_AND_HIF1A_UP		90	0.509643	1.60196	0.0149893	0.059377	0.996	3194	tags=44%, list=20%, signal=55%
WANG_TUMOR_INVASIVENESS_UP	WANG_TUMOR_INVASIVENESS_UP		234	0.33448	1.60196	0.0203666	0.0593151	0.996	2650	tags=18%, list=17%, signal=22%
WP_TNFALPHA_SIGNALING_PATHWAY	WP_TNFALPHA_SIGNALING_PATHWAY		64	0.458766	1.60191	0.0367347	0.0592804	0.996	2516	tags=28%, list=16%, signal=33%
SASAI_RESISTANCE_TO_NEOPLASTIC_TRANSFROMATION	SASAI_RESISTANCE_TO_NEOPLASTIC_TRANSFROMATION		35	0.773842	1.60083	0.0126316	0.0597525	0.996	2289	tags=71%, list=14%, signal=83%
FIRESTEIN_PROLIFERATION	FIRESTEIN_PROLIFERATION		117	0.433542	1.60064	0.0100402	0.0597904	0.996	1652	tags=19%, list=10%, signal=21%
PID_GLYPICAN_1PATHWAY	PID_GLYPICAN_1PATHWAY		15	0.791011	1.60057	0.0102669	0.0597599	0.996	1927	tags=60%, list=12%, signal=68%
SCHEIDEREIT_IKK_INTERACTING_PROTEINS	SCHEIDEREIT_IKK_INTERACTING_PROTEINS		37	0.479573	1.60043	0.0385396	0.0597768	0.996	3543	tags=43%, list=22%, signal=55%
BLANCO_MELO_COVID19_SARS_COV_2_INFECTION_A594_CELLS_UP	BLANCO_MELO_COVID19_SARS_COV_2_INFECTION_A594_CELLS_UP		53	0.72382	1.60013	0.00421941	0.059886	0.996	1493	tags=47%, list=9%, signal=52%
MIKKELSEN_MCV6_ICP_WITH_H3K27ME3	MIKKELSEN_MCV6_ICP_WITH_H3K27ME3		48	0.520612	1.60007	0.01	0.0597796	0.996	1808	tags=25%, list=11%, signal=28%
BURTON_ADIPOGENESIS_1	BURTON_ADIPOGENESIS_1		21	0.736022	1.59996	0.0190275	0.059773	0.996	2925	tags=71%, list=18%, signal=87%
WINTER_HYPOXIA_DN	WINTER_HYPOXIA_DN		38	0.860274	1.59953	0	0.0599151	0.996	1534	tags=79%, list=10%, signal=87%
VECCHI_GASTRIC_CANCER_ADVANCED_VS_EARLY_UP	VECCHI_GASTRIC_CANCER_ADVANCED_VS_EARLY_UP		121	0.855728	1.59925	0	0.0599888	0.996	1714	tags=80%, list=11%, signal=89%
DAVICIONI_TARGETS_OF_PAX_FOXO1_FUSIONS_UP	DAVICIONI_TARGETS_OF_PAX_FOXO1_FUSIONS_UP		185	0.556851	1.5991	0.0142566	0.0600053	0.996	2262	tags=39%, list=14%, signal=45%
LIAN_NEUTROPHIL_GRANULE_CONSTITUENTS	LIAN_NEUTROPHIL_GRANULE_CONSTITUENTS		23	0.753362	1.59866	0.0119284	0.0601616	0.996	1693	tags=52%, list=11%, signal=58%
REACTOME_CHEMOKINE_RECEPTORS_BIND_CHEMOKINES	REACTOME_CHEMOKINE_RECEPTORS_BIND_CHEMOKINES		52	0.823837	1.59849	0.00204082	0.0601995	0.996	2055	tags=79%, list=13%, signal=90%
NAKAMURA_ADIPOGENESIS_LATE_UP	NAKAMURA_ADIPOGENESIS_LATE_UP		68	0.534755	1.5983	0.0103734	0.0602355	0.996	1948	tags=35%, list=12%, signal=40%
MONNIER_POSTRADIATION_TUMOR_ESCAPE_DN	MONNIER_POSTRADIATION_TUMOR_ESCAPE_DN		250	0.401554	1.59817	0.0020202	0.0602479	0.997	2838	tags=32%, list=18%, signal=39%
CHEN_LVAD_SUPPORT_OF_FAILING_HEART_UP	CHEN_LVAD_SUPPORT_OF_FAILING_HEART_UP		71	0.649267	1.59797	0.0104603	0.060274	0.997	2468	tags=55%, list=15%, signal=65%
PLASARI_TGFB1_SIGNALING_VIA_NFIC_10HR_DN	PLASARI_TGFB1_SIGNALING_VIA_NFIC_10HR_DN		22	0.704317	1.59797	0.00621118	0.0602135	0.997	1982	tags=45%, list=12%, signal=52%
BOYLAN_MULTIPLE_MYELOMA_D_UP	BOYLAN_MULTIPLE_MYELOMA_D_UP		62	0.504031	1.59729	0.0040404	0.060533	0.997	2243	tags=32%, list=14%, signal=37%
GHANDHI_DIRECT_IRRADIATION_UP	GHANDHI_DIRECT_IRRADIATION_UP		72	0.727571	1.59616	0.00824742	0.0610594	0.997	2237	tags=54%, list=14%, signal=63%
KAAB_FAILED_HEART_ATRIUM_DN	KAAB_FAILED_HEART_ATRIUM_DN		94	0.388193	1.59612	0.0253165	0.0610276	0.997	1898	tags=20%, list=12%, signal=23%
AMIT_SERUM_RESPONSE_60_MCF10A	AMIT_SERUM_RESPONSE_60_MCF10A		35	0.691095	1.59593	0.0087146	0.0610641	0.997	1669	tags=46%, list=10%, signal=51%
KEGG_DILATED_CARDIOMYOPATHY	KEGG_DILATED_CARDIOMYOPATHY		70	0.55968	1.59559	0.0327198	0.0611903	0.998	2118	tags=31%, list=13%, signal=36%
WP_PATHOGENIC_ESCHERICHIA_COLI_INFECTION	WP_PATHOGENIC_ESCHERICHIA_COLI_INFECTION		27	0.554154	1.59555	0.0477178	0.0610871	0.998	2110	tags=26%, list=13%, signal=30%
KEGG_PATHOGENIC_ESCHERICHIA_COLI_INFECTION	KEGG_PATHOGENIC_ESCHERICHIA_COLI_INFECTION		27	0.554154	1.59555	0.0477178	0.0611492	0.998	2110	tags=26%, list=13%, signal=30%
RICKMAN_METASTASIS_DN	RICKMAN_METASTASIS_DN		167	0.494222	1.59529	0.0316832	0.0611748	0.999	2517	tags=28%, list=16%, signal=32%
SEITZ_NEOPLASTIC_TRANSFORMATION_BY_8P_DELETION_UP	SEITZ_NEOPLASTIC_TRANSFORMATION_BY_8P_DELETION_UP		52	0.787851	1.59478	0	0.0613706	0.999	1569	tags=63%, list=10%, signal=70%
DUTTA_APOPTOSIS_VIA_NFKB	DUTTA_APOPTOSIS_VIA_NFKB		19	0.747832	1.59442	0.0186722	0.06153	0.999	1434	tags=47%, list=9%, signal=52%
BAKKER_FOXO3_TARGETS_UP	BAKKER_FOXO3_TARGETS_UP		39	0.582425	1.59421	0.0142566	0.06158	0.999	2687	tags=38%, list=17%, signal=46%
ONDER_CDH1_TARGETS_2_UP	ONDER_CDH1_TARGETS_2_UP		177	0.740359	1.59394	0.0160966	0.0616852	0.999	2289	tags=66%, list=14%, signal=76%
TONKS_TARGETS_OF_RUNX1_RUNX1T1_FUSION_SUSTAINDED_IN_ERYTHROCYTE_UP	TONKS_TARGETS_OF_RUNX1_RUNX1T1_FUSION_SUSTAINDED_IN_ERYTHROCYTE_UP		33	0.657328	1.59393	0.0186335	0.0616241	0.999	2124	tags=55%, list=13%, signal=63%
DORN_ADENOVIRUS_INFECTION_24HR_DN	DORN_ADENOVIRUS_INFECTION_24HR_DN		26	0.663889	1.59357	0.0150538	0.0617511	0.999	2058	tags=42%, list=13%, signal=48%
KUMAR_PATHOGEN_LOAD_BY_MACROPHAGES	KUMAR_PATHOGEN_LOAD_BY_MACROPHAGES		161	0.389994	1.59337	0	0.0617997	0.999	2510	tags=23%, list=16%, signal=27%
IKEDA_MIR133_TARGETS_UP	IKEDA_MIR133_TARGETS_UP		28	0.498024	1.59326	0.0456432	0.0617964	0.999	3142	tags=50%, list=20%, signal=62%
CHEN_ETV5_TARGETS_SERTOLI	CHEN_ETV5_TARGETS_SERTOLI		22	0.90768	1.59287	0	0.0619173	1	1195	tags=82%, list=7%, signal=88%
BROWNE_INTERFERON_RESPONSIVE_GENES	BROWNE_INTERFERON_RESPONSIVE_GENES		42	0.848312	1.59281	0.00208333	0.0618737	1	1908	tags=81%, list=12%, signal=92%
KAN_RESPONSE_TO_ARSENIC_TRIOXIDE	KAN_RESPONSE_TO_ARSENIC_TRIOXIDE		85	0.611702	1.59244	0	0.0620416	1	2581	tags=49%, list=16%, signal=59%
ALONSO_METASTASIS_DN	ALONSO_METASTASIS_DN		18	0.707411	1.59197	0.0100402	0.0622442	1	1942	tags=39%, list=12%, signal=44%
KYNG_ENVIRONMENTAL_STRESS_RESPONSE_NOT_BY_4NQO_IN_WS	KYNG_ENVIRONMENTAL_STRESS_RESPONSE_NOT_BY_4NQO_IN_WS		20	0.602991	1.59191	0.0242424	0.0622102	1	1214	tags=20%, list=8%, signal=22%
MEBARKI_HCC_PROGENITOR_WNT_UP_CTNNB1_DEPENDENT	MEBARKI_HCC_PROGENITOR_WNT_UP_CTNNB1_DEPENDENT		63	0.688881	1.59128	0.0083682	0.0624776	1	1841	tags=51%, list=12%, signal=57%
NABA_ECM_AFFILIATED	NABA_ECM_AFFILIATED		109	0.59542	1.59119	0.00601202	0.0624559	1	1636	tags=32%, list=10%, signal=36%
WINZEN_DEGRADED_VIA_KHSRP	WINZEN_DEGRADED_VIA_KHSRP		63	0.69834	1.59111	0.0128205	0.0624397	1	2808	tags=63%, list=18%, signal=77%
SENESE_HDAC1_TARGETS_UP	SENESE_HDAC1_TARGETS_UP		286	0.520979	1.59038	0.0245902	0.0628028	1	2234	tags=33%, list=14%, signal=38%
REACTOME_ASSEMBLY_OF_COLLAGEN_FIBRILS_AND_OTHER_MULTIMERIC_STRUCTURES	REACTOME_ASSEMBLY_OF_COLLAGEN_FIBRILS_AND_OTHER_MULTIMERIC_STRUCTURES		58	0.722402	1.59002	0.0165975	0.0629401	1	1865	tags=59%, list=12%, signal=66%
URS_ADIPOCYTE_DIFFERENTIATION_DN	URS_ADIPOCYTE_DIFFERENTIATION_DN		23	0.674754	1.58995	0.0421941	0.0629225	1	1831	tags=48%, list=11%, signal=54%
REACTOME_GLYCOSAMINOGLYCAN_METABOLISM	REACTOME_GLYCOSAMINOGLYCAN_METABOLISM		102	0.546429	1.58989	0.00632911	0.062894	1	2319	tags=37%, list=15%, signal=43%
WP_NONALCOHOLIC_FATTY_LIVER_DISEASE	WP_NONALCOHOLIC_FATTY_LIVER_DISEASE		120	0.391171	1.58935	0.0107991	0.0631389	1	2115	tags=15%, list=13%, signal=17%
WP_RAS_SIGNALING	WP_RAS_SIGNALING		123	0.417449	1.58845	0.00417537	0.0635197	1	1927	tags=24%, list=12%, signal=27%
MARZEC_IL2_SIGNALING_UP	MARZEC_IL2_SIGNALING_UP		78	0.596153	1.58835	0.0251046	0.0635213	1	1605	tags=27%, list=10%, signal=30%
REACTOME_NOD1_2_SIGNALING_PATHWAY	REACTOME_NOD1_2_SIGNALING_PATHWAY		23	0.592221	1.58818	0.04	0.0635544	1	877	tags=22%, list=5%, signal=23%
RASHI_RESPONSE_TO_IONIZING_RADIATION_1	RASHI_RESPONSE_TO_IONIZING_RADIATION_1		21	0.662286	1.58804	0.0308642	0.0635686	1	655	tags=19%, list=4%, signal=20%
RASHI_RESPONSE_TO_IONIZING_RADIATION_4	RASHI_RESPONSE_TO_IONIZING_RADIATION_4		32	0.601387	1.58771	0.00612245	0.0637208	1	2354	tags=41%, list=15%, signal=48%
WP_FIBRIN_COMPLEMENT_RECEPTOR_3_SIGNALING_PATHWAY	WP_FIBRIN_COMPLEMENT_RECEPTOR_3_SIGNALING_PATHWAY		29	0.708897	1.5874	0.0122699	0.0638292	1	674	tags=28%, list=4%, signal=29%
MOROSETTI_FACIOSCAPULOHUMERAL_MUSCULAR_DISTROPHY_UP	MOROSETTI_FACIOSCAPULOHUMERAL_MUSCULAR_DISTROPHY_UP		16	0.741988	1.58675	0.0255319	0.0641358	1	2748	tags=69%, list=17%, signal=83%
ZWANG_CLASS_2_TRANSIENTLY_INDUCED_BY_EGF	ZWANG_CLASS_2_TRANSIENTLY_INDUCED_BY_EGF		37	0.607486	1.58655	0.00414079	0.0641886	1	2782	tags=49%, list=17%, signal=59%
KEGG_NEUROACTIVE_LIGAND_RECEPTOR_INTERACTION	KEGG_NEUROACTIVE_LIGAND_RECEPTOR_INTERACTION		221	0.455143	1.58602	0	0.0644282	1	1182	tags=13%, list=7%, signal=14%
BIOCARTA_CTLA4_PATHWAY	BIOCARTA_CTLA4_PATHWAY		19	0.871166	1.58593	0.00422833	0.0644235	1	952	tags=68%, list=6%, signal=73%
LI_LUNG_CANCER	LI_LUNG_CANCER		32	0.575187	1.58565	0.0198413	0.0645002	1	1261	tags=19%, list=8%, signal=20%
YAMASHITA_METHYLATED_IN_PROSTATE_CANCER	YAMASHITA_METHYLATED_IN_PROSTATE_CANCER		46	0.676107	1.58497	0.00205761	0.0648633	1	1592	tags=43%, list=10%, signal=48%
WP_NRP1TRIGGERED_SIGNALING_PATHWAYS_IN_PANCREATIC_CANCER	WP_NRP1TRIGGERED_SIGNALING_PATHWAYS_IN_PANCREATIC_CANCER		33	0.588243	1.58466	0.0360721	0.0649432	1	1691	tags=36%, list=11%, signal=41%
CHIANG_LIVER_CANCER_SUBCLASS_INTERFERON_UP	CHIANG_LIVER_CANCER_SUBCLASS_INTERFERON_UP		20	0.873889	1.58457	0	0.0649157	1	969	tags=65%, list=6%, signal=69%
REACTOME_MAPK_FAMILY_SIGNALING_CASCADES	REACTOME_MAPK_FAMILY_SIGNALING_CASCADES		247	0.398046	1.58407	0.0063425	0.0651386	1	1750	tags=18%, list=11%, signal=20%
REACTOME_ROLE_OF_LAT2_NTAL_LAB_ON_CALCIUM_MOBILIZATION	REACTOME_ROLE_OF_LAT2_NTAL_LAB_ON_CALCIUM_MOBILIZATION		16	0.767132	1.58298	0.022449	0.0656778	1	1912	tags=69%, list=12%, signal=78%
PLASARI_NFIC_TARGETS_BASAL_DN	PLASARI_NFIC_TARGETS_BASAL_DN		15	0.826927	1.58296	0.00412371	0.0656255	1	1386	tags=67%, list=9%, signal=73%
GENTILE_UV_RESPONSE_CLUSTER_D8	GENTILE_UV_RESPONSE_CLUSTER_D8		23	0.612386	1.58286	0.0325866	0.0656239	1	2218	tags=43%, list=14%, signal=50%
PID_EPHA_FWDPATHWAY	PID_EPHA_FWDPATHWAY		28	0.579399	1.58262	0.014553	0.0656698	1	1653	tags=32%, list=10%, signal=36%
WP_MYOMETRIAL_RELAXATION_AND_CONTRACTION_PATHWAYS	WP_MYOMETRIAL_RELAXATION_AND_CONTRACTION_PATHWAYS		117	0.515286	1.58242	0.0125261	0.0657101	1	2671	tags=38%, list=17%, signal=45%
WAMUNYOKOLI_OVARIAN_CANCER_LMP_DN	WAMUNYOKOLI_OVARIAN_CANCER_LMP_DN		121	0.760305	1.58213	0.0124481	0.0658095	1	1996	tags=59%, list=12%, signal=67%
ODONNELL_TFRC_TARGETS_UP	ODONNELL_TFRC_TARGETS_UP		254	0.436768	1.58173	0.00612245	0.0659909	1	1948	tags=24%, list=12%, signal=26%
MEBARKI_HCC_PROGENITOR_WNT_UP_BLOCKED_BY_FZD8CRD	MEBARKI_HCC_PROGENITOR_WNT_UP_BLOCKED_BY_FZD8CRD		83	0.628262	1.58163	0.0208333	0.0659695	1	2782	tags=58%, list=17%, signal=70%
WP_EGFR_TYROSINE_KINASE_INHIBITOR_RESISTANCE	WP_EGFR_TYROSINE_KINASE_INHIBITOR_RESISTANCE		67	0.501315	1.58095	0.0204499	0.066287	1	1561	tags=25%, list=10%, signal=28%
PARK_TRETINOIN_RESPONSE_AND_RARA_PLZF_FUSION	PARK_TRETINOIN_RESPONSE_AND_RARA_PLZF_FUSION		17	0.710111	1.58062	0.0339321	0.0664273	1	560	tags=29%, list=4%, signal=30%
TURASHVILI_BREAST_LOBULAR_CARCINOMA_VS_DUCTAL_NORMAL_UP	TURASHVILI_BREAST_LOBULAR_CARCINOMA_VS_DUCTAL_NORMAL_UP		46	0.877759	1.58054	0.0041841	0.0664039	1	1143	tags=76%, list=7%, signal=82%
WESTON_VEGFA_TARGETS_3HR	WESTON_VEGFA_TARGETS_3HR		51	0.630881	1.58008	0.00647948	0.0665507	1	2255	tags=43%, list=14%, signal=50%
REACTOME_COLLAGEN_FORMATION	REACTOME_COLLAGEN_FORMATION		86	0.669258	1.57942	0.030303	0.0668857	1	2030	tags=51%, list=13%, signal=58%
SPIELMAN_LYMPHOBLAST_EUROPEAN_VS_ASIAN_2FC_DN	SPIELMAN_LYMPHOBLAST_EUROPEAN_VS_ASIAN_2FC_DN		15	0.869585	1.57891	0	0.0671408	1	1829	tags=93%, list=11%, signal=105%
PID_IL23_PATHWAY	PID_IL23_PATHWAY		29	0.764454	1.57884	0.00829876	0.0671326	1	2313	tags=69%, list=14%, signal=80%
REACTOME_INTERLEUKIN_10_SIGNALING	REACTOME_INTERLEUKIN_10_SIGNALING		35	0.863546	1.57884	0.00617284	0.0670679	1	1273	tags=69%, list=8%, signal=74%
XU_AKT1_TARGETS_6HR	XU_AKT1_TARGETS_6HR		21	0.789045	1.57851	0.0162272	0.067196	1	1711	tags=57%, list=11%, signal=64%
MORI_PLASMA_CELL_UP	MORI_PLASMA_CELL_UP		31	0.554457	1.57758	0.0387755	0.0676855	1	1983	tags=29%, list=12%, signal=33%
SCHOEN_NFKB_SIGNALING	SCHOEN_NFKB_SIGNALING		23	0.816025	1.57751	0.00858369	0.0676575	1	2263	tags=83%, list=14%, signal=96%
STEARMAN_TUMOR_FIELD_EFFECT_UP	STEARMAN_TUMOR_FIELD_EFFECT_UP		25	0.785555	1.57731	0.00821355	0.0676884	1	1934	tags=64%, list=12%, signal=73%
MCDOWELL_ACUTE_LUNG_INJURY_DN	MCDOWELL_ACUTE_LUNG_INJURY_DN		35	0.686646	1.57721	0.0102041	0.0676855	1	1917	tags=49%, list=12%, signal=55%
HAHTOLA_MYCOSIS_FUNGOIDES_CD4_UP	HAHTOLA_MYCOSIS_FUNGOIDES_CD4_UP		47	0.739314	1.57721	0.0186335	0.0676206	1	2936	tags=66%, list=18%, signal=81%
SAKAI_CHRONIC_HEPATITIS_VS_LIVER_CANCER_DN	SAKAI_CHRONIC_HEPATITIS_VS_LIVER_CANCER_DN		26	0.593907	1.57707	0.0167715	0.0676267	1	2285	tags=42%, list=14%, signal=49%
SASSON_RESPONSE_TO_FORSKOLIN_UP	SASSON_RESPONSE_TO_FORSKOLIN_UP		67	0.44713	1.57684	0.025641	0.0676934	1	1664	tags=18%, list=10%, signal=20%
WESTON_VEGFA_TARGETS_6HR	WESTON_VEGFA_TARGETS_6HR		32	0.732928	1.57571	0.0161943	0.0682329	1	1365	tags=50%, list=9%, signal=55%
NAKAJIMA_MAST_CELL	NAKAJIMA_MAST_CELL		35	0.734538	1.5756	0.0117647	0.0682368	1	1862	tags=46%, list=12%, signal=52%
REACTOME_PLATELET_ACTIVATION_SIGNALING_AND_AGGREGATION	REACTOME_PLATELET_ACTIVATION_SIGNALING_AND_AGGREGATION		180	0.509003	1.57536	0.01875	0.0683253	1	1912	tags=29%, list=12%, signal=33%
SASAKI_ADULT_T_CELL_LEUKEMIA	SASAKI_ADULT_T_CELL_LEUKEMIA		112	0.480305	1.57484	0.0222672	0.0685478	1	1445	tags=20%, list=9%, signal=21%
HILLION_HMGA1B_TARGETS	HILLION_HMGA1B_TARGETS		60	0.482698	1.57462	0.00412371	0.068601	1	2145	tags=25%, list=13%, signal=29%
WEIGEL_OXIDATIVE_STRESS_BY_TBH_AND_H2O2	WEIGEL_OXIDATIVE_STRESS_BY_TBH_AND_H2O2		20	0.603986	1.5745	0.0174757	0.0685968	1	2159	tags=30%, list=14%, signal=35%
WP_CELL_INTERACTIONS_OF_THE_PANCREATIC_CANCER_MICROENVIRONMENT	WP_CELL_INTERACTIONS_OF_THE_PANCREATIC_CANCER_MICROENVIRONMENT		24	0.898342	1.57333	0.002079	0.0692145	1	1396	tags=88%, list=9%, signal=96%
PID_ENDOTHELIN_PATHWAY	PID_ENDOTHELIN_PATHWAY		55	0.509666	1.57296	0.0281125	0.0693812	1	2824	tags=36%, list=18%, signal=44%
JINESH_BLEBBISHIELD_TO_IMMUNE_CELL_FUSION_PBSHMS_UP	JINESH_BLEBBISHIELD_TO_IMMUNE_CELL_FUSION_PBSHMS_UP		236	0.479038	1.57273	0.00419287	0.0694469	1	2695	tags=37%, list=17%, signal=44%
MARTIN_VIRAL_GPCR_SIGNALING_UP	MARTIN_VIRAL_GPCR_SIGNALING_UP		61	0.580439	1.57194	0.00606061	0.0698938	1	2298	tags=38%, list=14%, signal=44%
DASU_IL6_SIGNALING_UP	DASU_IL6_SIGNALING_UP		38	0.650257	1.57189	0.0346232	0.0698431	1	1865	tags=42%, list=12%, signal=48%
REACTOME_COLLAGEN_DEGRADATION	REACTOME_COLLAGEN_DEGRADATION		63	0.711347	1.57175	0.0288066	0.0698052	1	2188	tags=63%, list=14%, signal=73%
OISHI_CHOLANGIOMA_STEM_CELL_LIKE_DN	OISHI_CHOLANGIOMA_STEM_CELL_LIKE_DN		186	0.588153	1.5717	0.0101215	0.0697684	1	2547	tags=45%, list=16%, signal=53%
EPPERT_HSC_R	EPPERT_HSC_R		84	0.58359	1.57127	0.00974659	0.0699627	1	2035	tags=42%, list=13%, signal=47%
KARAKAS_TGFB1_SIGNALING	KARAKAS_TGFB1_SIGNALING		18	0.726738	1.571	0.016632	0.0700491	1	1329	tags=39%, list=8%, signal=42%
MARTINEZ_RB1_TARGETS_UP	MARTINEZ_RB1_TARGETS_UP		446	0.408049	1.57088	0.00404858	0.0700439	1	2352	tags=25%, list=15%, signal=29%
KIM_WT1_TARGETS_UP	KIM_WT1_TARGETS_UP		140	0.520464	1.57036	0.0168776	0.0703294	1	2891	tags=44%, list=18%, signal=53%
NGUYEN_NOTCH1_TARGETS_DN	NGUYEN_NOTCH1_TARGETS_DN		53	0.470565	1.57023	0.0232068	0.0703285	1	3167	tags=34%, list=20%, signal=42%
COWLING_MYCN_TARGETS	COWLING_MYCN_TARGETS		31	0.770066	1.56987	0.0102881	0.070476	1	2233	tags=68%, list=14%, signal=79%
SATO_SILENCED_BY_METHYLATION_IN_PANCREATIC_CANCER_1	SATO_SILENCED_BY_METHYLATION_IN_PANCREATIC_CANCER_1		280	0.505815	1.56977	0.00205761	0.0704483	1	1998	tags=32%, list=13%, signal=36%
WOOD_EBV_EBNA1_TARGETS_DN	WOOD_EBV_EBNA1_TARGETS_DN		31	0.63556	1.56969	0.0147059	0.0704325	1	1005	tags=26%, list=6%, signal=27%
HAN_SATB1_TARGETS_DN	HAN_SATB1_TARGETS_DN		258	0.49447	1.56944	0	0.0705113	1	1403	tags=23%, list=9%, signal=25%
SANSOM_APC_TARGETS_DN	SANSOM_APC_TARGETS_DN		255	0.574951	1.56931	0.020202	0.0705092	1	1934	tags=35%, list=12%, signal=39%
REACTOME_ENDOGENOUS_STEROLS	REACTOME_ENDOGENOUS_STEROLS		21	0.646433	1.56922	0.0202429	0.0704994	1	360	tags=10%, list=2%, signal=10%
NABA_CORE_MATRISOME	NABA_CORE_MATRISOME		198	0.663105	1.56919	0.0244399	0.0704537	1	2030	tags=47%, list=13%, signal=53%
DARWICHE_PAPILLOMA_RISK_HIGH_UP	DARWICHE_PAPILLOMA_RISK_HIGH_UP		93	0.433283	1.56887	0.00627615	0.0705923	1	2342	tags=24%, list=15%, signal=28%
KEGG_GLYCOSAMINOGLYCAN_BIOSYNTHESIS_CHONDROITIN_SULFATE	KEGG_GLYCOSAMINOGLYCAN_BIOSYNTHESIS_CHONDROITIN_SULFATE		19	0.66649	1.56886	0.0314465	0.0705335	1	2319	tags=53%, list=15%, signal=61%
WP_NANOMATERIAL_INDUCED_APOPTOSIS	WP_NANOMATERIAL_INDUCED_APOPTOSIS		20	0.631931	1.5688	0.0447154	0.0705009	1	1434	tags=25%, list=9%, signal=27%
BIOCARTA_KERATINOCYTE_PATHWAY	BIOCARTA_KERATINOCYTE_PATHWAY		37	0.525142	1.56862	0.0283401	0.0705392	1	2755	tags=43%, list=17%, signal=52%
PRAMOONJAGO_SOX4_TARGETS_UP	PRAMOONJAGO_SOX4_TARGETS_UP		33	0.612394	1.56859	0.0387931	0.070488	1	3195	tags=55%, list=20%, signal=68%
UZONYI_RESPONSE_TO_LEUKOTRIENE_AND_THROMBIN	UZONYI_RESPONSE_TO_LEUKOTRIENE_AND_THROMBIN		29	0.751271	1.56853	0.0207469	0.0704528	1	2557	tags=66%, list=16%, signal=78%
WIEDERSCHAIN_TARGETS_OF_BMI1_AND_PCGF2	WIEDERSCHAIN_TARGETS_OF_BMI1_AND_PCGF2		47	0.617367	1.56835	0.0235546	0.0704707	1	2042	tags=45%, list=13%, signal=51%
PID_INTEGRIN1_PATHWAY	PID_INTEGRIN1_PATHWAY		57	0.696194	1.56821	0.0326531	0.0705252	1	2355	tags=63%, list=15%, signal=74%
FRIDMAN_IMMORTALIZATION_DN	FRIDMAN_IMMORTALIZATION_DN		24	0.730785	1.56775	0.0237624	0.0707311	1	2416	tags=75%, list=15%, signal=88%
ROZANOV_MMP14_TARGETS_SUBSET	ROZANOV_MMP14_TARGETS_SUBSET		27	0.753069	1.56625	0.0168067	0.071595	1	2662	tags=81%, list=17%, signal=98%
GENTILE_UV_RESPONSE_CLUSTER_D6	GENTILE_UV_RESPONSE_CLUSTER_D6		22	0.648182	1.5657	0.0210084	0.0719043	1	3128	tags=55%, list=20%, signal=68%
LIANG_SILENCED_BY_METHYLATION_UP	LIANG_SILENCED_BY_METHYLATION_UP		21	0.753386	1.56488	0.0115607	0.0723144	1	2221	tags=71%, list=14%, signal=83%
GARGALOVIC_RESPONSE_TO_OXIDIZED_PHOSPHOLIPIDS_TURQUOISE_UP	GARGALOVIC_RESPONSE_TO_OXIDIZED_PHOSPHOLIPIDS_TURQUOISE_UP		55	0.492313	1.5648	0.0376569	0.0722988	1	2946	tags=40%, list=18%, signal=49%
GENTLES_LEUKEMIC_STEM_CELL_UP	GENTLES_LEUKEMIC_STEM_CELL_UP		21	0.782031	1.56425	0.00625	0.0725906	1	1386	tags=62%, list=9%, signal=68%
WP_PLURIPOTENT_STEM_CELL_DIFFERENTIATION_PATHWAY	WP_PLURIPOTENT_STEM_CELL_DIFFERENTIATION_PATHWAY		34	0.668877	1.56416	0.0178571	0.0725833	1	2022	tags=44%, list=13%, signal=50%
GOLDRATH_IMMUNE_MEMORY	GOLDRATH_IMMUNE_MEMORY		46	0.552815	1.56416	0.00816326	0.0725165	1	2642	tags=41%, list=17%, signal=49%
ZHAN_MULTIPLE_MYELOMA_UP	ZHAN_MULTIPLE_MYELOMA_UP		41	0.491571	1.56404	0.0201613	0.0725161	1	1752	tags=20%, list=11%, signal=22%
LIM_MAMMARY_LUMINAL_MATURE_DN	LIM_MAMMARY_LUMINAL_MATURE_DN		65	0.663791	1.56392	0.0335306	0.0725092	1	2034	tags=52%, list=13%, signal=60%
ACEVEDO_NORMAL_TISSUE_ADJACENT_TO_LIVER_TUMOR_UP	ACEVEDO_NORMAL_TISSUE_ADJACENT_TO_LIVER_TUMOR_UP		104	0.418458	1.56328	0.012	0.072772	1	2354	tags=24%, list=15%, signal=28%
WP_RELATIONSHIP_BETWEEN_INFLAMMATION_COX2_AND_EGFR	WP_RELATIONSHIP_BETWEEN_INFLAMMATION_COX2_AND_EGFR		18	0.587211	1.56219	0.038	0.0733763	1	1184	tags=28%, list=7%, signal=30%
WP_CHRONIC_HYPERGLYCEMIA_IMPAIRMENT_OF_NEURON_FUNCTION	WP_CHRONIC_HYPERGLYCEMIA_IMPAIRMENT_OF_NEURON_FUNCTION		35	0.678038	1.56212	0.0183299	0.073344	1	2188	tags=46%, list=14%, signal=53%
JOSEPH_RESPONSE_TO_SODIUM_BUTYRATE_UP	JOSEPH_RESPONSE_TO_SODIUM_BUTYRATE_UP		18	0.601859	1.56182	0.0344828	0.0733737	1	1604	tags=28%, list=10%, signal=31%
AMIT_SERUM_RESPONSE_40_MCF10A	AMIT_SERUM_RESPONSE_40_MCF10A		23	0.768439	1.56116	0.039666	0.0737571	1	2936	tags=83%, list=18%, signal=101%
OSADA_ASCL1_TARGETS_DN	OSADA_ASCL1_TARGETS_DN		18	0.759079	1.56114	0.00867679	0.0737012	1	2004	tags=50%, list=13%, signal=57%
HOLLERN_SOLID_NODULAR_BREAST_TUMOR_DN	HOLLERN_SOLID_NODULAR_BREAST_TUMOR_DN		18	0.755537	1.56072	0.0220441	0.0738958	1	1992	tags=72%, list=12%, signal=82%
MARSON_FOXP3_TARGETS_STIMULATED_UP	MARSON_FOXP3_TARGETS_STIMULATED_UP		19	0.843665	1.56059	0.004	0.073842	1	1303	tags=58%, list=8%, signal=63%
TURASHVILI_BREAST_DUCTAL_CARCINOMA_VS_LOBULAR_NORMAL_UP	TURASHVILI_BREAST_DUCTAL_CARCINOMA_VS_LOBULAR_NORMAL_UP		46	0.678332	1.56059	0.0226337	0.0737759	1	1457	tags=33%, list=9%, signal=36%
IWANAGA_CARCINOGENESIS_BY_KRAS_DN	IWANAGA_CARCINOGENESIS_BY_KRAS_DN		81	0.498967	1.55946	0.00203252	0.0743009	1	2226	tags=27%, list=14%, signal=31%
BIOCARTA_RAC1_PATHWAY	BIOCARTA_RAC1_PATHWAY		15	0.65269	1.55925	0.00835073	0.0743608	1	1912	tags=40%, list=12%, signal=45%
WP_CYTOKINES_AND_INFLAMMATORY_RESPONSE	WP_CYTOKINES_AND_INFLAMMATORY_RESPONSE		24	0.7937	1.5592	0.00842105	0.0743112	1	1273	tags=50%, list=8%, signal=54%
TAKEDA_TARGETS_OF_NUP98_HOXA9_FUSION_10D_DN	TAKEDA_TARGETS_OF_NUP98_HOXA9_FUSION_10D_DN		100	0.722512	1.5591	0.0123711	0.0743031	1	1823	tags=61%, list=11%, signal=68%
BURTON_ADIPOGENESIS_11	BURTON_ADIPOGENESIS_11		33	0.559514	1.55859	0.0340681	0.074525	1	1182	tags=27%, list=7%, signal=29%
BROWNE_HCMV_INFECTION_20HR_DN	BROWNE_HCMV_INFECTION_20HR_DN		57	0.564024	1.55843	0.00782779	0.0745728	1	2778	tags=44%, list=17%, signal=53%
WAKABAYASHI_ADIPOGENESIS_PPARG_BOUND_8D	WAKABAYASHI_ADIPOGENESIS_PPARG_BOUND_8D		433	0.332035	1.55801	0	0.0747672	1	2689	tags=24%, list=17%, signal=28%
STEGER_ADIPOGENESIS_DN	STEGER_ADIPOGENESIS_DN		17	0.845291	1.55796	0.00428265	0.0747217	1	1313	tags=65%, list=8%, signal=70%
JINESH_BLEBBISHIELD_TO_IMMUNE_CELL_FUSION_PBSHMS_DN	JINESH_BLEBBISHIELD_TO_IMMUNE_CELL_FUSION_PBSHMS_DN		255	0.538378	1.55783	0.00580271	0.074729	1	1908	tags=36%, list=12%, signal=40%
MARSHALL_VIRAL_INFECTION_RESPONSE_DN	MARSHALL_VIRAL_INFECTION_RESPONSE_DN		18	0.698266	1.55679	0.0226804	0.075246	1	2517	tags=56%, list=16%, signal=66%
PID_NETRIN_PATHWAY	PID_NETRIN_PATHWAY		22	0.52374	1.5565	0.0396825	0.0752931	1	1912	tags=27%, list=12%, signal=31%
BIOCARTA_IL17_PATHWAY	BIOCARTA_IL17_PATHWAY		15	0.814157	1.55606	0.0207039	0.0755065	1	2284	tags=80%, list=14%, signal=93%
NABA_PROTEOGLYCANS	NABA_PROTEOGLYCANS		30	0.692206	1.55591	0.0243408	0.0755024	1	2278	tags=43%, list=14%, signal=50%
KEGG_REGULATION_OF_AUTOPHAGY	KEGG_REGULATION_OF_AUTOPHAGY		29	0.458046	1.55584	0.0431035	0.0754925	1	3500	tags=34%, list=22%, signal=44%
DORSEY_GAB2_TARGETS	DORSEY_GAB2_TARGETS		21	0.732438	1.55565	0.018711	0.0755482	1	1540	tags=52%, list=10%, signal=58%
PID_P53_DOWNSTREAM_PATHWAY	PID_P53_DOWNSTREAM_PATHWAY		90	0.470317	1.55562	0.0227273	0.0754921	1	2618	tags=33%, list=16%, signal=40%
SENESE_HDAC2_TARGETS_DN	SENESE_HDAC2_TARGETS_DN		82	0.657752	1.55516	0.0142566	0.0757327	1	1899	tags=44%, list=12%, signal=50%
LEIN_ASTROCYTE_MARKERS	LEIN_ASTROCYTE_MARKERS		34	0.600868	1.55503	0.0284553	0.0757564	1	2145	tags=38%, list=13%, signal=44%
PHONG_TNF_RESPONSE_VIA_P38_COMPLETE	PHONG_TNF_RESPONSE_VIA_P38_COMPLETE		150	0.413408	1.55455	0.00410678	0.0759408	1	2202	tags=25%, list=14%, signal=28%
GESERICK_TERT_TARGETS_DN	GESERICK_TERT_TARGETS_DN		19	0.703913	1.55399	0.0412371	0.076237	1	2583	tags=58%, list=16%, signal=69%
WP_SUDDEN_INFANT_DEATH_SYNDROME_SIDS_SUSCEPTIBILITY_PATHWAYS	WP_SUDDEN_INFANT_DEATH_SYNDROME_SIDS_SUSCEPTIBILITY_PATHWAYS		104	0.472269	1.55365	0.0141129	0.0763796	1	1808	tags=22%, list=11%, signal=25%
CUI_TCF21_TARGETS_DN	CUI_TCF21_TARGETS_DN		16	0.660213	1.55343	0.0161616	0.0764627	1	1189	tags=31%, list=7%, signal=34%
CASTELLANO_NRAS_TARGETS_UP	CASTELLANO_NRAS_TARGETS_UP		50	0.56499	1.55305	0.01875	0.0765707	1	1892	tags=46%, list=12%, signal=52%
MYLLYKANGAS_AMPLIFICATION_HOT_SPOT_17	MYLLYKANGAS_AMPLIFICATION_HOT_SPOT_17		15	0.692472	1.55291	0.0146444	0.0765984	1	1171	tags=20%, list=7%, signal=22%
GRAHAM_CML_QUIESCENT_VS_CML_DIVIDING_UP	GRAHAM_CML_QUIESCENT_VS_CML_DIVIDING_UP		17	0.856278	1.55241	0	0.076853	1	2055	tags=82%, list=13%, signal=94%
REACTOME_DISEASES_OF_SIGNAL_TRANSDUCTION_BY_GROWTH_FACTOR_RECEPTORS_AND_SECOND_MESSENGERS	REACTOME_DISEASES_OF_SIGNAL_TRANSDUCTION_BY_GROWTH_FACTOR_RECEPTORS_AND_SECOND_MESSENGERS		338	0.344027	1.55197	0.010395	0.0770895	1	2308	tags=19%, list=14%, signal=22%
DURAND_STROMA_S_UP	DURAND_STROMA_S_UP		199	0.581935	1.55189	0.0240481	0.0770658	1	2322	tags=47%, list=15%, signal=54%
GAZDA_DIAMOND_BLACKFAN_ANEMIA_ERYTHROID_DN	GAZDA_DIAMOND_BLACKFAN_ANEMIA_ERYTHROID_DN		277	0.367874	1.55189	0.00200803	0.0769988	1	2612	tags=25%, list=16%, signal=29%
WP_HYPERTROPHY_MODEL	WP_HYPERTROPHY_MODEL		16	0.696977	1.55188	0.0294118	0.0769379	1	1229	tags=31%, list=8%, signal=34%
SU_THYMUS	SU_THYMUS		15	0.807357	1.55153	0.020202	0.0770166	1	1700	tags=67%, list=11%, signal=75%
WP_IL1_AND_MEGAKARYOCYTES_IN_OBESITY	WP_IL1_AND_MEGAKARYOCYTES_IN_OBESITY		18	0.818276	1.55153	0.00414938	0.0769524	1	1912	tags=78%, list=12%, signal=88%
ZHAN_MULTIPLE_MYELOMA_CD1_VS_CD2_DN	ZHAN_MULTIPLE_MYELOMA_CD1_VS_CD2_DN		28	0.63658	1.55095	0.0204499	0.077152	1	2010	tags=39%, list=13%, signal=45%
NOJIMA_SFRP2_TARGETS_UP	NOJIMA_SFRP2_TARGETS_UP		20	0.662595	1.55031	0.0313808	0.0774822	1	2642	tags=55%, list=17%, signal=66%
KONDO_EZH2_TARGETS	KONDO_EZH2_TARGETS		154	0.568118	1.55017	0.0125523	0.0775204	1	2259	tags=39%, list=14%, signal=45%
KERLEY_RESPONSE_TO_CISPLATIN_UP	KERLEY_RESPONSE_TO_CISPLATIN_UP		36	0.589253	1.54964	0.02537	0.0777893	1	2838	tags=44%, list=18%, signal=54%
REACTOME_RAF_INDEPENDENT_MAPK1_3_ACTIVATION	REACTOME_RAF_INDEPENDENT_MAPK1_3_ACTIVATION		20	0.651361	1.54945	0.0421053	0.0778576	1	2740	tags=65%, list=17%, signal=78%
MARTINEZ_RB1_TARGETS_DN	MARTINEZ_RB1_TARGETS_DN		352	0.416112	1.54938	0.00205761	0.0778342	1	2349	tags=25%, list=15%, signal=28%
NABA_ECM_REGULATORS	NABA_ECM_REGULATORS		177	0.514939	1.54921	0.0191083	0.0778718	1	1915	tags=29%, list=12%, signal=33%
GERY_CEBP_TARGETS	GERY_CEBP_TARGETS		88	0.520823	1.54835	0.0223124	0.0783238	1	1693	tags=32%, list=11%, signal=35%
TAVOR_CEBPA_TARGETS_DN	TAVOR_CEBPA_TARGETS_DN		22	0.682476	1.54834	0.0285132	0.0782649	1	1908	tags=59%, list=12%, signal=67%
SALVADOR_MARTIN_PEDIATRIC_TBD_ANTI_TNF_THERAPY_NONRESPONDER_POST_TREATMENT_UP	SALVADOR_MARTIN_PEDIATRIC_TBD_ANTI_TNF_THERAPY_NONRESPONDER_POST_TREATMENT_UP		16	0.837021	1.54829	0.0197628	0.0782247	1	2177	tags=88%, list=14%, signal=101%
WEIGEL_OXIDATIVE_STRESS_BY_HNE_AND_H2O2	WEIGEL_OXIDATIVE_STRESS_BY_HNE_AND_H2O2		30	0.508901	1.54818	0.0241935	0.0782393	1	1858	tags=27%, list=12%, signal=30%
BIOCARTA_CXCR4_PATHWAY	BIOCARTA_CXCR4_PATHWAY		16	0.653196	1.54786	0.0361446	0.0783648	1	2516	tags=50%, list=16%, signal=59%
CHANG_IMMORTALIZED_BY_HPV31_UP	CHANG_IMMORTALIZED_BY_HPV31_UP		43	0.587812	1.54785	0.00626305	0.0783065	1	2626	tags=42%, list=16%, signal=50%
WP_IMMUNE_RESPONSE_TO_TUBERCULOSIS	WP_IMMUNE_RESPONSE_TO_TUBERCULOSIS		17	0.813862	1.54731	0.0204082	0.0785007	1	1656	tags=65%, list=10%, signal=72%
WP_TROP2_REGULATORY_SIGNALING	WP_TROP2_REGULATORY_SIGNALING		38	0.559084	1.54719	0.0293501	0.0785133	1	2263	tags=37%, list=14%, signal=43%
ELVIDGE_HYPOXIA_UP	ELVIDGE_HYPOXIA_UP		117	0.54852	1.54704	0.0146751	0.0785358	1	2777	tags=47%, list=17%, signal=56%
BROWNE_HCMV_INFECTION_1HR_UP	BROWNE_HCMV_INFECTION_1HR_UP		37	0.61397	1.54704	0.0193133	0.0784691	1	2272	tags=43%, list=14%, signal=50%
STAMBOLSKY_TARGETS_OF_MUTATED_TP53_DN	STAMBOLSKY_TARGETS_OF_MUTATED_TP53_DN		26	0.73892	1.54699	0.0316206	0.0784322	1	2149	tags=62%, list=13%, signal=71%
ELVIDGE_HYPOXIA_BY_DMOG_UP	ELVIDGE_HYPOXIA_BY_DMOG_UP		93	0.551961	1.54691	0.0336134	0.0784196	1	2767	tags=47%, list=17%, signal=57%
XIE_LT_HSC_S1PR3_OE_UP	XIE_LT_HSC_S1PR3_OE_UP		22	0.692079	1.54663	0.00803213	0.0785335	1	2206	tags=55%, list=14%, signal=63%
WP_INTERLEUKIN11_SIGNALING_PATHWAY	WP_INTERLEUKIN11_SIGNALING_PATHWAY		28	0.55308	1.5459	0.0347648	0.0789783	1	2669	tags=46%, list=17%, signal=56%
PID_SYNDECAN_1_PATHWAY	PID_SYNDECAN_1_PATHWAY		43	0.707968	1.54552	0.0412371	0.079182	1	1837	tags=58%, list=11%, signal=66%
GARGALOVIC_RESPONSE_TO_OXIDIZED_PHOSPHOLIPIDS_GREY_DN	GARGALOVIC_RESPONSE_TO_OXIDIZED_PHOSPHOLIPIDS_GREY_DN		49	0.572832	1.54524	0.0170576	0.079294	1	3094	tags=55%, list=19%, signal=68%
REACTOME_SARS_COV_2_INFECTION	REACTOME_SARS_COV_2_INFECTION		159	0.342898	1.54486	0.0287474	0.0794617	1	2976	tags=25%, list=19%, signal=31%
NAKAMURA_ADIPOGENESIS_EARLY_DN	NAKAMURA_ADIPOGENESIS_EARLY_DN		21	0.722471	1.54474	0.0229167	0.0794918	1	1738	tags=52%, list=11%, signal=59%
SIG_PIP3_SIGNALING_IN_B_LYMPHOCYTES	SIG_PIP3_SIGNALING_IN_B_LYMPHOCYTES		26	0.598457	1.54461	0.0320641	0.079502	1	1912	tags=42%, list=12%, signal=48%
BOYAULT_LIVER_CANCER_SUBCLASS_G1_DN	BOYAULT_LIVER_CANCER_SUBCLASS_G1_DN		27	0.59732	1.54454	0.0283401	0.0794951	1	1584	tags=37%, list=10%, signal=41%
BALDWIN_PRKCI_TARGETS_UP	BALDWIN_PRKCI_TARGETS_UP		20	0.598614	1.5445	0.0309278	0.0794454	1	1456	tags=25%, list=9%, signal=27%
TURASHVILI_BREAST_LOBULAR_CARCINOMA_VS_LOBULAR_NORMAL_DN	TURASHVILI_BREAST_LOBULAR_CARCINOMA_VS_LOBULAR_NORMAL_DN		47	0.820154	1.54429	0.0234043	0.0795199	1	1843	tags=74%, list=12%, signal=84%
LEE_AGING_NEOCORTEX_DN	LEE_AGING_NEOCORTEX_DN		46	0.541553	1.54412	0.0222222	0.07956	1	1918	tags=30%, list=12%, signal=34%
WANG_MLL_TARGETS	WANG_MLL_TARGETS		209	0.572401	1.544	0.00206186	0.0795776	1	1853	tags=37%, list=12%, signal=41%
REACTOME_TRANSCRIPTIONAL_REGULATION_BY_RUNX2	REACTOME_TRANSCRIPTIONAL_REGULATION_BY_RUNX2		86	0.412697	1.54383	0.0323887	0.0796355	1	2516	tags=24%, list=16%, signal=29%
COLDREN_GEFITINIB_RESISTANCE_UP	COLDREN_GEFITINIB_RESISTANCE_UP		52	0.540006	1.54331	0.0357143	0.0799031	1	2652	tags=37%, list=17%, signal=44%
HOEBEKE_LYMPHOID_STEM_CELL_DN	HOEBEKE_LYMPHOID_STEM_CELL_DN		59	0.4982	1.5429	0.0124224	0.0800984	1	2259	tags=27%, list=14%, signal=31%
CORRE_MULTIPLE_MYELOMA_DN	CORRE_MULTIPLE_MYELOMA_DN		41	0.711508	1.54277	0.00618557	0.0801151	1	1729	tags=54%, list=11%, signal=60%
PID_UPA_UPAR_PATHWAY	PID_UPA_UPAR_PATHWAY		36	0.722588	1.54238	0.022449	0.0803012	1	1512	tags=44%, list=9%, signal=49%
HUMMERICH_SKIN_CANCER_PROGRESSION_DN	HUMMERICH_SKIN_CANCER_PROGRESSION_DN		72	0.55245	1.54228	0.0222222	0.0803024	1	1918	tags=33%, list=12%, signal=38%
PID_IL1_PATHWAY	PID_IL1_PATHWAY		25	0.660999	1.54212	0.04158	0.08035	1	2186	tags=52%, list=14%, signal=60%
KONDO_PROSTATE_CANCER_WITH_H3K27ME3	KONDO_PROSTATE_CANCER_WITH_H3K27ME3		114	0.578794	1.54201	0.0123203	0.080354	1	687	tags=21%, list=4%, signal=22%
KUROZUMI_RESPONSE_TO_ONCOCYTIC_VIRUS_AND_CYCLIC_RGD	KUROZUMI_RESPONSE_TO_ONCOCYTIC_VIRUS_AND_CYCLIC_RGD		21	0.872481	1.54177	0.00210526	0.0804634	1	1083	tags=62%, list=7%, signal=66%
REACTOME_RHOJ_GTPASE_CYCLE	REACTOME_RHOJ_GTPASE_CYCLE		36	0.486736	1.54177	0.0237154	0.0803952	1	1561	tags=28%, list=10%, signal=31%
CLASPER_LYMPHATIC_VESSELS_DURING_METASTASIS_DN	CLASPER_LYMPHATIC_VESSELS_DURING_METASTASIS_DN		25	0.845943	1.5413	0.028	0.0805275	1	1416	tags=72%, list=9%, signal=79%
KRIEG_HYPOXIA_NOT_VIA_KDM3A	KRIEG_HYPOXIA_NOT_VIA_KDM3A		466	0.4114	1.54119	0.0169133	0.0805228	1	2594	tags=29%, list=16%, signal=33%
ZHANG_PROLIFERATING_VS_QUIESCENT	ZHANG_PROLIFERATING_VS_QUIESCENT		36	0.533705	1.54087	0.0354167	0.0806662	1	3383	tags=44%, list=21%, signal=56%
GHANDHI_BYSTANDER_IRRADIATION_UP	GHANDHI_BYSTANDER_IRRADIATION_UP		56	0.75683	1.54059	0.0164609	0.0807694	1	1865	tags=55%, list=12%, signal=62%
WP_KISSPEPTINKISSPEPTIN_RECEPTOR_SYSTEM_IN_THE_OVARY	WP_KISSPEPTINKISSPEPTIN_RECEPTOR_SYSTEM_IN_THE_OVARY		36	0.491077	1.54029	0.0246914	0.0809146	1	1261	tags=19%, list=8%, signal=21%
REACTOME_CHONDROITIN_SULFATE_DERMATAN_SULFATE_METABOLISM	REACTOME_CHONDROITIN_SULFATE_DERMATAN_SULFATE_METABOLISM		42	0.589749	1.5401	0.0361702	0.0809609	1	2641	tags=45%, list=17%, signal=54%
WP_HIPPOMERLIN_SIGNALING_DYSREGULATION	WP_HIPPOMERLIN_SIGNALING_DYSREGULATION		105	0.490003	1.53989	0.0170213	0.0810357	1	2118	tags=30%, list=13%, signal=34%
LIANG_HEMATOPOIESIS_STEM_CELL_NUMBER_LARGE_VS_TINY_UP	LIANG_HEMATOPOIESIS_STEM_CELL_NUMBER_LARGE_VS_TINY_UP		26	0.619219	1.53978	0.0221774	0.0810289	1	1815	tags=38%, list=11%, signal=43%
UDAYAKUMAR_MED1_TARGETS_DN	UDAYAKUMAR_MED1_TARGETS_DN		146	0.455286	1.53966	0.0146138	0.0810522	1	2395	tags=33%, list=15%, signal=38%
KAMIKUBO_MYELOID_CEBPA_NETWORK	KAMIKUBO_MYELOID_CEBPA_NETWORK		25	0.719451	1.53951	0.0238095	0.0810619	1	1693	tags=56%, list=11%, signal=63%
WP_MALIGNANT_PLEURAL_MESOTHELIOMA	WP_MALIGNANT_PLEURAL_MESOTHELIOMA		325	0.453202	1.5395	0.0146444	0.0810024	1	2110	tags=27%, list=13%, signal=31%
DESERT_EXTRACELLULAR_MATRIX_HEPATOCELLULAR_CARCINOMA_SUBCLASS_UP	DESERT_EXTRACELLULAR_MATRIX_HEPATOCELLULAR_CARCINOMA_SUBCLASS_UP		16	0.787446	1.53947	0.0127119	0.0809579	1	714	tags=44%, list=4%, signal=46%
LIM_MAMMARY_LUMINAL_PROGENITOR_UP	LIM_MAMMARY_LUMINAL_PROGENITOR_UP		42	0.595768	1.53932	0.0304878	0.080991	1	2150	tags=43%, list=13%, signal=49%
DAUER_STAT3_TARGETS_DN	DAUER_STAT3_TARGETS_DN		31	0.800055	1.53911	0.0139721	0.0810673	1	2145	tags=74%, list=13%, signal=86%
LINDGREN_BLADDER_CANCER_CLUSTER_3_DN	LINDGREN_BLADDER_CANCER_CLUSTER_3_DN		145	0.415987	1.53827	0.0156556	0.0815055	1	2694	tags=30%, list=17%, signal=36%
YAO_TEMPORAL_RESPONSE_TO_PROGESTERONE_CLUSTER_12	YAO_TEMPORAL_RESPONSE_TO_PROGESTERONE_CLUSTER_12		59	0.447911	1.53821	0.0226804	0.0814893	1	2064	tags=27%, list=13%, signal=31%
KEGG_HYPERTROPHIC_CARDIOMYOPATHY_HCM	KEGG_HYPERTROPHIC_CARDIOMYOPATHY_HCM		63	0.546494	1.53813	0.0483871	0.0814805	1	2355	tags=32%, list=15%, signal=37%
DACOSTA_ERCC3_ALLELE_XPCS_VS_TTD_DN	DACOSTA_ERCC3_ALLELE_XPCS_VS_TTD_DN		23	0.740408	1.5365	0.0122951	0.0823899	1	909	tags=43%, list=6%, signal=46%
REACTOME_INTRACELLULAR_SIGNALING_BY_SECOND_MESSENGERS	REACTOME_INTRACELLULAR_SIGNALING_BY_SECOND_MESSENGERS		250	0.3556	1.53627	0.00402414	0.0824834	1	1912	tags=17%, list=12%, signal=19%
SHAFFER_IRF4_TARGETS_IN_PLASMA_CELL_VS_MATURE_B_LYMPHOCYTE	SHAFFER_IRF4_TARGETS_IN_PLASMA_CELL_VS_MATURE_B_LYMPHOCYTE		43	0.555558	1.53625	0.049569	0.0824303	1	2606	tags=47%, list=16%, signal=55%
NAKAMURA_ADIPOGENESIS_LATE_DN	NAKAMURA_ADIPOGENESIS_LATE_DN		23	0.728471	1.53623	0.0231092	0.0823668	1	1512	tags=48%, list=9%, signal=53%
ZHANG_INTERFERON_RESPONSE	ZHANG_INTERFERON_RESPONSE		19	0.870154	1.53608	0.00203252	0.0823928	1	1908	tags=84%, list=12%, signal=96%
ZWANG_CLASS_1_TRANSIENTLY_INDUCED_BY_EGF	ZWANG_CLASS_1_TRANSIENTLY_INDUCED_BY_EGF		309	0.403358	1.53594	0.00816326	0.0823385	1	3150	tags=36%, list=20%, signal=43%
BACOLOD_RESISTANCE_TO_ALKYLATING_AGENTS_UP	BACOLOD_RESISTANCE_TO_ALKYLATING_AGENTS_UP		18	0.725555	1.53579	0.0159681	0.0823682	1	2748	tags=72%, list=17%, signal=87%
NOJIMA_SFRP2_TARGETS_DN	NOJIMA_SFRP2_TARGETS_DN		18	0.721056	1.53534	0.0185567	0.0825853	1	1623	tags=44%, list=10%, signal=49%
WANG_METASTASIS_OF_BREAST_CANCER_ESR1_DN	WANG_METASTASIS_OF_BREAST_CANCER_ESR1_DN		24	0.533695	1.53508	0.0334029	0.0826832	1	1045	tags=21%, list=7%, signal=22%
SASSON_RESPONSE_TO_GONADOTROPHINS_UP	SASSON_RESPONSE_TO_GONADOTROPHINS_UP		64	0.437334	1.53447	0.0321888	0.0829925	1	1664	tags=17%, list=10%, signal=19%
SCHAEFFER_PROSTATE_DEVELOPMENT_48HR_DN	SCHAEFFER_PROSTATE_DEVELOPMENT_48HR_DN		285	0.558993	1.53387	0.0221328	0.0833522	1	2201	tags=36%, list=14%, signal=41%
NEWMAN_ERCC6_TARGETS_UP	NEWMAN_ERCC6_TARGETS_UP		17	0.735451	1.5337	0.00984252	0.0833522	1	1463	tags=47%, list=9%, signal=52%
WILENSKY_RESPONSE_TO_DARAPLADIB	WILENSKY_RESPONSE_TO_DARAPLADIB		24	0.901896	1.53367	0.0040404	0.0833107	1	941	tags=83%, list=6%, signal=88%
BIOCARTA_IL6_PATHWAY	BIOCARTA_IL6_PATHWAY		15	0.637861	1.53364	0.033195	0.0832588	1	1426	tags=33%, list=9%, signal=37%
MCBRYAN_PUBERTAL_BREAST_4_5WK_DN	MCBRYAN_PUBERTAL_BREAST_4_5WK_DN		136	0.476835	1.53358	0.0247934	0.0832465	1	2295	tags=28%, list=14%, signal=32%
JOHANSSON_BRAIN_CANCER_EARLY_VS_LATE_DN	JOHANSSON_BRAIN_CANCER_EARLY_VS_LATE_DN		37	0.580392	1.53344	0.0298507	0.0832672	1	1698	tags=30%, list=11%, signal=33%
GAUSSMANN_MLL_AF4_FUSION_TARGETS_G_DN	GAUSSMANN_MLL_AF4_FUSION_TARGETS_G_DN		21	0.611036	1.5334	0.0203666	0.0832243	1	2505	tags=43%, list=16%, signal=51%
BROWNE_HCMV_INFECTION_4HR_UP	BROWNE_HCMV_INFECTION_4HR_UP		32	0.636061	1.53334	0.0124481	0.083192	1	1114	tags=38%, list=7%, signal=40%
IIZUKA_LIVER_CANCER_PROGRESSION_L1_G1_UP	IIZUKA_LIVER_CANCER_PROGRESSION_L1_G1_UP		18	0.696044	1.53326	0.0321932	0.0831758	1	2918	tags=72%, list=18%, signal=88%
TSUNODA_CISPLATIN_RESISTANCE_DN	TSUNODA_CISPLATIN_RESISTANCE_DN		33	0.645248	1.5331	0.0164948	0.083232	1	1729	tags=45%, list=11%, signal=51%
PID_LYSOPHOSPHOLIPID_PATHWAY	PID_LYSOPHOSPHOLIPID_PATHWAY		55	0.489511	1.53302	0.0402414	0.0831476	1	2824	tags=38%, list=18%, signal=46%
WP_PROSTAGLANDIN_SIGNALING	WP_PROSTAGLANDIN_SIGNALING		25	0.866661	1.53286	0.00206186	0.0831812	1	1273	tags=72%, list=8%, signal=78%
PID_SYNDECAN_4_PATHWAY	PID_SYNDECAN_4_PATHWAY		23	0.664279	1.53246	0.0308008	0.083285	1	1281	tags=35%, list=8%, signal=38%
NABA_ECM_GLYCOPROTEINS	NABA_ECM_GLYCOPROTEINS		124	0.656598	1.53241	0.0247423	0.0832563	1	1976	tags=44%, list=12%, signal=50%
FURUKAWA_DUSP6_TARGETS_PCI35_UP	FURUKAWA_DUSP6_TARGETS_PCI35_UP		46	0.567158	1.53207	0.0160643	0.083391	1	2332	tags=46%, list=15%, signal=53%
DURAND_STROMA_NS_UP	DURAND_STROMA_NS_UP		111	0.526779	1.53164	0.0020202	0.0836037	1	2108	tags=31%, list=13%, signal=35%
ZHAN_V2_LATE_DIFFERENTIATION_GENES	ZHAN_V2_LATE_DIFFERENTIATION_GENES		31	0.494244	1.53156	0.0389344	0.0835883	1	979	tags=19%, list=6%, signal=21%
KEGG_PATHWAYS_IN_CANCER	KEGG_PATHWAYS_IN_CANCER		232	0.417837	1.53144	0.00642398	0.0836116	1	2713	tags=29%, list=17%, signal=35%
REACTOME_HYALURONAN_METABOLISM	REACTOME_HYALURONAN_METABOLISM		15	0.728947	1.5313	0.039749	0.0836305	1	1724	tags=40%, list=11%, signal=45%
RIZKI_TUMOR_INVASIVENESS_3D_DN	RIZKI_TUMOR_INVASIVENESS_3D_DN		179	0.423365	1.53108	0.00399202	0.0836811	1	2074	tags=23%, list=13%, signal=26%
CHEN_LVAD_SUPPORT_OF_FAILING_HEART_DN	CHEN_LVAD_SUPPORT_OF_FAILING_HEART_DN		32	0.745265	1.53039	0.0207469	0.0840876	1	1469	tags=53%, list=9%, signal=58%
ZHAN_EARLY_DIFFERENTIATION_GENES_DN	ZHAN_EARLY_DIFFERENTIATION_GENES_DN		28	0.574611	1.53031	0.0420168	0.0840764	1	1478	tags=25%, list=9%, signal=27%
REACTOME_SIGNALING_BY_NOTCH2	REACTOME_SIGNALING_BY_NOTCH2		28	0.495222	1.53021	0.0274841	0.0840772	1	2233	tags=25%, list=14%, signal=29%
REACTOME_NEGATIVE_REGULATION_OF_THE_PI3K_AKT_NETWORK	REACTOME_NEGATIVE_REGULATION_OF_THE_PI3K_AKT_NETWORK		99	0.482115	1.52981	0.0144928	0.0842853	1	1750	tags=25%, list=11%, signal=28%
WP_KYNURENINE_PATHWAY_AND_LINKS_TO_CELL_SENESCENCE	WP_KYNURENINE_PATHWAY_AND_LINKS_TO_CELL_SENESCENCE		18	0.744607	1.52906	0.0164271	0.0847117	1	708	tags=28%, list=4%, signal=29%
HATADA_METHYLATED_IN_LUNG_CANCER_UP	HATADA_METHYLATED_IN_LUNG_CANCER_UP		245	0.465959	1.5286	0.0120724	0.0849643	1	1903	tags=24%, list=12%, signal=26%
KEGG_ACUTE_MYELOID_LEUKEMIA	KEGG_ACUTE_MYELOID_LEUKEMIA		40	0.464797	1.52847	0.0371134	0.0849743	1	2191	tags=33%, list=14%, signal=38%
IZADPANAH_STEM_CELL_ADIPOSE_VS_BONE_DN	IZADPANAH_STEM_CELL_ADIPOSE_VS_BONE_DN		80	0.692973	1.52845	0.0206186	0.0849195	1	2189	tags=52%, list=14%, signal=61%
MANNE_COVID19_ICU_VS_HEALTHY_DONOR_PLATELETS_UP	MANNE_COVID19_ICU_VS_HEALTHY_DONOR_PLATELETS_UP		91	0.448623	1.52842	0.0239521	0.0848649	1	1992	tags=24%, list=12%, signal=27%
GUILLAUMOND_KLF10_TARGETS_DN	GUILLAUMOND_KLF10_TARGETS_DN		18	0.654963	1.52842	0.0378151	0.0847984	1	1742	tags=33%, list=11%, signal=37%
REACTOME_SMOOTH_MUSCLE_CONTRACTION	REACTOME_SMOOTH_MUSCLE_CONTRACTION		30	0.690832	1.52839	0.0475207	0.0847461	1	2507	tags=47%, list=16%, signal=55%
REACTOME_G_BETA_GAMMA_SIGNALLING_THROUGH_PI3KGAMMA	REACTOME_G_BETA_GAMMA_SIGNALLING_THROUGH_PI3KGAMMA		24	0.537844	1.52835	0.0477178	0.0846934	1	1184	tags=29%, list=7%, signal=31%
WP_MIRNA_ROLE_IN_IMMUNE_RESPONSE_IN_SEPSIS	WP_MIRNA_ROLE_IN_IMMUNE_RESPONSE_IN_SEPSIS		24	0.74683	1.52796	0.0251046	0.0848744	1	1261	tags=42%, list=8%, signal=45%
REACTOME_CARGO_RECOGNITION_FOR_CLATHRIN_MEDIATED_ENDOCYTOSIS	REACTOME_CARGO_RECOGNITION_FOR_CLATHRIN_MEDIATED_ENDOCYTOSIS		64	0.438933	1.52796	0.0433925	0.0848064	1	2414	tags=25%, list=15%, signal=29%
BOQUEST_STEM_CELL_UP	BOQUEST_STEM_CELL_UP		192	0.782144	1.52776	0.0102249	0.0848703	1	1977	tags=64%, list=12%, signal=72%
REACTOME_NUCLEAR_SIGNALING_BY_ERBB4	REACTOME_NUCLEAR_SIGNALING_BY_ERBB4		23	0.558047	1.52765	0.0258964	0.0848878	1	3359	tags=43%, list=21%, signal=55%
YAO_TEMPORAL_RESPONSE_TO_PROGESTERONE_CLUSTER_0	YAO_TEMPORAL_RESPONSE_TO_PROGESTERONE_CLUSTER_0		54	0.616262	1.52747	0.0182927	0.0849419	1	2202	tags=44%, list=14%, signal=51%
KYNG_DNA_DAMAGE_BY_4NQO	KYNG_DNA_DAMAGE_BY_4NQO		27	0.622605	1.52734	0.0207469	0.0848893	1	2266	tags=37%, list=14%, signal=43%
PID_FOXO_PATHWAY	PID_FOXO_PATHWAY		30	0.458561	1.52721	0.0406504	0.0848918	1	2586	tags=30%, list=16%, signal=36%
HOOI_ST7_TARGETS_UP	HOOI_ST7_TARGETS_UP		62	0.537895	1.52715	0.0083682	0.0848649	1	2490	tags=40%, list=16%, signal=48%
DITTMER_PTHLH_TARGETS_DN	DITTMER_PTHLH_TARGETS_DN		46	0.456875	1.52624	0.0473373	0.0854102	1	2733	tags=35%, list=17%, signal=42%
TONKS_TARGETS_OF_RUNX1_RUNX1T1_FUSION_GRANULOCYTE_UP	TONKS_TARGETS_OF_RUNX1_RUNX1T1_FUSION_GRANULOCYTE_UP		38	0.597091	1.52623	0.0147679	0.0853448	1	1856	tags=39%, list=12%, signal=45%
WP_PI3KAKTMTOR_VITAMIN_D3_SIGNALING	WP_PI3KAKTMTOR_VITAMIN_D3_SIGNALING		16	0.67744	1.52567	0.0284464	0.0856661	1	1912	tags=44%, list=12%, signal=50%
QI_PLASMACYTOMA_DN	QI_PLASMACYTOMA_DN		67	0.502587	1.52565	0.046371	0.0855372	1	2090	tags=31%, list=13%, signal=36%
KEGG_NICOTINATE_AND_NICOTINAMIDE_METABOLISM	KEGG_NICOTINATE_AND_NICOTINAMIDE_METABOLISM		22	0.617961	1.52521	0.0357143	0.0857851	1	950	tags=23%, list=6%, signal=24%
BLUM_RESPONSE_TO_SALIRASIB_UP	BLUM_RESPONSE_TO_SALIRASIB_UP		144	0.400663	1.52518	0.0468432	0.0857354	1	3062	tags=31%, list=19%, signal=37%
BOUDOUKHA_BOUND_BY_IGF2BP2	BOUDOUKHA_BOUND_BY_IGF2BP2		59	0.406655	1.52503	0.0393375	0.0857544	1	3151	tags=32%, list=20%, signal=40%
REACTOME_PYROPTOSIS	REACTOME_PYROPTOSIS		22	0.719857	1.52453	0.0243902	0.0859511	1	1768	tags=41%, list=11%, signal=46%
IVANOVA_HEMATOPOIESIS_STEM_CELL	IVANOVA_HEMATOPOIESIS_STEM_CELL		119	0.471293	1.52446	0.0258964	0.0859292	1	2468	tags=33%, list=15%, signal=38%
BONOME_OVARIAN_CANCER_SURVIVAL_SUBOPTIMAL_DEBULKING	BONOME_OVARIAN_CANCER_SURVIVAL_SUBOPTIMAL_DEBULKING		320	0.444593	1.52422	0.0287474	0.0859918	1	2693	tags=33%, list=17%, signal=39%
LIN_NPAS4_TARGETS_DN	LIN_NPAS4_TARGETS_DN		46	0.51578	1.52361	0.0275424	0.0863152	1	2494	tags=28%, list=16%, signal=33%
TSENG_IRS1_TARGETS_DN	TSENG_IRS1_TARGETS_DN		83	0.585165	1.52344	0.0329218	0.08639	1	2004	tags=43%, list=13%, signal=49%
WP_CARDIAC_HYPERTROPHIC_RESPONSE	WP_CARDIAC_HYPERTROPHIC_RESPONSE		47	0.46239	1.52318	0.0241449	0.0865072	1	2204	tags=23%, list=14%, signal=27%
IWANAGA_CARCINOGENESIS_BY_KRAS_PTEN_UP	IWANAGA_CARCINOGENESIS_BY_KRAS_PTEN_UP		125	0.452462	1.52295	0.00407332	0.086592	1	1864	tags=22%, list=12%, signal=25%
BROWNE_HCMV_INFECTION_12HR_DN	BROWNE_HCMV_INFECTION_12HR_DN		50	0.58002	1.52281	0.0266393	0.0866199	1	2748	tags=44%, list=17%, signal=53%
JIANG_TIP30_TARGETS_UP	JIANG_TIP30_TARGETS_UP		34	0.58127	1.52122	0.0491453	0.0876025	1	1960	tags=38%, list=12%, signal=43%
JAZAG_TGFB1_SIGNALING_DN	JAZAG_TGFB1_SIGNALING_DN		23	0.555059	1.52097	0.0375494	0.0876895	1	2310	tags=22%, list=14%, signal=25%
INGRAM_SHH_TARGETS_UP	INGRAM_SHH_TARGETS_UP		85	0.570612	1.5206	0.02537	0.0878599	1	2084	tags=34%, list=13%, signal=39%
LI_PROSTATE_CANCER_EPIGENETIC	LI_PROSTATE_CANCER_EPIGENETIC		26	0.631233	1.52051	0.0276134	0.0878471	1	2102	tags=46%, list=13%, signal=53%
REACTOME_APOPTOSIS	REACTOME_APOPTOSIS		125	0.413805	1.5193	0.045738	0.0884894	1	1752	tags=14%, list=11%, signal=16%
REACTOME_NOTCH3_INTRACELLULAR_DOMAIN_REGULATES_TRANSCRIPTION	REACTOME_NOTCH3_INTRACELLULAR_DOMAIN_REGULATES_TRANSCRIPTION		20	0.567652	1.51917	0.039604	0.0885048	1	2249	tags=40%, list=14%, signal=46%
REACTOME_CONSTITUTIVE_SIGNALING_BY_ABERRANT_PI3K_IN_CANCER	REACTOME_CONSTITUTIVE_SIGNALING_BY_ABERRANT_PI3K_IN_CANCER		68	0.543012	1.51883	0.0182927	0.0886555	1	1912	tags=34%, list=12%, signal=38%
LIU_PROSTATE_CANCER_DN	LIU_PROSTATE_CANCER_DN		334	0.675488	1.51878	0.0285132	0.0885508	1	2014	tags=51%, list=13%, signal=58%
FLORIO_NEOCORTEX_BASAL_RADIAL_GLIA_UP	FLORIO_NEOCORTEX_BASAL_RADIAL_GLIA_UP		226	0.479123	1.51844	0.00203666	0.0887033	1	1870	tags=28%, list=12%, signal=31%
ALCALAY_AML_BY_NPM1_LOCALIZATION_DN	ALCALAY_AML_BY_NPM1_LOCALIZATION_DN		134	0.525951	1.51839	0.016632	0.088666	1	1781	tags=31%, list=11%, signal=35%
REACTOME_SIGNALING_BY_SCF_KIT	REACTOME_SIGNALING_BY_SCF_KIT		26	0.578413	1.51833	0.0365112	0.0886353	1	2435	tags=54%, list=15%, signal=63%
PID_HIF1_TFPATHWAY	PID_HIF1_TFPATHWAY		55	0.530048	1.51814	0.0257511	0.0886957	1	2777	tags=38%, list=17%, signal=46%
SENESE_HDAC1_AND_HDAC2_TARGETS_DN	SENESE_HDAC1_AND_HDAC2_TARGETS_DN		147	0.618619	1.51774	0.0439122	0.0888645	1	1899	tags=42%, list=12%, signal=47%
LU_TUMOR_ENDOTHELIAL_MARKERS_UP	LU_TUMOR_ENDOTHELIAL_MARKERS_UP		15	0.856259	1.51626	0.0164609	0.0897915	1	1400	tags=87%, list=9%, signal=95%
REACTOME_SEMAPHORIN_INTERACTIONS	REACTOME_SEMAPHORIN_INTERACTIONS		44	0.544378	1.51585	0.043659	0.0898664	1	2589	tags=34%, list=16%, signal=41%
WU_ALZHEIMER_DISEASE_DN	WU_ALZHEIMER_DISEASE_DN		16	0.692239	1.51563	0.03125	0.0899821	1	684	tags=31%, list=4%, signal=33%
WU_CELL_MIGRATION	WU_CELL_MIGRATION		120	0.561242	1.5155	0.0217391	0.0899796	1	2034	tags=43%, list=13%, signal=48%
OUELLET_CULTURED_OVARIAN_CANCER_INVASIVE_VS_LMP_DN	OUELLET_CULTURED_OVARIAN_CANCER_INVASIVE_VS_LMP_DN		28	0.595132	1.51473	0.0306122	0.0904791	1	2102	tags=43%, list=13%, signal=49%
VANHARANTA_UTERINE_FIBROID_UP	VANHARANTA_UTERINE_FIBROID_UP		30	0.686058	1.51446	0.0411523	0.090606	1	1249	tags=47%, list=8%, signal=51%
HOFFMANN_SMALL_PRE_BII_TO_IMMATURE_B_LYMPHOCYTE_DN	HOFFMANN_SMALL_PRE_BII_TO_IMMATURE_B_LYMPHOCYTE_DN		23	0.534639	1.51433	0.028866	0.0906142	1	1881	tags=30%, list=12%, signal=34%
CHIARADONNA_NEOPLASTIC_TRANSFORMATION_KRAS_DN	CHIARADONNA_NEOPLASTIC_TRANSFORMATION_KRAS_DN		88	0.567691	1.51409	0.0349076	0.0907005	1	2293	tags=40%, list=14%, signal=46%
VALK_AML_CLUSTER_5	VALK_AML_CLUSTER_5		17	0.821235	1.5137	0.012474	0.0908816	1	2169	tags=76%, list=14%, signal=88%
CHIARADONNA_NEOPLASTIC_TRANSFORMATION_KRAS_CDC25_DN	CHIARADONNA_NEOPLASTIC_TRANSFORMATION_KRAS_CDC25_DN		36	0.70863	1.51257	0.0442656	0.091483	1	1425	tags=44%, list=9%, signal=49%
VALK_AML_WITH_CEBPA	VALK_AML_WITH_CEBPA		27	0.62594	1.5125	0.0315582	0.0914698	1	1686	tags=41%, list=11%, signal=45%
GUILLAUMOND_KLF10_TARGETS_UP	GUILLAUMOND_KLF10_TARGETS_UP		32	0.572295	1.51155	0.0159681	0.0919657	1	1879	tags=31%, list=12%, signal=35%
REACTOME_RUNX1_REGULATES_GENES_INVOLVED_IN_MEGAKARYOCYTE_DIFFERENTIATION_AND_PLATELET_FUNCTION	REACTOME_RUNX1_REGULATES_GENES_INVOLVED_IN_MEGAKARYOCYTE_DIFFERENTIATION_AND_PLATELET_FUNCTION		25	0.535055	1.51147	0.0316456	0.0919636	1	2545	tags=36%, list=16%, signal=43%
BROWNE_HCMV_INFECTION_16HR_DN	BROWNE_HCMV_INFECTION_16HR_DN		58	0.591674	1.51053	0.0348361	0.0924904	1	2014	tags=34%, list=13%, signal=39%
WP_ARYL_HYDROCARBON_RECEPTOR_PATHWAY_WP2873	WP_ARYL_HYDROCARBON_RECEPTOR_PATHWAY_WP2873		33	0.531424	1.50927	0.0146751	0.0932453	1	1894	tags=27%, list=12%, signal=31%
PASQUALUCCI_LYMPHOMA_BY_GC_STAGE_UP	PASQUALUCCI_LYMPHOMA_BY_GC_STAGE_UP		178	0.439561	1.50902	0.0203252	0.0932776	1	2531	tags=30%, list=16%, signal=36%
HUANG_FOXA2_TARGETS_DN	HUANG_FOXA2_TARGETS_DN		23	0.642205	1.5087	0.0355731	0.0934101	1	2905	tags=57%, list=18%, signal=69%
DARWICHE_SKIN_TUMOR_PROMOTER_UP	DARWICHE_SKIN_TUMOR_PROMOTER_UP		91	0.398832	1.50795	0.0148936	0.093781	1	1884	tags=21%, list=12%, signal=24%
LU_TUMOR_VASCULATURE_UP	LU_TUMOR_VASCULATURE_UP		20	0.781103	1.50787	0.0225873	0.0937733	1	1400	tags=70%, list=9%, signal=77%
REACTOME_CELLULAR_RESPONSE_TO_CHEMICAL_STRESS	REACTOME_CELLULAR_RESPONSE_TO_CHEMICAL_STRESS		149	0.357137	1.50782	0.0455446	0.093738	1	2262	tags=15%, list=14%, signal=17%
WP_SMALL_CELL_LUNG_CANCER	WP_SMALL_CELL_LUNG_CANCER		77	0.436621	1.5077	0.0245399	0.093742	1	2263	tags=30%, list=14%, signal=35%
TANG_SENESCENCE_TP53_TARGETS_UP	TANG_SENESCENCE_TP53_TARGETS_UP		20	0.672767	1.50643	0.0266393	0.0946112	1	2719	tags=55%, list=17%, signal=66%
LEE_LIVER_CANCER_MYC_E2F1_UP	LEE_LIVER_CANCER_MYC_E2F1_UP		38	0.658397	1.50597	0.00806452	0.0947887	1	1673	tags=47%, list=10%, signal=53%
TENEDINI_MEGAKARYOCYTE_MARKERS	TENEDINI_MEGAKARYOCYTE_MARKERS		54	0.589032	1.50434	0.0375	0.0958975	1	2755	tags=44%, list=17%, signal=54%
PETROVA_ENDOTHELIUM_LYMPHATIC_VS_BLOOD_UP	PETROVA_ENDOTHELIUM_LYMPHATIC_VS_BLOOD_UP		97	0.533758	1.50398	0.0193548	0.0959949	1	1454	tags=31%, list=9%, signal=34%
ZHAN_MULTIPLE_MYELOMA_CD1_VS_CD2_UP	ZHAN_MULTIPLE_MYELOMA_CD1_VS_CD2_UP		43	0.566485	1.5038	0.0226804	0.0960416	1	1841	tags=35%, list=12%, signal=39%
REACTOME_SCAVENGING_BY_CLASS_A_RECEPTORS	REACTOME_SCAVENGING_BY_CLASS_A_RECEPTORS		17	0.757749	1.50371	0.0442105	0.0959539	1	1249	tags=53%, list=8%, signal=57%
PID_MYC_REPRESS_PATHWAY	PID_MYC_REPRESS_PATHWAY		42	0.499842	1.50345	0.0409836	0.0960822	1	2748	tags=40%, list=17%, signal=49%
HARRIS_BRAIN_CANCER_PROGENITORS	HARRIS_BRAIN_CANCER_PROGENITORS		32	0.671316	1.50281	0.0237624	0.0964234	1	1831	tags=50%, list=11%, signal=56%
WP_ANGIOTENSIN_II_RECEPTOR_TYPE_1_PATHWAY	WP_ANGIOTENSIN_II_RECEPTOR_TYPE_1_PATHWAY		17	0.695788	1.50281	0.0245399	0.0963508	1	1423	tags=41%, list=9%, signal=45%
MEBARKI_HCC_PROGENITOR_WNT_DN_CTNNB1_DEPENDENT_BLOCKED_BY_FZD8CRD	MEBARKI_HCC_PROGENITOR_WNT_DN_CTNNB1_DEPENDENT_BLOCKED_BY_FZD8CRD		16	0.662	1.5021	0.0382409	0.0968071	1	1139	tags=25%, list=7%, signal=27%
TSENG_IRS1_TARGETS_UP	TSENG_IRS1_TARGETS_UP		69	0.54628	1.5016	0.0384615	0.0971156	1	1834	tags=29%, list=11%, signal=33%
LEE_NEURAL_CREST_STEM_CELL_UP	LEE_NEURAL_CREST_STEM_CELL_UP		103	0.610539	1.50145	0.0413223	0.0971485	1	1979	tags=44%, list=12%, signal=50%
RASHI_RESPONSE_TO_IONIZING_RADIATION_2	RASHI_RESPONSE_TO_IONIZING_RADIATION_2		77	0.518425	1.50143	0.0352697	0.0970882	1	2583	tags=40%, list=16%, signal=48%
WP_REGULATION_OF_ACTIN_CYTOSKELETON	WP_REGULATION_OF_ACTIN_CYTOSKELETON		122	0.431857	1.50128	0.0398406	0.0971155	1	2983	tags=33%, list=19%, signal=40%
COATES_MACROPHAGE_M1_VS_M2_DN	COATES_MACROPHAGE_M1_VS_M2_DN		54	0.505468	1.50098	0.018711	0.0972572	1	2633	tags=35%, list=16%, signal=42%
TRAYNOR_RETT_SYNDROM_UP	TRAYNOR_RETT_SYNDROM_UP		28	0.752145	1.50089	0.0256917	0.0972346	1	2188	tags=68%, list=14%, signal=78%
VALK_AML_CLUSTER_9	VALK_AML_CLUSTER_9		26	0.683171	1.50011	0.0216963	0.0976833	1	2359	tags=50%, list=15%, signal=59%
VERRECCHIA_DELAYED_RESPONSE_TO_TGFB1	VERRECCHIA_DELAYED_RESPONSE_TO_TGFB1		27	0.593727	1.49947	0.047817	0.098038	1	1837	tags=30%, list=11%, signal=33%
PARENT_MTOR_SIGNALING_DN	PARENT_MTOR_SIGNALING_DN		29	0.586442	1.49944	0.026971	0.0979769	1	1823	tags=34%, list=11%, signal=39%
WP_2Q13_COPY_NUMBER_VARIATION_SYNDROME	WP_2Q13_COPY_NUMBER_VARIATION_SYNDROME		45	0.53959	1.49908	0.038055	0.0981488	1	1229	tags=22%, list=8%, signal=24%
ZHONG_SECRETOME_OF_LUNG_CANCER_AND_ENDOTHELIUM	ZHONG_SECRETOME_OF_LUNG_CANCER_AND_ENDOTHELIUM		43	0.538648	1.49875	0.0441177	0.0983214	1	1915	tags=33%, list=12%, signal=37%
XU_HGF_SIGNALING_NOT_VIA_AKT1_48HR_UP	XU_HGF_SIGNALING_NOT_VIA_AKT1_48HR_UP		26	0.595312	1.49842	0.0250522	0.0984883	1	2553	tags=54%, list=16%, signal=64%
WP_IMATINIB_AND_CHRONIC_MYELOID_LEUKEMIA	WP_IMATINIB_AND_CHRONIC_MYELOID_LEUKEMIA		18	0.662008	1.49835	0.0485437	0.0984663	1	2771	tags=67%, list=17%, signal=81%
KIM_WT1_TARGETS_8HR_DN	KIM_WT1_TARGETS_8HR_DN		78	0.475667	1.49795	0.018595	0.0986128	1	2189	tags=27%, list=14%, signal=31%
BENNETT_SYSTEMIC_LUPUS_ERYTHEMATOSUS	BENNETT_SYSTEMIC_LUPUS_ERYTHEMATOSUS		19	0.846435	1.49741	0.012	0.0989174	1	1647	tags=68%, list=10%, signal=76%
ANASTASSIOU_MULTICANCER_INVASIVENESS_SIGNATURE	ANASTASSIOU_MULTICANCER_INVASIVENESS_SIGNATURE		49	0.897442	1.49711	0.00626305	0.0989872	1	1313	tags=88%, list=8%, signal=95%
PID_ANGIOPOIETIN_RECEPTOR_PATHWAY	PID_ANGIOPOIETIN_RECEPTOR_PATHWAY		37	0.559748	1.49686	0.04158	0.0991022	1	2516	tags=51%, list=16%, signal=61%
ZHAN_MULTIPLE_MYELOMA_CD1_AND_CD2_UP	ZHAN_MULTIPLE_MYELOMA_CD1_AND_CD2_UP		65	0.463896	1.49613	0.0379242	0.0995009	1	3238	tags=40%, list=20%, signal=50%
MCBRYAN_PUBERTAL_TGFB1_TARGETS_DN	MCBRYAN_PUBERTAL_TGFB1_TARGETS_DN		39	0.592292	1.49613	0.0343434	0.099434	1	2203	tags=44%, list=14%, signal=50%
ENK_UV_RESPONSE_EPIDERMIS_DN	ENK_UV_RESPONSE_EPIDERMIS_DN		356	0.443285	1.49607	0.0121212	0.099401	1	2826	tags=34%, list=18%, signal=41%
HIRSCH_CELLULAR_TRANSFORMATION_SIGNATURE_DN	HIRSCH_CELLULAR_TRANSFORMATION_SIGNATURE_DN		65	0.482937	1.495	0.0495868	0.100074	1	2927	tags=38%, list=18%, signal=47%
ZHU_CMV_8_HR_DN	ZHU_CMV_8_HR_DN		33	0.652508	1.4946	0.030426	0.100225	1	2508	tags=55%, list=16%, signal=65%
FARMER_BREAST_CANCER_CLUSTER_1	FARMER_BREAST_CANCER_CLUSTER_1		38	0.901493	1.49428	0.00984252	0.10033	1	969	tags=84%, list=6%, signal=89%
HOFFMANN_LARGE_TO_SMALL_PRE_BII_LYMPHOCYTE_DN	HOFFMANN_LARGE_TO_SMALL_PRE_BII_LYMPHOCYTE_DN		44	0.523788	1.49419	0.0294695	0.100327	1	1346	tags=25%, list=8%, signal=27%
WP_COMPLEMENT_AND_COAGULATION_CASCADES	WP_COMPLEMENT_AND_COAGULATION_CASCADES		47	0.663309	1.49416	0.0230126	0.100288	1	1983	tags=49%, list=12%, signal=56%
REACTOME_AQUAPORIN_MEDIATED_TRANSPORT	REACTOME_AQUAPORIN_MEDIATED_TRANSPORT		48	0.468292	1.49408	0.0243408	0.100262	1	1781	tags=23%, list=11%, signal=26%
BIOCARTA_TPO_PATHWAY	BIOCARTA_TPO_PATHWAY		15	0.592939	1.49408	0.0496894	0.100188	1	1912	tags=33%, list=12%, signal=38%
VALK_AML_CLUSTER_15	VALK_AML_CLUSTER_15		20	0.627469	1.49399	0.0358566	0.100172	1	1244	tags=35%, list=8%, signal=38%
NAKAMURA_METASTASIS	NAKAMURA_METASTASIS		33	0.573054	1.49398	0.0192719	0.1001	1	1341	tags=30%, list=8%, signal=33%
CARRILLOREIXACH_HEPATOBLASTOMA_VS_NORMAL_HYPOMETHYLATED_AND_UP	CARRILLOREIXACH_HEPATOBLASTOMA_VS_NORMAL_HYPOMETHYLATED_AND_UP		113	0.569859	1.49277	0.0421941	0.100781	1	2278	tags=39%, list=14%, signal=45%
RAO_BOUND_BY_SALL4_ISOFORM_B	RAO_BOUND_BY_SALL4_ISOFORM_B		324	0.364875	1.4926	0.00814664	0.100832	1	2751	tags=24%, list=17%, signal=29%
ROPERO_HDAC2_TARGETS	ROPERO_HDAC2_TARGETS		71	0.421492	1.49245	0.0140281	0.100868	1	2315	tags=23%, list=14%, signal=26%
WP_SEROTONIN_AND_ANXIETY	WP_SEROTONIN_AND_ANXIETY		16	0.617384	1.49218	0.03	0.100997	1	754	tags=19%, list=5%, signal=20%
LI_WILMS_TUMOR_VS_FETAL_KIDNEY_1_UP	LI_WILMS_TUMOR_VS_FETAL_KIDNEY_1_UP		133	0.525488	1.49202	0.043299	0.100891	1	2695	tags=46%, list=17%, signal=55%
WP_P53_TRANSCRIPTIONAL_GENE_NETWORK	WP_P53_TRANSCRIPTIONAL_GENE_NETWORK		58	0.493563	1.49158	0.0346232	0.101031	1	1892	tags=26%, list=12%, signal=29%
BAUS_TFF2_TARGETS_UP	BAUS_TFF2_TARGETS_UP		23	0.6941	1.49094	0.0373281	0.101388	1	1506	tags=35%, list=9%, signal=38%
SIMBULAN_PARP1_TARGETS_UP	SIMBULAN_PARP1_TARGETS_UP		24	0.718604	1.49086	0.0495049	0.101367	1	1918	tags=50%, list=12%, signal=57%
GUTIERREZ_CHRONIC_LYMPHOCYTIC_LEUKEMIA_DN	GUTIERREZ_CHRONIC_LYMPHOCYTIC_LEUKEMIA_DN		39	0.590418	1.49084	0.0417537	0.101312	1	2644	tags=51%, list=17%, signal=61%
REACTOME_PI3K_AKT_SIGNALING_IN_CANCER	REACTOME_PI3K_AKT_SIGNALING_IN_CANCER		91	0.470802	1.49077	0.0300601	0.101232	1	1750	tags=26%, list=11%, signal=29%
WONG_ENDMETRIUM_CANCER_DN	WONG_ENDMETRIUM_CANCER_DN		49	0.7713	1.49044	0.0425963	0.101406	1	2044	tags=65%, list=13%, signal=75%
REACTOME_PLATELET_HOMEOSTASIS	REACTOME_PLATELET_HOMEOSTASIS		72	0.479521	1.4904	0.0166667	0.101362	1	1902	tags=26%, list=12%, signal=30%
KEGG_EPITHELIAL_CELL_SIGNALING_IN_HELICOBACTER_PYLORI_INFECTION	KEGG_EPITHELIAL_CELL_SIGNALING_IN_HELICOBACTER_PYLORI_INFECTION		60	0.449451	1.48989	0.0339321	0.101502	1	2204	tags=28%, list=14%, signal=33%
REACTOME_ROS_AND_RNS_PRODUCTION_IN_PHAGOCYTES	REACTOME_ROS_AND_RNS_PRODUCTION_IN_PHAGOCYTES		32	0.523505	1.48951	0.0368852	0.101733	1	1407	tags=19%, list=9%, signal=21%
WP_IMMUNE_INFILTRATION_IN_PANCREATIC_CANCER	WP_IMMUNE_INFILTRATION_IN_PANCREATIC_CANCER		30	0.719179	1.48936	0.0426439	0.101775	1	1623	tags=47%, list=10%, signal=52%
UEDA_CENTRAL_CLOCK	UEDA_CENTRAL_CLOCK		53	0.464495	1.48919	0.0303688	0.101829	1	1664	tags=19%, list=10%, signal=21%
MARTORIATI_MDM4_TARGETS_FETAL_LIVER_DN	MARTORIATI_MDM4_TARGETS_FETAL_LIVER_DN		326	0.397144	1.48882	0.0291667	0.101976	1	2329	tags=21%, list=15%, signal=25%
WP_CLOCKCONTROLLED_AUTOPHAGY_IN_BONE_METABOLISM	WP_CLOCKCONTROLLED_AUTOPHAGY_IN_BONE_METABOLISM		53	0.445911	1.48836	0.03125	0.102243	1	3132	tags=34%, list=20%, signal=42%
LINDGREN_BLADDER_CANCER_CLUSTER_1_UP	LINDGREN_BLADDER_CANCER_CLUSTER_1_UP		66	0.452181	1.48832	0.0334646	0.1022	1	2238	tags=29%, list=14%, signal=33%
PURBEY_TARGETS_OF_CTBP1_NOT_SATB1_UP	PURBEY_TARGETS_OF_CTBP1_NOT_SATB1_UP		185	0.391347	1.48699	0.008	0.103159	1	1884	tags=18%, list=12%, signal=20%
ACEVEDO_LIVER_CANCER_WITH_H3K27ME3_UP	ACEVEDO_LIVER_CANCER_WITH_H3K27ME3_UP		178	0.549566	1.48653	0.0184805	0.103428	1	2085	tags=34%, list=13%, signal=39%
WP_MICRORNAS_IN_CARDIOMYOCYTE_HYPERTROPHY	WP_MICRORNAS_IN_CARDIOMYOCYTE_HYPERTROPHY		70	0.457271	1.48629	0.0320513	0.103418	1	2520	tags=29%, list=16%, signal=34%
GROSS_ELK3_TARGETS_DN	GROSS_ELK3_TARGETS_DN		24	0.626386	1.48557	0.0392562	0.103783	1	2495	tags=42%, list=16%, signal=49%
PETRETTO_CARDIAC_HYPERTROPHY	PETRETTO_CARDIAC_HYPERTROPHY		27	0.775148	1.48469	0.0265849	0.104276	1	2236	tags=70%, list=14%, signal=82%
KEGG_PROGESTERONE_MEDIATED_OOCYTE_MATURATION	KEGG_PROGESTERONE_MEDIATED_OOCYTE_MATURATION		77	0.406381	1.48462	0.043299	0.104275	1	3018	tags=32%, list=19%, signal=40%
GAUSSMANN_MLL_AF4_FUSION_TARGETS_B_UP	GAUSSMANN_MLL_AF4_FUSION_TARGETS_B_UP		18	0.677885	1.4846	0.043573	0.104213	1	2203	tags=44%, list=14%, signal=51%
RAY_TUMORIGENESIS_BY_ERBB2_CDC25A_UP	RAY_TUMORIGENESIS_BY_ERBB2_CDC25A_UP		125	0.412944	1.48362	0.00610998	0.104833	1	2006	tags=22%, list=13%, signal=25%
RODRIGUES_THYROID_CARCINOMA_DN	RODRIGUES_THYROID_CARCINOMA_DN		51	0.566942	1.48315	0.0383795	0.105017	1	2196	tags=37%, list=14%, signal=43%
REACTOME_SENSORY_PROCESSING_OF_SOUND_BY_OUTER_HAIR_CELLS_OF_THE_COCHLEA	REACTOME_SENSORY_PROCESSING_OF_SOUND_BY_OUTER_HAIR_CELLS_OF_THE_COCHLEA		32	0.501825	1.48254	0.0226804	0.105378	1	2508	tags=31%, list=16%, signal=37%
JAZAG_TGFB1_SIGNALING_UP	JAZAG_TGFB1_SIGNALING_UP		72	0.382973	1.48231	0.0100806	0.105489	1	2054	tags=18%, list=13%, signal=21%
MEBARKI_HCC_PROGENITOR_WNT_DN_BLOCKED_BY_FZD8CRD	MEBARKI_HCC_PROGENITOR_WNT_DN_BLOCKED_BY_FZD8CRD		37	0.580357	1.48109	0.0290456	0.106311	1	1228	tags=30%, list=8%, signal=32%
WP_VITAMIN_B12_METABOLISM	WP_VITAMIN_B12_METABOLISM		33	0.619208	1.48011	0.0375	0.10699	1	1261	tags=27%, list=8%, signal=30%
KARLSSON_TGFB1_TARGETS_DN	KARLSSON_TGFB1_TARGETS_DN		120	0.396692	1.48009	0.0337553	0.106937	1	3073	tags=35%, list=19%, signal=43%
REACTOME_VESICLE_MEDIATED_TRANSPORT	REACTOME_VESICLE_MEDIATED_TRANSPORT		401	0.312523	1.47951	0.00816326	0.107017	1	2284	tags=17%, list=14%, signal=20%
REACTOME_G_ALPHA_S_SIGNALLING_EVENTS	REACTOME_G_ALPHA_S_SIGNALLING_EVENTS		120	0.431541	1.47848	0.0211864	0.10766	1	1832	tags=21%, list=11%, signal=23%
TORCHIA_TARGETS_OF_EWSR1_FLI1_FUSION_UP	TORCHIA_TARGETS_OF_EWSR1_FLI1_FUSION_UP		173	0.472829	1.47835	0.0196464	0.107674	1	1989	tags=32%, list=12%, signal=36%
MUELLER_METHYLATED_IN_GLIOBLASTOMA	MUELLER_METHYLATED_IN_GLIOBLASTOMA		24	0.667585	1.47801	0.0238095	0.107849	1	947	tags=38%, list=6%, signal=40%
RADMACHER_AML_PROGNOSIS	RADMACHER_AML_PROGNOSIS		50	0.503389	1.47795	0.0247423	0.107823	1	1908	tags=36%, list=12%, signal=41%
REACTOME_OPIOID_SIGNALLING	REACTOME_OPIOID_SIGNALLING		89	0.433156	1.47581	0.0342742	0.109107	1	1889	tags=21%, list=12%, signal=24%
VALK_AML_CLUSTER_10	VALK_AML_CLUSTER_10		23	0.664399	1.47515	0.0423387	0.10954	1	1430	tags=35%, list=9%, signal=38%
HERNANDEZ_ABERRANT_MITOSIS_BY_DOCETACEL_2NM_DN	HERNANDEZ_ABERRANT_MITOSIS_BY_DOCETACEL_2NM_DN		19	0.637496	1.47421	0.0443975	0.110213	1	2053	tags=42%, list=13%, signal=48%
WP_OVARIAN_INFERTILITY	WP_OVARIAN_INFERTILITY		27	0.491167	1.47388	0.0466531	0.110384	1	3274	tags=44%, list=20%, signal=56%
PID_CMYB_PATHWAY	PID_CMYB_PATHWAY		62	0.450209	1.47374	0.033543	0.110421	1	2284	tags=29%, list=14%, signal=34%
DELPUECH_FOXO3_TARGETS_UP	DELPUECH_FOXO3_TARGETS_UP		48	0.523532	1.47365	0.0302419	0.110412	1	2921	tags=50%, list=18%, signal=61%
WEST_ADRENOCORTICAL_TUMOR_MARKERS_DN	WEST_ADRENOCORTICAL_TUMOR_MARKERS_DN		15	0.796775	1.47357	0.0427699	0.110394	1	1154	tags=53%, list=7%, signal=57%
BLANCO_MELO_COVID19_SARS_COV_2_LOW_MOI_INFECTION_A594_ACE2_EXPRESSING_CELLS_UP	BLANCO_MELO_COVID19_SARS_COV_2_LOW_MOI_INFECTION_A594_ACE2_EXPRESSING_CELLS_UP		102	0.536601	1.47343	0.0492505	0.110425	1	2495	tags=41%, list=16%, signal=48%
CROMER_TUMORIGENESIS_UP	CROMER_TUMORIGENESIS_UP		41	0.770906	1.47322	0.0342742	0.110512	1	1273	tags=59%, list=8%, signal=63%
WP_ENDOCHONDRAL_OSSIFICATION	WP_ENDOCHONDRAL_OSSIFICATION		42	0.651626	1.47259	0.038	0.110789	1	1081	tags=38%, list=7%, signal=41%
WP_ENDOCHONDRAL_OSSIFICATION_WITH_SKELETAL_DYSPLASIAS	WP_ENDOCHONDRAL_OSSIFICATION_WITH_SKELETAL_DYSPLASIAS		42	0.651626	1.47259	0.038	0.110866	1	1081	tags=38%, list=7%, signal=41%
NOUSHMEHR_GBM_SILENCED_BY_METHYLATION	NOUSHMEHR_GBM_SILENCED_BY_METHYLATION		32	0.623383	1.47257	0.0161943	0.110728	1	790	tags=28%, list=5%, signal=30%
MISSIAGLIA_REGULATED_BY_METHYLATION_UP	MISSIAGLIA_REGULATED_BY_METHYLATION_UP		74	0.542422	1.47256	0.0451745	0.110666	1	2586	tags=42%, list=16%, signal=50%
POMEROY_MEDULLOBLASTOMA_DESMOPLASIC_VS_CLASSIC_DN	POMEROY_MEDULLOBLASTOMA_DESMOPLASIC_VS_CLASSIC_DN		32	0.674031	1.47206	0.0449898	0.111016	1	2441	tags=56%, list=15%, signal=66%
REACTOME_CELLULAR_RESPONSES_TO_STIMULI	REACTOME_CELLULAR_RESPONSES_TO_STIMULI		484	0.300467	1.47178	0.0300601	0.111088	1	2671	tags=18%, list=17%, signal=21%
TIAN_TNF_SIGNALING_VIA_NFKB	TIAN_TNF_SIGNALING_VIA_NFKB		15	0.851621	1.4717	0.0166667	0.111073	1	2055	tags=87%, list=13%, signal=99%
BOWIE_RESPONSE_TO_EXTRACELLULAR_MATRIX	BOWIE_RESPONSE_TO_EXTRACELLULAR_MATRIX		16	0.893926	1.47152	0.0164271	0.111148	1	1569	tags=94%, list=10%, signal=104%
HARRIS_HYPOXIA	HARRIS_HYPOXIA		58	0.5925	1.47096	0.05	0.111455	1	2755	tags=47%, list=17%, signal=56%
LIU_SOX4_TARGETS_UP	LIU_SOX4_TARGETS_UP		84	0.417421	1.46981	0.0498008	0.112275	1	3570	tags=48%, list=22%, signal=61%
MIKKELSEN_MCV6_LCP_WITH_H3K4ME3	MIKKELSEN_MCV6_LCP_WITH_H3K4ME3		101	0.520592	1.46965	0.0290135	0.112332	1	1831	tags=33%, list=11%, signal=37%
LEE_METASTASIS_AND_ALTERNATIVE_SPLICING_UP	LEE_METASTASIS_AND_ALTERNATIVE_SPLICING_UP		54	0.540381	1.46928	0.0247934	0.112479	1	2191	tags=35%, list=14%, signal=41%
BOYLAN_MULTIPLE_MYELOMA_D_CLUSTER_UP	BOYLAN_MULTIPLE_MYELOMA_D_CLUSTER_UP		21	0.535417	1.46888	0.0354331	0.112732	1	2205	tags=38%, list=14%, signal=44%
ZHAN_MULTIPLE_MYELOMA_CD1_AND_CD2_DN	ZHAN_MULTIPLE_MYELOMA_CD1_AND_CD2_DN		39	0.496384	1.46845	0.0277778	0.112907	1	2179	tags=36%, list=14%, signal=41%
TONKS_TARGETS_OF_RUNX1_RUNX1T1_FUSION_GRANULOCYTE_DN	TONKS_TARGETS_OF_RUNX1_RUNX1T1_FUSION_GRANULOCYTE_DN		15	0.849534	1.46819	0.0242915	0.113025	1	1898	tags=87%, list=12%, signal=98%
PLASARI_TGFB1_SIGNALING_VIA_NFIC_10HR_UP	PLASARI_TGFB1_SIGNALING_VIA_NFIC_10HR_UP		42	0.659566	1.46632	0.0242915	0.11423	1	1647	tags=40%, list=10%, signal=45%
LEE_LIVER_CANCER_DENA_UP	LEE_LIVER_CANCER_DENA_UP		46	0.572769	1.46624	0.0139442	0.114226	1	1636	tags=33%, list=10%, signal=36%
HELLER_SILENCED_BY_METHYLATION_DN	HELLER_SILENCED_BY_METHYLATION_DN		68	0.506537	1.46597	0.0325203	0.114338	1	2206	tags=31%, list=14%, signal=36%
BURTON_ADIPOGENESIS_6	BURTON_ADIPOGENESIS_6		133	0.402974	1.46529	0.0282828	0.114815	1	2289	tags=20%, list=14%, signal=23%
MCBRYAN_PUBERTAL_BREAST_6_7WK_DN	MCBRYAN_PUBERTAL_BREAST_6_7WK_DN		47	0.53698	1.46517	0.026	0.114747	1	1659	tags=34%, list=10%, signal=38%
FONTAINE_PAPILLARY_THYROID_CARCINOMA_DN	FONTAINE_PAPILLARY_THYROID_CARCINOMA_DN		51	0.534381	1.46466	0.0116279	0.114998	1	1458	tags=27%, list=9%, signal=30%
ZHOU_INFLAMMATORY_RESPONSE_FIMA_DN	ZHOU_INFLAMMATORY_RESPONSE_FIMA_DN		162	0.394886	1.46399	0.00589391	0.115319	1	2308	tags=25%, list=14%, signal=29%
KEGG_ENDOCYTOSIS	KEGG_ENDOCYTOSIS		126	0.385114	1.46284	0.0394191	0.115726	1	2691	tags=29%, list=17%, signal=35%
BROWNE_HCMV_INFECTION_4HR_DN	BROWNE_HCMV_INFECTION_4HR_DN		160	0.345343	1.46257	0.00819672	0.115848	1	2586	tags=22%, list=16%, signal=26%
WP_MIRNA_TARGETS_IN_ECM_AND_MEMBRANE_RECEPTORS	WP_MIRNA_TARGETS_IN_ECM_AND_MEMBRANE_RECEPTORS		17	0.827561	1.4623	0.0435685	0.115953	1	2118	tags=82%, list=13%, signal=95%
BILBAN_B_CLL_LPL_UP	BILBAN_B_CLL_LPL_UP		42	0.566448	1.46222	0.0359281	0.115928	1	2248	tags=40%, list=14%, signal=47%
SMITH_TERT_TARGETS_DN	SMITH_TERT_TARGETS_DN		58	0.423264	1.46045	0.0188285	0.117241	1	2115	tags=28%, list=13%, signal=32%
GAUSSMANN_MLL_AF4_FUSION_TARGETS_G_UP	GAUSSMANN_MLL_AF4_FUSION_TARGETS_G_UP		151	0.480348	1.4585	0.0243408	0.118368	1	2357	tags=27%, list=15%, signal=32%
EINAV_INTERFERON_SIGNATURE_IN_CANCER	EINAV_INTERFERON_SIGNATURE_IN_CANCER		20	0.84012	1.45752	0.026749	0.118876	1	1569	tags=70%, list=10%, signal=78%
KEGG_TRYPTOPHAN_METABOLISM	KEGG_TRYPTOPHAN_METABOLISM		35	0.576858	1.45607	0.031185	0.11968	1	937	tags=23%, list=6%, signal=24%
RIGGINS_TAMOXIFEN_RESISTANCE_DN	RIGGINS_TAMOXIFEN_RESISTANCE_DN		139	0.449532	1.45593	0.0224033	0.11973	1	2905	tags=40%, list=18%, signal=48%
CHICAS_RB1_TARGETS_GROWING	CHICAS_RB1_TARGETS_GROWING		170	0.53459	1.45587	0.0309278	0.119614	1	1518	tags=28%, list=9%, signal=30%
WANG_ADIPOGENIC_GENES_REPRESSED_BY_SIRT1	WANG_ADIPOGENIC_GENES_REPRESSED_BY_SIRT1		22	0.572081	1.45494	0.0316456	0.120219	1	1695	tags=23%, list=11%, signal=25%
ZHAN_MULTIPLE_MYELOMA_CD1_UP	ZHAN_MULTIPLE_MYELOMA_CD1_UP		26	0.597551	1.45491	0.0269151	0.12016	1	997	tags=38%, list=6%, signal=41%
KOBAYASHI_EGFR_SIGNALING_24HR_UP	KOBAYASHI_EGFR_SIGNALING_24HR_UP		71	0.540476	1.4534	0.0434783	0.121171	1	1530	tags=30%, list=10%, signal=33%
REACTOME_RHOA_GTPASE_CYCLE	REACTOME_RHOA_GTPASE_CYCLE		109	0.348436	1.4532	0.0441177	0.121268	1	2612	tags=24%, list=16%, signal=28%
DARWICHE_PAPILLOMA_RISK_LOW_DN	DARWICHE_PAPILLOMA_RISK_LOW_DN		113	0.351591	1.45281	0.0255319	0.121515	1	1943	tags=19%, list=12%, signal=22%
REACTOME_HEPARAN_SULFATE_HEPARIN_HS_GAG_METABOLISM	REACTOME_HEPARAN_SULFATE_HEPARIN_HS_GAG_METABOLISM		45	0.489682	1.45234	0.0492813	0.121763	1	663	tags=16%, list=4%, signal=16%
PID_SMAD2_3NUCLEAR_PATHWAY	PID_SMAD2_3NUCLEAR_PATHWAY		53	0.404558	1.45154	0.0316456	0.122258	1	3277	tags=34%, list=21%, signal=43%
FORTSCHEGGER_PHF8_TARGETS_DN	FORTSCHEGGER_PHF8_TARGETS_DN		484	0.373658	1.45008	0.0217822	0.123245	1	2679	tags=27%, list=17%, signal=32%
BERTUCCI_INVASIVE_CARCINOMA_DUCTAL_VS_LOBULAR_DN	BERTUCCI_INVASIVE_CARCINOMA_DUCTAL_VS_LOBULAR_DN		29	0.749244	1.4496	0.039501	0.123565	1	2255	tags=59%, list=14%, signal=68%
KIM_WT1_TARGETS_12HR_UP	KIM_WT1_TARGETS_12HR_UP		110	0.480518	1.44946	0.0477178	0.123519	1	2524	tags=37%, list=16%, signal=44%
CURSONS_NATURAL_KILLER_CELLS	CURSONS_NATURAL_KILLER_CELLS		17	0.92158	1.44885	0.00406504	0.123871	1	389	tags=76%, list=2%, signal=78%
MIKKELSEN_IPS_ICP_WITH_H3K4ME3_AND_H327ME3	MIKKELSEN_IPS_ICP_WITH_H3K4ME3_AND_H327ME3		80	0.519935	1.44701	0.0384615	0.12526	1	1750	tags=30%, list=11%, signal=34%
WU_SILENCED_BY_METHYLATION_IN_BLADDER_CANCER	WU_SILENCED_BY_METHYLATION_IN_BLADDER_CANCER		34	0.712655	1.44582	0.0469388	0.126194	1	1454	tags=56%, list=9%, signal=61%
YAUCH_HEDGEHOG_SIGNALING_PARACRINE_UP	YAUCH_HEDGEHOG_SIGNALING_PARACRINE_UP		80	0.525206	1.44524	0.0146138	0.126516	1	1577	tags=25%, list=10%, signal=28%
KEGG_COMPLEMENT_AND_COAGULATION_CASCADES	KEGG_COMPLEMENT_AND_COAGULATION_CASCADES		57	0.630415	1.4451	0.0357143	0.126569	1	1853	tags=42%, list=12%, signal=47%
PAL_PRMT5_TARGETS_DN	PAL_PRMT5_TARGETS_DN		19	0.588954	1.44468	0.0491803	0.126748	1	2907	tags=53%, list=18%, signal=64%
RORIE_TARGETS_OF_EWSR1_FLI1_FUSION_UP	RORIE_TARGETS_OF_EWSR1_FLI1_FUSION_UP		24	0.587081	1.4431	0.0451745	0.127858	1	2038	tags=50%, list=13%, signal=57%
UROSEVIC_RESPONSE_TO_IMIQUIMOD	UROSEVIC_RESPONSE_TO_IMIQUIMOD		15	0.914256	1.44283	0.0107527	0.127888	1	1234	tags=93%, list=8%, signal=101%
CORRE_MULTIPLE_MYELOMA_UP	CORRE_MULTIPLE_MYELOMA_UP		45	0.572076	1.44273	0.0424242	0.127906	1	2389	tags=49%, list=15%, signal=57%
BROWN_MYELOID_CELL_DEVELOPMENT_DN	BROWN_MYELOID_CELL_DEVELOPMENT_DN		81	0.432545	1.44179	0.0397614	0.128535	1	1659	tags=19%, list=10%, signal=21%
DARWICHE_PAPILLOMA_RISK_LOW_UP	DARWICHE_PAPILLOMA_RISK_LOW_UP		97	0.388891	1.44125	0.026694	0.128818	1	2137	tags=19%, list=13%, signal=21%
SENGUPTA_NASOPHARYNGEAL_CARCINOMA_WITH_LMP1_UP	SENGUPTA_NASOPHARYNGEAL_CARCINOMA_WITH_LMP1_UP		250	0.500948	1.44069	0.0257426	0.129121	1	2216	tags=30%, list=14%, signal=34%
WP_TGFBETA_RECEPTOR_SIGNALING_IN_SKELETAL_DYSPLASIAS	WP_TGFBETA_RECEPTOR_SIGNALING_IN_SKELETAL_DYSPLASIAS		27	0.572801	1.44027	0.0380762	0.1293	1	2107	tags=37%, list=13%, signal=43%
SHETH_LIVER_CANCER_VS_TXNIP_LOSS_PAM2	SHETH_LIVER_CANCER_VS_TXNIP_LOSS_PAM2		105	0.454278	1.44005	0.031185	0.129429	1	1996	tags=29%, list=12%, signal=32%
MISHRA_CARCINOMA_ASSOCIATED_FIBROBLAST_UP	MISHRA_CARCINOMA_ASSOCIATED_FIBROBLAST_UP		16	0.777962	1.43936	0.0373444	0.129682	1	2051	tags=69%, list=13%, signal=79%
BROWNE_HCMV_INFECTION_6HR_UP	BROWNE_HCMV_INFECTION_6HR_UP		48	0.542366	1.43924	0.0144628	0.129597	1	1836	tags=29%, list=11%, signal=33%
HWANG_PROSTATE_CANCER_MARKERS	HWANG_PROSTATE_CANCER_MARKERS		20	0.604655	1.43754	0.0451613	0.130566	1	2747	tags=45%, list=17%, signal=54%
SHI_SPARC_TARGETS_UP	SHI_SPARC_TARGETS_UP		17	0.616996	1.4373	0.0490405	0.13069	1	2203	tags=35%, list=14%, signal=41%
PEDERSEN_METASTASIS_BY_ERBB2_ISOFORM_6	PEDERSEN_METASTASIS_BY_ERBB2_ISOFORM_6		16	0.717036	1.43679	0.0315789	0.130921	1	1627	tags=50%, list=10%, signal=56%
HOEGERKORP_CD44_TARGETS_DIRECT_UP	HOEGERKORP_CD44_TARGETS_DIRECT_UP		18	0.655593	1.43631	0.044	0.131159	1	1531	tags=39%, list=10%, signal=43%
SUNG_METASTASIS_STROMA_UP	SUNG_METASTASIS_STROMA_UP		70	0.504937	1.43584	0.0460251	0.131287	1	2583	tags=37%, list=16%, signal=44%
AFFAR_YY1_TARGETS_UP	AFFAR_YY1_TARGETS_UP		130	0.510617	1.43386	0.0363636	0.132616	1	2279	tags=34%, list=14%, signal=39%
LEE_LIVER_CANCER_E2F1_UP	LEE_LIVER_CANCER_E2F1_UP		45	0.585937	1.43332	0.0236686	0.132913	1	1673	tags=42%, list=10%, signal=47%
LIU_VMYB_TARGETS_UP	LIU_VMYB_TARGETS_UP		83	0.455076	1.43219	0.0466926	0.133536	1	2839	tags=37%, list=18%, signal=45%
REACTOME_G_ALPHA_Q_SIGNALLING_EVENTS	REACTOME_G_ALPHA_Q_SIGNALLING_EVENTS		169	0.431129	1.43073	0.0197239	0.134607	1	2044	tags=26%, list=13%, signal=30%
DOANE_RESPONSE_TO_ANDROGEN_DN	DOANE_RESPONSE_TO_ANDROGEN_DN		149	0.423936	1.43061	0.0355649	0.134629	1	2624	tags=34%, list=16%, signal=41%
AMIT_SERUM_RESPONSE_120_MCF10A	AMIT_SERUM_RESPONSE_120_MCF10A		48	0.508084	1.42958	0.0479167	0.13528	1	3146	tags=48%, list=20%, signal=59%
FINAK_BREAST_CANCER_SDPP_SIGNATURE	FINAK_BREAST_CANCER_SDPP_SIGNATURE		18	0.780631	1.42897	0.0409836	0.135742	1	1152	tags=61%, list=7%, signal=66%
BOWIE_RESPONSE_TO_TAMOXIFEN	BOWIE_RESPONSE_TO_TAMOXIFEN		17	0.876048	1.42885	0.0329218	0.135672	1	1569	tags=88%, list=10%, signal=98%
TAKEDA_TARGETS_OF_NUP98_HOXA9_FUSION_16D_DN	TAKEDA_TARGETS_OF_NUP98_HOXA9_FUSION_16D_DN		86	0.556465	1.42812	0.0356436	0.136085	1	1734	tags=33%, list=11%, signal=36%
SMID_BREAST_CANCER_RELAPSE_IN_PLEURA_DN	SMID_BREAST_CANCER_RELAPSE_IN_PLEURA_DN		18	0.716729	1.42643	0.026694	0.136889	1	1545	tags=44%, list=10%, signal=49%
WANG_NEOPLASTIC_TRANSFORMATION_BY_CCND1_MYC	WANG_NEOPLASTIC_TRANSFORMATION_BY_CCND1_MYC		17	0.714005	1.42597	0.0477178	0.137218	1	1493	tags=59%, list=9%, signal=65%
AMIT_SERUM_RESPONSE_240_MCF10A	AMIT_SERUM_RESPONSE_240_MCF10A		42	0.544956	1.42303	0.0479167	0.138758	1	2607	tags=43%, list=16%, signal=51%
REACTOME_SIGNALING_BY_RHO_GTPASES_MIRO_GTPASES_AND_RHOBTB3	REACTOME_SIGNALING_BY_RHO_GTPASES_MIRO_GTPASES_AND_RHOBTB3		453	0.325563	1.42086	0.0207039	0.139989	1	1824	tags=14%, list=11%, signal=16%
CHIARADONNA_NEOPLASTIC_TRANSFORMATION_KRAS_UP	CHIARADONNA_NEOPLASTIC_TRANSFORMATION_KRAS_UP		85	0.456843	1.42067	0.0493827	0.139965	1	2360	tags=29%, list=15%, signal=34%
YAO_TEMPORAL_RESPONSE_TO_PROGESTERONE_CLUSTER_15	YAO_TEMPORAL_RESPONSE_TO_PROGESTERONE_CLUSTER_15		25	0.574307	1.42035	0.0471311	0.14	1	1532	tags=28%, list=10%, signal=31%
MONNIER_POSTRADIATION_TUMOR_ESCAPE_UP	MONNIER_POSTRADIATION_TUMOR_ESCAPE_UP		243	0.349448	1.42008	0.0419162	0.140135	1	1573	tags=13%, list=10%, signal=14%
XU_GH1_AUTOCRINE_TARGETS_UP	XU_GH1_AUTOCRINE_TARGETS_UP		116	0.404441	1.41917	0.0160643	0.14067	1	1519	tags=16%, list=10%, signal=18%
KYNG_RESPONSE_TO_H2O2	KYNG_RESPONSE_TO_H2O2		42	0.474669	1.41861	0.0426439	0.140743	1	2586	tags=36%, list=16%, signal=42%
HOFFMANN_PRE_BI_TO_LARGE_PRE_BII_LYMPHOCYTE_UP	HOFFMANN_PRE_BI_TO_LARGE_PRE_BII_LYMPHOCYTE_UP		19	0.614174	1.41739	0.0384615	0.141269	1	896	tags=26%, list=6%, signal=28%
MOREAUX_MULTIPLE_MYELOMA_BY_TACI_UP	MOREAUX_MULTIPLE_MYELOMA_BY_TACI_UP		254	0.356922	1.41606	0.0305499	0.141817	1	1921	tags=17%, list=12%, signal=19%
PAPASPYRIDONOS_UNSTABLE_ATEROSCLEROTIC_PLAQUE_DN	PAPASPYRIDONOS_UNSTABLE_ATEROSCLEROTIC_PLAQUE_DN		31	0.802239	1.41508	0.0480167	0.142567	1	1939	tags=68%, list=12%, signal=77%
CHEN_LIVER_METABOLISM_QTL_CIS	CHEN_LIVER_METABOLISM_QTL_CIS		60	0.467912	1.41461	0.0345489	0.142725	1	1352	tags=18%, list=8%, signal=20%
MOSERLE_IFNA_RESPONSE	MOSERLE_IFNA_RESPONSE		21	0.913305	1.41312	0.0247423	0.143664	1	847	tags=90%, list=5%, signal=95%
NADLER_HYPERGLYCEMIA_AT_OBESITY	NADLER_HYPERGLYCEMIA_AT_OBESITY		38	0.425198	1.41074	0.044	0.145103	1	801	tags=11%, list=5%, signal=11%
HOELZEL_NF1_TARGETS_UP	HOELZEL_NF1_TARGETS_UP		92	0.513069	1.41003	0.0261044	0.145563	1	2196	tags=38%, list=14%, signal=44%
ZHOU_INFLAMMATORY_RESPONSE_LIVE_DN	ZHOU_INFLAMMATORY_RESPONSE_LIVE_DN		228	0.336673	1.40901	0.0105485	0.145986	1	2777	tags=25%, list=17%, signal=29%
REACTOME_METABOLISM_OF_CARBOHYDRATES	REACTOME_METABOLISM_OF_CARBOHYDRATES		232	0.365391	1.40803	0.0227273	0.146701	1	2319	tags=22%, list=15%, signal=25%
CHEBOTAEV_GR_TARGETS_UP	CHEBOTAEV_GR_TARGETS_UP		48	0.527478	1.40796	0.0389344	0.14659	1	2272	tags=33%, list=14%, signal=39%
WOOD_EBV_EBNA1_TARGETS_UP	WOOD_EBV_EBNA1_TARGETS_UP		73	0.461215	1.40665	0.0330578	0.147342	1	1512	tags=19%, list=9%, signal=21%
RICKMAN_HEAD_AND_NECK_CANCER_F	RICKMAN_HEAD_AND_NECK_CANCER_F		38	0.744705	1.40501	0.0497925	0.148275	1	1943	tags=50%, list=12%, signal=57%
PURBEY_TARGETS_OF_CTBP1_NOT_SATB1_DN	PURBEY_TARGETS_OF_CTBP1_NOT_SATB1_DN		258	0.380378	1.40455	0.00808081	0.148564	1	1559	tags=16%, list=10%, signal=17%
ALFANO_MYC_TARGETS	ALFANO_MYC_TARGETS		159	0.41754	1.40383	0.0321199	0.149111	1	2250	tags=28%, list=14%, signal=33%
MAHADEVAN_IMATINIB_RESISTANCE_DN	MAHADEVAN_IMATINIB_RESISTANCE_DN		17	0.763935	1.40187	0.0460922	0.150414	1	2273	tags=71%, list=14%, signal=82%
ENK_UV_RESPONSE_EPIDERMIS_UP	ENK_UV_RESPONSE_EPIDERMIS_UP		195	0.403015	1.39758	0.0495049	0.152925	1	2323	tags=26%, list=15%, signal=30%
GAUSSMANN_MLL_AF4_FUSION_TARGETS_A_UP	GAUSSMANN_MLL_AF4_FUSION_TARGETS_A_UP		123	0.434574	1.39725	0.0300601	0.153141	1	2508	tags=35%, list=16%, signal=41%
NAKAMURA_TUMOR_ZONE_PERIPHERAL_VS_CENTRAL_DN	NAKAMURA_TUMOR_ZONE_PERIPHERAL_VS_CENTRAL_DN		376	0.407294	1.39494	0.0441767	0.154852	1	2779	tags=32%, list=17%, signal=38%
BROWNE_HCMV_INFECTION_30MIN_DN	BROWNE_HCMV_INFECTION_30MIN_DN		87	0.442227	1.39069	0.05	0.157461	1	1955	tags=24%, list=12%, signal=27%
IVANOVA_HEMATOPOIESIS_STEM_CELL_AND_PROGENITOR	IVANOVA_HEMATOPOIESIS_STEM_CELL_AND_PROGENITOR		366	0.350598	1.38865	0.0378486	0.15858	1	2345	tags=22%, list=15%, signal=25%
HELLER_HDAC_TARGETS_SILENCED_BY_METHYLATION_UP	HELLER_HDAC_TARGETS_SILENCED_BY_METHYLATION_UP		293	0.461144	1.38357	0.0452675	0.162154	1	1982	tags=29%, list=12%, signal=33%
REACTOME_CLASS_B_2_SECRETIN_FAMILY_RECEPTORS	REACTOME_CLASS_B_2_SECRETIN_FAMILY_RECEPTORS		55	0.492416	1.38356	0.04	0.162077	1	1980	tags=27%, list=12%, signal=31%
CERVERA_SDHB_TARGETS_1_UP	CERVERA_SDHB_TARGETS_1_UP		73	0.542039	1.38091	0.0400844	0.163793	1	1911	tags=34%, list=12%, signal=39%
KEGG_PROSTATE_CANCER	KEGG_PROSTATE_CANCER		77	0.354304	1.37879	0.0457256	0.16537	1	2713	tags=29%, list=17%, signal=34%
BROWNE_HCMV_INFECTION_48HR_UP	BROWNE_HCMV_INFECTION_48HR_UP		128	0.405822	1.37288	0.0341365	0.169155	1	2090	tags=21%, list=13%, signal=24%
MIKKELSEN_ES_ICP_WITH_H3K4ME3	MIKKELSEN_ES_ICP_WITH_H3K4ME3		424	0.357758	1.37222	0.00965251	0.169473	1	2000	tags=21%, list=13%, signal=23%
KATSANOU_ELAVL1_TARGETS_DN	KATSANOU_ELAVL1_TARGETS_DN		94	0.467857	1.37189	0.031185	0.169606	1	1831	tags=28%, list=11%, signal=31%
SCHAEFFER_PROSTATE_DEVELOPMENT_6HR_DN	SCHAEFFER_PROSTATE_DEVELOPMENT_6HR_DN		300	0.312713	1.36279	0.046748	0.175655	1	2620	tags=22%, list=16%, signal=26%
FOSTER_KDM1A_TARGETS_UP	FOSTER_KDM1A_TARGETS_UP		166	0.457046	1.36231	0.0325048	0.175712	1	1972	tags=28%, list=12%, signal=31%
FISCHER_DIRECT_P53_TARGETS_META_ANALYSIS	FISCHER_DIRECT_P53_TARGETS_META_ANALYSIS		187	0.367748	1.36195	0.0341365	0.176002	1	2738	tags=28%, list=17%, signal=33%
SHETH_LIVER_CANCER_VS_TXNIP_LOSS_PAM5	SHETH_LIVER_CANCER_VS_TXNIP_LOSS_PAM5		74	0.459296	1.35931	0.0143149	0.178277	1	1866	tags=23%, list=12%, signal=26%
STOSSI_RESPONSE_TO_ESTRADIOL	STOSSI_RESPONSE_TO_ESTRADIOL		32	0.601317	1.35151	0.042	0.183783	1	2255	tags=44%, list=14%, signal=51%
MCCABE_BOUND_BY_HOXC6	MCCABE_BOUND_BY_HOXC6		243	0.340566	1.34833	0.0328947	0.186343	1	2539	tags=20%, list=16%, signal=23%
DARWICHE_SKIN_TUMOR_PROMOTER_DN	DARWICHE_SKIN_TUMOR_PROMOTER_DN		120	0.335511	1.34497	0.044898	0.188678	1	2620	tags=22%, list=16%, signal=26%
BHATI_G2M_ARREST_BY_2METHOXYESTRADIOL_DN	BHATI_G2M_ARREST_BY_2METHOXYESTRADIOL_DN		76	0.397657	1.32379	0.046748	0.205932	1	2345	tags=29%, list=15%, signal=34%
BLANCO_MELO_MERS_COV_INFECTION_MCR5_CELLS_UP	BLANCO_MELO_MERS_COV_INFECTION_MCR5_CELLS_UP		166	0.365912	1.31327	0.0387597	0.214053	1	2084	tags=22%, list=13%, signal=25%
GRAESSMANN_RESPONSE_TO_MC_AND_DOXORUBICIN_UP	GRAESSMANN_RESPONSE_TO_MC_AND_DOXORUBICIN_UP		380	0.288917	1.30448	0.0400802	0.221413	1	2597	tags=20%, list=16%, signal=23%
MCBRYAN_PUBERTAL_BREAST_5_6WK_UP	MCBRYAN_PUBERTAL_BREAST_5_6WK_UP		75	0.44117	1.30289	0.0476191	0.2224	1	1882	tags=25%, list=12%, signal=29%
