# Supplementary material for: The distribution and maturation of tertiary lymphoid structures can predict clinical outcomes of patients with gastric adenocarcinoma
Source: Front Immunol. 2024 Jul 29;15:1396808. doi: 10.3389/fimmu.2024.1396808 (PMC11317265; doi:10.3389/fimmu.2024.1396808)
Supplement: Supplementary file 4 [file Table_4.xlsx]

## Sheet: Sheet1
Supporting Information-Table S4. The pathways enriched in GSE29272 TLS+ group
NAME	GS<br> follow link to MSigDB	GS DETAILS	SIZE	ES	NES	NOM p-val	FDR q-val	FWER p-val	RANK AT MAX	LEADING EDGE
BASSO_CD40_SIGNALING_UP	BASSO_CD40_SIGNALING_UP		100	0.78823	2.29445	0	0.00749157	0.044	1843	tags=74%, list=14%, signal=85%
PID_PI3KCI_PATHWAY	PID_PI3KCI_PATHWAY		46	0.73085	2.19622	0	0.00765256	0.09	891	tags=39%, list=7%, signal=42%
REACTOME_FC_EPSILON_RECEPTOR_FCERI_SIGNALING	REACTOME_FC_EPSILON_RECEPTOR_FCERI_SIGNALING		124	0.622163	2.29498	0	0.00767532	0.042	1496	tags=28%, list=11%, signal=32%
KEGG_PRIMARY_IMMUNODEFICIENCY	KEGG_PRIMARY_IMMUNODEFICIENCY		33	0.869456	2.28816	0	0.00769917	0.048	1024	tags=61%, list=8%, signal=66%
BORCZUK_MALIGNANT_MESOTHELIOMA_DN	BORCZUK_MALIGNANT_MESOTHELIOMA_DN		95	0.685552	2.19655	0	0.00775632	0.09	1508	tags=38%, list=12%, signal=43%
FERRANDO_T_ALL_WITH_MLL_ENL_FUSION_UP	FERRANDO_T_ALL_WITH_MLL_ENL_FUSION_UP		81	0.626225	2.19795	0	0.0078298	0.09	1282	tags=35%, list=10%, signal=38%
WP_IL3_SIGNALING_PATHWAY	WP_IL3_SIGNALING_PATHWAY		49	0.710758	2.19931	0	0.00786269	0.09	2549	tags=57%, list=19%, signal=71%
MORI_MATURE_B_LYMPHOCYTE_UP	MORI_MATURE_B_LYMPHOCYTE_UP		74	0.797614	2.1966	0	0.00787565	0.09	1707	tags=66%, list=13%, signal=76%
WP_TCELL_ACTIVATION_SARSCOV2	WP_TCELL_ACTIVATION_SARSCOV2		82	0.728838	2.30368	0	0.00794324	0.041	1874	tags=51%, list=14%, signal=59%
PID_IL2_1PATHWAY	PID_IL2_1PATHWAY		55	0.672206	2.19328	0	0.00795135	0.095	2379	tags=47%, list=18%, signal=58%
MUNSHI_MULTIPLE_MYELOMA_UP	MUNSHI_MULTIPLE_MYELOMA_UP		73	0.572606	2.23966	0	0.00795501	0.063	1481	tags=23%, list=11%, signal=26%
QI_PLASMACYTOMA_UP	QI_PLASMACYTOMA_UP		238	0.733747	2.29556	0	0.00798234	0.042	1111	tags=44%, list=8%, signal=47%
PID_CD8_TCR_DOWNSTREAM_PATHWAY	PID_CD8_TCR_DOWNSTREAM_PATHWAY		60	0.723235	2.1997	0	0.00798951	0.09	1497	tags=37%, list=11%, signal=41%
REACTOME_FCERI_MEDIATED_NF_KB_ACTIVATION	REACTOME_FCERI_MEDIATED_NF_KB_ACTIVATION		75	0.625758	2.27826	0	0.00805308	0.049	1496	tags=25%, list=11%, signal=28%
KEGG_T_CELL_RECEPTOR_SIGNALING_PATHWAY	KEGG_T_CELL_RECEPTOR_SIGNALING_PATHWAY		104	0.650615	2.20008	0	0.00810434	0.09	1538	tags=37%, list=12%, signal=41%
THEILGAARD_NEUTROPHIL_AT_SKIN_WOUND_DN	THEILGAARD_NEUTROPHIL_AT_SKIN_WOUND_DN		219	0.59056	2.24095	0	0.00814442	0.063	1945	tags=37%, list=15%, signal=43%
DER_IFN_GAMMA_RESPONSE_UP	DER_IFN_GAMMA_RESPONSE_UP		68	0.73449	2.28004	0	0.00816815	0.049	1497	tags=51%, list=11%, signal=58%
REACTOME_COSTIMULATION_BY_THE_CD28_FAMILY	REACTOME_COSTIMULATION_BY_THE_CD28_FAMILY		62	0.745432	2.30736	0	0.00817275	0.04	1532	tags=52%, list=12%, signal=58%
MARTENS_BOUND_BY_PML_RARA_FUSION	MARTENS_BOUND_BY_PML_RARA_FUSION		344	0.512049	2.22313	0	0.00819233	0.069	2111	tags=31%, list=16%, signal=36%
LEE_DIFFERENTIATING_T_LYMPHOCYTE	LEE_DIFFERENTIATING_T_LYMPHOCYTE		147	0.830625	2.22514	0	0.00821047	0.069	1018	tags=57%, list=8%, signal=61%
WP_MICROGLIA_PATHOGEN_PHAGOCYTOSIS_PATHWAY	WP_MICROGLIA_PATHOGEN_PHAGOCYTOSIS_PATHWAY		38	0.849799	2.20023	0	0.00823941	0.09	808	tags=58%, list=6%, signal=62%
REACTOME_TOLL_LIKE_RECEPTOR_CASCADES	REACTOME_TOLL_LIKE_RECEPTOR_CASCADES		147	0.623019	2.18685	0	0.00824838	0.098	2633	tags=49%, list=20%, signal=61%
WP_ULCERATIVE_COLITIS_SIGNALING	WP_ULCERATIVE_COLITIS_SIGNALING		18	0.825578	2.20191	0	0.00826529	0.09	1369	tags=56%, list=10%, signal=62%
WP_TCELL_ANTIGEN_RECEPTOR_TCR_PATHWAY_DURING_STAPHYLOCOCCUS_AUREUS_INFECTION	WP_TCELL_ANTIGEN_RECEPTOR_TCR_PATHWAY_DURING_STAPHYLOCOCCUS_AUREUS_INFECTION		60	0.73472	2.24339	0	0.0082764	0.062	1538	tags=45%, list=12%, signal=51%
BIOCARTA_BCR_PATHWAY	BIOCARTA_BCR_PATHWAY		31	0.681724	2.20244	0	0.00831778	0.087	1417	tags=35%, list=11%, signal=40%
PID_TCR_PATHWAY	PID_TCR_PATHWAY		57	0.807004	2.22582	0	0.00832212	0.069	1038	tags=47%, list=8%, signal=51%
DEURIG_T_CELL_PROLYMPHOCYTIC_LEUKEMIA_DN	DEURIG_T_CELL_PROLYMPHOCYTIC_LEUKEMIA_DN		301	0.73331	2.18257	0	0.00841527	0.102	1629	tags=50%, list=12%, signal=56%
REACTOME_ANTIGEN_PROCESSING_CROSS_PRESENTATION	REACTOME_ANTIGEN_PROCESSING_CROSS_PRESENTATION		99	0.647083	2.24963	0	0.00844788	0.062	1497	tags=32%, list=11%, signal=36%
WP_IL2_SIGNALING_PATHWAY	WP_IL2_SIGNALING_PATHWAY		42	0.674605	2.20285	0	0.00844961	0.087	2379	tags=50%, list=18%, signal=61%
REACTOME_INTERLEUKIN_2_FAMILY_SIGNALING	REACTOME_INTERLEUKIN_2_FAMILY_SIGNALING		43	0.776427	2.28017	0	0.00844981	0.049	1417	tags=49%, list=11%, signal=55%
REACTOME_SIGNALING_BY_CSF3_G_CSF	REACTOME_SIGNALING_BY_CSF3_G_CSF		28	0.756014	2.2056	0	0.00847747	0.087	2048	tags=57%, list=16%, signal=68%
PID_CXCR3_PATHWAY	PID_CXCR3_PATHWAY		40	0.773131	2.24348	0	0.00848331	0.062	830	tags=25%, list=6%, signal=27%
PID_IL12_2PATHWAY	PID_IL12_2PATHWAY		58	0.808011	2.22629	0	0.00848918	0.069	1843	tags=66%, list=14%, signal=76%
DIRMEIER_LMP1_RESPONSE_LATE_UP	DIRMEIER_LMP1_RESPONSE_LATE_UP		54	0.670064	2.20988	0	0.00850056	0.086	1773	tags=50%, list=14%, signal=58%
KEGG_CHEMOKINE_SIGNALING_PATHWAY	KEGG_CHEMOKINE_SIGNALING_PATHWAY		169	0.703862	2.30938	0	0.0085016	0.039	1613	tags=40%, list=12%, signal=45%
MULLIGHAN_MLL_SIGNATURE_1_UP	MULLIGHAN_MLL_SIGNATURE_1_UP		364	0.554951	2.21373	0	0.00850724	0.082	2066	tags=35%, list=16%, signal=40%
CHAUHAN_RESPONSE_TO_METHOXYESTRADIOL_DN	CHAUHAN_RESPONSE_TO_METHOXYESTRADIOL_DN		93	0.555883	2.25797	0	0.00851648	0.059	1497	tags=30%, list=11%, signal=34%
REACTOME_NEGATIVE_REGULATORS_OF_DDX58_IFIH1_SIGNALING	REACTOME_NEGATIVE_REGULATORS_OF_DDX58_IFIH1_SIGNALING		29	0.643128	2.2118	0	0.00853186	0.084	2241	tags=45%, list=17%, signal=54%
WP_GENES_ASSOCIATED_WITH_THE_DEVELOPMENT_OF_RHEUMATOID_ARTHRITIS	WP_GENES_ASSOCIATED_WITH_THE_DEVELOPMENT_OF_RHEUMATOID_ARTHRITIS		16	0.860356	2.25979	0	0.00854991	0.056	1675	tags=81%, list=13%, signal=93%
WP_NAD_BIOSYNTHETIC_PATHWAYS	WP_NAD_BIOSYNTHETIC_PATHWAYS		19	0.745949	2.17406	0	0.00855076	0.113	1036	tags=26%, list=8%, signal=29%
KEGG_LEISHMANIA_INFECTION	KEGG_LEISHMANIA_INFECTION		68	0.780109	2.20621	0	0.0085682	0.087	1307	tags=51%, list=10%, signal=57%
REACTOME_PARASITE_INFECTION	REACTOME_PARASITE_INFECTION		60	0.666562	2.21641	0	0.00857798	0.078	1417	tags=35%, list=11%, signal=39%
SIG_BCR_SIGNALING_PATHWAY	SIG_BCR_SIGNALING_PATHWAY		45	0.679864	2.15476	0	0.00857896	0.126	1427	tags=42%, list=11%, signal=47%
REACTOME_INTERLEUKIN_RECEPTOR_SHC_SIGNALING	REACTOME_INTERLEUKIN_RECEPTOR_SHC_SIGNALING		27	0.788077	2.21565	0	0.00858199	0.08	1417	tags=44%, list=11%, signal=50%
PID_BCR_5PATHWAY	PID_BCR_5PATHWAY		61	0.725548	2.21799	0	0.00859424	0.078	2379	tags=61%, list=18%, signal=74%
KEGG_VIRAL_MYOCARDITIS	KEGG_VIRAL_MYOCARDITIS		67	0.698448	2.15328	0	0.00859583	0.127	1538	tags=42%, list=12%, signal=47%
WP_TNFRELATED_WEAK_INDUCER_OF_APOPTOSIS_TWEAK_SIGNALING_PATHWAY	WP_TNFRELATED_WEAK_INDUCER_OF_APOPTOSIS_TWEAK_SIGNALING_PATHWAY		40	0.683321	2.1516	0	0.00859972	0.129	2633	tags=58%, list=20%, signal=72%
KEGG_ANTIGEN_PROCESSING_AND_PRESENTATION	KEGG_ANTIGEN_PROCESSING_AND_PRESENTATION		80	0.719126	2.15535	0	0.00860471	0.125	2138	tags=55%, list=16%, signal=65%
PID_IL12_STAT4_PATHWAY	PID_IL12_STAT4_PATHWAY		32	0.823388	2.1565	0	0.00861648	0.123	857	tags=50%, list=7%, signal=53%
RYAN_MANTLE_CELL_LYMPHOMA_NOTCH_DIRECT_UP	RYAN_MANTLE_CELL_LYMPHOMA_NOTCH_DIRECT_UP		122	0.706823	2.26782	0	0.00861652	0.053	1713	tags=54%, list=13%, signal=62%
WP_16P112_DISTAL_DELETION_SYNDROME	WP_16P112_DISTAL_DELETION_SYNDROME		26	0.766818	2.25155	0	0.00861973	0.062	571	tags=27%, list=4%, signal=28%
BYSTROEM_CORRELATED_WITH_IL5_DN	BYSTROEM_CORRELATED_WITH_IL5_DN		56	0.664941	2.17792	0	0.00863739	0.108	1818	tags=45%, list=14%, signal=52%
PID_CD8_TCR_PATHWAY	PID_CD8_TCR_PATHWAY		48	0.80268	2.16859	0	0.00864898	0.114	1497	tags=56%, list=11%, signal=63%
REACTOME_SIGNALING_BY_INTERLEUKINS	REACTOME_SIGNALING_BY_INTERLEUKINS		413	0.5964	2.17415	0	0.00865269	0.113	1875	tags=35%, list=14%, signal=40%
KEGG_B_CELL_RECEPTOR_SIGNALING_PATHWAY	KEGG_B_CELL_RECEPTOR_SIGNALING_PATHWAY		71	0.701695	2.25451	0	0.00865285	0.061	1133	tags=41%, list=9%, signal=44%
PID_IL2_STAT5_PATHWAY	PID_IL2_STAT5_PATHWAY		30	0.766808	2.2439	0	0.00867557	0.062	1822	tags=53%, list=14%, signal=62%
REACTOME_DAP12_INTERACTIONS	REACTOME_DAP12_INTERACTIONS		40	0.711933	2.31579	0	0.0086791	0.039	1795	tags=45%, list=14%, signal=52%
REACTOME_INTERFERON_SIGNALING	REACTOME_INTERFERON_SIGNALING		180	0.674614	2.26116	0	0.0086818	0.054	1791	tags=42%, list=14%, signal=48%
WIKMAN_ASBESTOS_LUNG_CANCER_DN	WIKMAN_ASBESTOS_LUNG_CANCER_DN		26	0.847267	2.1573	0	0.00868329	0.123	1177	tags=50%, list=9%, signal=55%
XU_CREBBP_TARGETS_DN	XU_CREBBP_TARGETS_DN		34	0.646686	2.17505	0	0.0086909	0.113	1822	tags=41%, list=14%, signal=48%
MORI_PRE_BI_LYMPHOCYTE_DN	MORI_PRE_BI_LYMPHOCYTE_DN		62	0.783591	2.17633	0	0.00869248	0.111	1556	tags=56%, list=12%, signal=64%
PASQUALUCCI_LYMPHOMA_BY_GC_STAGE_DN	PASQUALUCCI_LYMPHOMA_BY_GC_STAGE_DN		125	0.702041	2.17872	0	0.00870891	0.107	1743	tags=46%, list=13%, signal=53%
KEGG_TYPE_I_DIABETES_MELLITUS	KEGG_TYPE_I_DIABETES_MELLITUS		40	0.790661	2.16387	0	0.00872766	0.117	1843	tags=65%, list=14%, signal=75%
REACTOME_FCGAMMA_RECEPTOR_FCGR_DEPENDENT_PHAGOCYTOSIS	REACTOME_FCGAMMA_RECEPTOR_FCGR_DEPENDENT_PHAGOCYTOSIS		84	0.627473	2.15811	0	0.00875433	0.123	1417	tags=31%, list=11%, signal=34%
WP_INTERFERON_TYPE_I_SIGNALING_PATHWAYS	WP_INTERFERON_TYPE_I_SIGNALING_PATHWAYS		49	0.696815	2.16685	0	0.00878091	0.116	2094	tags=53%, list=16%, signal=63%
PID_EPO_PATHWAY	PID_EPO_PATHWAY		33	0.696561	2.16483	0	0.008783	0.117	1791	tags=45%, list=14%, signal=53%
WORSCHECH_TUMOR_EVASION_AND_TOLEROGENICITY_UP	WORSCHECH_TUMOR_EVASION_AND_TOLEROGENICITY_UP		28	0.871023	2.14042	0	0.00878958	0.138	506	tags=50%, list=4%, signal=52%
WP_ALLOGRAFT_REJECTION	WP_ALLOGRAFT_REJECTION		82	0.793372	2.16232	0	0.00883919	0.122	1400	tags=56%, list=11%, signal=62%
WP_NETWORK_MAP_OF_SARSCOV2_SIGNALING_PATHWAY	WP_NETWORK_MAP_OF_SARSCOV2_SIGNALING_PATHWAY		201	0.700846	2.1482	0	0.00884327	0.13	1419	tags=42%, list=11%, signal=47%
ALCALA_APOPTOSIS	ALCALA_APOPTOSIS		78	0.597279	2.14362	0	0.0088489	0.135	1397	tags=27%, list=11%, signal=30%
WP_INTERACTIONS_OF_NATURAL_KILLER_CELLS_IN_PANCREATIC_CANCER	WP_INTERACTIONS_OF_NATURAL_KILLER_CELLS_IN_PANCREATIC_CANCER		22	0.856104	2.15819	0	0.00885733	0.123	902	tags=50%, list=7%, signal=54%
KEGG_SYSTEMIC_LUPUS_ERYTHEMATOSUS	KEGG_SYSTEMIC_LUPUS_ERYTHEMATOSUS		50	0.823935	2.16008	0	0.00888455	0.122	903	tags=52%, list=7%, signal=56%
ONO_AML1_TARGETS_DN	ONO_AML1_TARGETS_DN		34	0.776789	2.14477	0	0.00889553	0.135	2100	tags=62%, list=16%, signal=73%
KEGG_INTESTINAL_IMMUNE_NETWORK_FOR_IGA_PRODUCTION	KEGG_INTESTINAL_IMMUNE_NETWORK_FOR_IGA_PRODUCTION		42	0.827662	2.14077	0	0.00895285	0.137	1038	tags=60%, list=8%, signal=64%
MORI_IMMATURE_B_LYMPHOCYTE_UP	MORI_IMMATURE_B_LYMPHOCYTE_UP		41	0.820048	2.13425	0	0.00896222	0.146	1556	tags=73%, list=12%, signal=83%
LEE_EARLY_T_LYMPHOCYTE_DN	LEE_EARLY_T_LYMPHOCYTE_DN		50	0.813632	2.13578	0	0.00896284	0.145	1298	tags=66%, list=10%, signal=73%
TARTE_PLASMA_CELL_VS_B_LYMPHOCYTE_DN	TARTE_PLASMA_CELL_VS_B_LYMPHOCYTE_DN		36	0.809197	2.13638	0	0.00899704	0.145	1675	tags=72%, list=13%, signal=83%
BIOCARTA_TCR_PATHWAY	BIOCARTA_TCR_PATHWAY	Details ...	42	0.75679	2.31631	0	0.00911306	0.039	1417	tags=48%, list=11%, signal=53%
REACTOME_TOLL_LIKE_RECEPTOR_TLR1_TLR2_CASCADE	REACTOME_TOLL_LIKE_RECEPTOR_TLR1_TLR2_CASCADE		103	0.591676	2.13163	0	0.00918117	0.149	2612	tags=43%, list=20%, signal=53%
LINDSTEDT_DENDRITIC_CELL_MATURATION_B	LINDSTEDT_DENDRITIC_CELL_MATURATION_B		47	0.740115	2.12871	0	0.0091978	0.151	1442	tags=62%, list=11%, signal=69%
PID_CXCR4_PATHWAY	PID_CXCR4_PATHWAY		92	0.673357	2.12723	0	0.00920192	0.153	811	tags=30%, list=6%, signal=32%
REACTOME_DAP12_SIGNALING	REACTOME_DAP12_SIGNALING		28	0.747794	2.12585	0	0.00922381	0.154	1497	tags=50%, list=11%, signal=56%
REACTOME_ANTI_INFLAMMATORY_RESPONSE_FAVOURING_LEISHMANIA_PARASITE_INFECTION	REACTOME_ANTI_INFLAMMATORY_RESPONSE_FAVOURING_LEISHMANIA_PARASITE_INFECTION		73	0.669476	2.12521	0	0.00922997	0.154	1860	tags=41%, list=14%, signal=48%
REACTOME_TNFR2_NON_CANONICAL_NF_KB_PATHWAY	REACTOME_TNFR2_NON_CANONICAL_NF_KB_PATHWAY		90	0.580159	2.1291	0	0.00926615	0.151	1830	tags=31%, list=14%, signal=36%
WP_INFLAMMATORY_BOWEL_DISEASE_SIGNALING	WP_INFLAMMATORY_BOWEL_DISEASE_SIGNALING		41	0.755554	2.12276	0	0.00931393	0.154	2096	tags=61%, list=16%, signal=72%
BOSCO_TH1_CYTOTOXIC_MODULE	BOSCO_TH1_CYTOTOXIC_MODULE		88	0.800486	2.1184	0	0.00939596	0.158	850	tags=49%, list=6%, signal=52%
GREENBAUM_E2A_TARGETS_DN	GREENBAUM_E2A_TARGETS_DN		16	0.838596	2.11269	0	0.00941531	0.166	927	tags=44%, list=7%, signal=47%
RASHI_RESPONSE_TO_IONIZING_RADIATION_6	RASHI_RESPONSE_TO_IONIZING_RADIATION_6		71	0.779705	2.11055	0	0.00946601	0.17	1005	tags=46%, list=8%, signal=50%
YU_MYC_TARGETS_DN	YU_MYC_TARGETS_DN		49	0.850761	2.11648	0	0.00948098	0.16	1152	tags=63%, list=9%, signal=69%
WP_EXTRAFOLLICULAR_AND_FOLLICULAR_B_CELL_ACTIVATION_BY_SARSCOV2	WP_EXTRAFOLLICULAR_AND_FOLLICULAR_B_CELL_ACTIVATION_BY_SARSCOV2		67	0.859248	2.11289	0	0.00949579	0.166	1399	tags=75%, list=11%, signal=83%
REACTOME_MYD88_INDEPENDENT_TLR4_CASCADE	REACTOME_MYD88_INDEPENDENT_TLR4_CASCADE		97	0.577327	2.11178	0	0.00951176	0.17	2633	tags=43%, list=20%, signal=54%
RAMALHO_STEMNESS_DN	RAMALHO_STEMNESS_DN		60	0.737683	2.11322	0	0.00951739	0.165	859	tags=33%, list=7%, signal=36%
ONO_FOXP3_TARGETS_DN	ONO_FOXP3_TARGETS_DN		36	0.810383	2.11059	0	0.00952748	0.17	1450	tags=50%, list=11%, signal=56%
WP_OXIDATIVE_DAMAGE_RESPONSE	WP_OXIDATIVE_DAMAGE_RESPONSE		38	0.675547	2.11402	0	0.00955949	0.165	1599	tags=42%, list=12%, signal=48%
REACTOME_FCGR3A_MEDIATED_IL10_SYNTHESIS	REACTOME_FCGR3A_MEDIATED_IL10_SYNTHESIS		39	0.762273	2.11526	0	0.00956119	0.162	799	tags=41%, list=6%, signal=44%
KEGG_NATURAL_KILLER_CELL_MEDIATED_CYTOTOXICITY	KEGG_NATURAL_KILLER_CELL_MEDIATED_CYTOTOXICITY	Details ...	123	0.712234	2.3171	0	0.00959269	0.039	1417	tags=38%, list=11%, signal=42%
WP_T_CELL_RECEPTOR_AND_COSTIMULATORY_SIGNALING	WP_T_CELL_RECEPTOR_AND_COSTIMULATORY_SIGNALING		26	0.773668	2.10856	0	0.00962191	0.171	1098	tags=46%, list=8%, signal=50%
REACTOME_ANTIGEN_ACTIVATES_B_CELL_RECEPTOR_BCR_LEADING_TO_GENERATION_OF_SECOND_MESSENGERS	REACTOME_ANTIGEN_ACTIVATES_B_CELL_RECEPTOR_BCR_LEADING_TO_GENERATION_OF_SECOND_MESSENGERS		32	0.856966	2.10246	0	0.00969401	0.178	983	tags=69%, list=8%, signal=74%
JAATINEN_HEMATOPOIETIC_STEM_CELL_DN	JAATINEN_HEMATOPOIETIC_STEM_CELL_DN		196	0.784402	2.0864	0	0.00969523	0.197	861	tags=49%, list=7%, signal=52%
SHIN_B_CELL_LYMPHOMA_CLUSTER_8	SHIN_B_CELL_LYMPHOMA_CLUSTER_8		34	0.73033	2.10295	0	0.00974348	0.177	1179	tags=47%, list=9%, signal=52%
WP_TOLLLIKE_RECEPTOR_SIGNALING_PATHWAY	WP_TOLLLIKE_RECEPTOR_SIGNALING_PATHWAY		97	0.680549	2.10608	0	0.00974812	0.174	2633	tags=54%, list=20%, signal=67%
KEGG_CYTOKINE_CYTOKINE_RECEPTOR_INTERACTION	KEGG_CYTOKINE_CYTOKINE_RECEPTOR_INTERACTION		234	0.678879	2.10557	0	0.00974993	0.175	1450	tags=33%, list=11%, signal=36%
KEGG_ALLOGRAFT_REJECTION	KEGG_ALLOGRAFT_REJECTION		34	0.836705	2.10476	0	0.00976611	0.177	1583	tags=74%, list=12%, signal=83%
KEGG_TOLL_LIKE_RECEPTOR_SIGNALING_PATHWAY	KEGG_TOLL_LIKE_RECEPTOR_SIGNALING_PATHWAY		97	0.678462	2.08853	0	0.00977562	0.196	2633	tags=54%, list=20%, signal=67%
RODWELL_AGING_KIDNEY_UP	RODWELL_AGING_KIDNEY_UP		381	0.703463	2.08463	0	0.00977671	0.2	1477	tags=44%, list=11%, signal=48%
KEGG_HEMATOPOIETIC_CELL_LINEAGE	KEGG_HEMATOPOIETIC_CELL_LINEAGE		83	0.720215	2.09993	0	0.00978938	0.181	1307	tags=45%, list=10%, signal=49%
MORI_LARGE_PRE_BII_LYMPHOCYTE_DN	MORI_LARGE_PRE_BII_LYMPHOCYTE_DN		51	0.831194	2.08508	0	0.0097902	0.2	1017	tags=63%, list=8%, signal=68%
WP_TOLLLIKE_RECEPTOR_SIGNALING_RELATED_TO_MYD88	WP_TOLLLIKE_RECEPTOR_SIGNALING_RELATED_TO_MYD88		28	0.702556	2.09669	0	0.00980171	0.186	2612	tags=71%, list=20%, signal=89%
WP_INTERLEUKIN1_IL1_STRUCTURAL_PATHWAY	WP_INTERLEUKIN1_IL1_STRUCTURAL_PATHWAY		46	0.629259	2.09815	0	0.00980911	0.185	2612	tags=46%, list=20%, signal=57%
DER_IFN_ALPHA_RESPONSE_UP	DER_IFN_ALPHA_RESPONSE_UP		71	0.766524	2.08894	0	0.0098338	0.196	845	tags=51%, list=6%, signal=54%
VILIMAS_NOTCH1_TARGETS_DN	VILIMAS_NOTCH1_TARGETS_DN		25	0.826321	2.09021	0	0.00983741	0.193	1273	tags=60%, list=10%, signal=66%
MA_MYELOID_DIFFERENTIATION_UP	MA_MYELOID_DIFFERENTIATION_UP		38	0.686338	2.09257	0	0.0098394	0.191	466	tags=18%, list=4%, signal=19%
WP_IL5_SIGNALING_PATHWAY	WP_IL5_SIGNALING_PATHWAY		39	0.648978	2.09161	0	0.00986547	0.192	2379	tags=46%, list=18%, signal=56%
REACTOME_FCERI_MEDIATED_CA_2_MOBILIZATION	REACTOME_FCERI_MEDIATED_CA_2_MOBILIZATION		33	0.761093	2.07751	0	0.00987539	0.205	1493	tags=55%, list=11%, signal=61%
WP_CELL_INTERACTIONS_OF_THE_PANCREATIC_CANCER_MICROENVIRONMENT	WP_CELL_INTERACTIONS_OF_THE_PANCREATIC_CANCER_MICROENVIRONMENT		26	0.879094	2.07592	0	0.00988961	0.205	858	tags=73%, list=7%, signal=78%
KASLER_HDAC7_TARGETS_1_UP	KASLER_HDAC7_TARGETS_1_UP		147	0.530997	2.0893	0	0.00989971	0.196	1489	tags=24%, list=11%, signal=27%
KEGG_CELL_ADHESION_MOLECULES_CAMS	KEGG_CELL_ADHESION_MOLECULES_CAMS		119	0.655964	2.0798	0	0.00990163	0.204	951	tags=34%, list=7%, signal=37%
FULCHER_INFLAMMATORY_RESPONSE_LECTIN_VS_LPS_DN	FULCHER_INFLAMMATORY_RESPONSE_LECTIN_VS_LPS_DN		345	0.696629	2.09049	0	0.00990383	0.193	1794	tags=50%, list=14%, signal=57%
HOFFMANN_IMMATURE_TO_MATURE_B_LYMPHOCYTE_UP	HOFFMANN_IMMATURE_TO_MATURE_B_LYMPHOCYTE_UP		34	0.74045	2.06761	0	0.00991766	0.211	1393	tags=41%, list=11%, signal=46%
KEGG_FC_EPSILON_RI_SIGNALING_PATHWAY	KEGG_FC_EPSILON_RI_SIGNALING_PATHWAY		73	0.603183	2.06781	0	0.00991776	0.21	783	tags=21%, list=6%, signal=22%
MARKEY_RB1_ACUTE_LOF_DN	MARKEY_RB1_ACUTE_LOF_DN		192	0.708406	2.06855	0	0.00992605	0.21	1308	tags=47%, list=10%, signal=51%
REACTOME_LEISHMANIA_INFECTION	REACTOME_LEISHMANIA_INFECTION		153	0.595744	2.07786	0	0.00992716	0.205	2096	tags=40%, list=16%, signal=47%
HAHTOLA_SEZARY_SYNDROM_DN	HAHTOLA_SEZARY_SYNDROM_DN		40	0.799485	2.07623	0	0.00993672	0.205	789	tags=52%, list=6%, signal=56%
DER_IFN_BETA_RESPONSE_UP	DER_IFN_BETA_RESPONSE_UP		99	0.721391	2.08041	0	0.00993931	0.203	1555	tags=49%, list=12%, signal=56%
GAVIN_FOXP3_TARGETS_CLUSTER_T7	GAVIN_FOXP3_TARGETS_CLUSTER_T7		90	0.545134	2.07439	0	0.00993951	0.206	919	tags=17%, list=7%, signal=18%
MULLIGHAN_MLL_SIGNATURE_2_UP	MULLIGHAN_MLL_SIGNATURE_2_UP		398	0.524682	2.06237	0	0.00995416	0.215	2066	tags=33%, list=16%, signal=38%
PID_TXA2PATHWAY	PID_TXA2PATHWAY		53	0.622467	2.07162	0	0.00996328	0.208	2157	tags=49%, list=16%, signal=58%
REACTOME_TOLL_LIKE_RECEPTOR_9_TLR9_CASCADE	REACTOME_TOLL_LIKE_RECEPTOR_9_TLR9_CASCADE		93	0.567094	2.06475	0	0.00996868	0.214	2612	tags=40%, list=20%, signal=49%
SHIN_B_CELL_LYMPHOMA_CLUSTER_9	SHIN_B_CELL_LYMPHOMA_CLUSTER_9		19	0.763085	2.08112	0	0.00997151	0.203	1557	tags=47%, list=12%, signal=54%
REACTOME_GPVI_MEDIATED_ACTIVATION_CASCADE	REACTOME_GPVI_MEDIATED_ACTIVATION_CASCADE		33	0.734771	2.07222	0	0.00999323	0.208	783	tags=36%, list=6%, signal=39%
BIOCARTA_TNFR2_PATHWAY	BIOCARTA_TNFR2_PATHWAY		16	0.802048	2.06243	0	0.010012	0.215	1396	tags=63%, list=11%, signal=70%
LIAN_LIPA_TARGETS_6M	LIAN_LIPA_TARGETS_6M		64	0.781591	2.06486	0	0.010028	0.214	1177	tags=55%, list=9%, signal=60%
WP_APOPTOSIS	WP_APOPTOSIS		82	0.639257	2.06901	0	0.0100325	0.21	1453	tags=38%, list=11%, signal=42%
PID_NFKAPPAB_CANONICAL_PATHWAY	PID_NFKAPPAB_CANONICAL_PATHWAY		22	0.69144	2.05218	0	0.0100335	0.226	1424	tags=45%, list=11%, signal=51%
WIELAND_UP_BY_HBV_INFECTION	WIELAND_UP_BY_HBV_INFECTION		96	0.852925	2.07252	0	0.0100354	0.208	1129	tags=71%, list=9%, signal=77%
WP_MODULATORS_OF_TCR_SIGNALING_AND_T_CELL_ACTIVATION	WP_MODULATORS_OF_TCR_SIGNALING_AND_T_CELL_ACTIVATION	Details ...	57	0.790807	2.31817	0	0.0100602	0.038	1417	tags=56%, list=11%, signal=63%
WP_INTERACTIONS_BETWEEN_IMMUNE_CELLS_AND_MICRORNAS_IN_TUMOR_MICROENVIRONMENT	WP_INTERACTIONS_BETWEEN_IMMUNE_CELLS_AND_MICRORNAS_IN_TUMOR_MICROENVIRONMENT		28	0.775972	2.0694	0	0.0100753	0.209	1303	tags=54%, list=10%, signal=59%
PID_CD40_PATHWAY	PID_CD40_PATHWAY		30	0.665798	2.05535	0	0.0100806	0.223	2132	tags=50%, list=16%, signal=60%
SANSOM_APC_TARGETS_DN	SANSOM_APC_TARGETS_DN		314	0.605156	2.06978	0	0.0100864	0.209	953	tags=29%, list=7%, signal=30%
PID_GMCSF_PATHWAY	PID_GMCSF_PATHWAY		36	0.699209	2.05222	0	0.0100883	0.226	2379	tags=50%, list=18%, signal=61%
REACTOME_THE_ROLE_OF_NEF_IN_HIV_1_REPLICATION_AND_DISEASE_PATHOGENESIS	REACTOME_THE_ROLE_OF_NEF_IN_HIV_1_REPLICATION_AND_DISEASE_PATHOGENESIS		23	0.734979	2.05982	0	0.0100965	0.218	1091	tags=39%, list=8%, signal=43%
GAVIN_FOXP3_TARGETS_CLUSTER_T4	GAVIN_FOXP3_TARGETS_CLUSTER_T4		71	0.658222	2.0557	0	0.0100976	0.222	1730	tags=41%, list=13%, signal=47%
PID_IL27_PATHWAY	PID_IL27_PATHWAY		25	0.812447	2.05431	0	0.0101005	0.224	2048	tags=80%, list=16%, signal=95%
REACTOME_INFECTION_WITH_MYCOBACTERIUM_TUBERCULOSIS	REACTOME_INFECTION_WITH_MYCOBACTERIUM_TUBERCULOSIS		25	0.665684	2.05363	0	0.0101085	0.225	1497	tags=20%, list=11%, signal=23%
REACTOME_ROLE_OF_PHOSPHOLIPIDS_IN_PHAGOCYTOSIS	REACTOME_ROLE_OF_PHOSPHOLIPIDS_IN_PHAGOCYTOSIS		25	0.769828	2.05267	0	0.0101123	0.226	799	tags=40%, list=6%, signal=43%
HOLLMANN_APOPTOSIS_VIA_CD40_UP	HOLLMANN_APOPTOSIS_VIA_CD40_UP		199	0.570376	2.05884	0	0.0101265	0.22	1133	tags=25%, list=9%, signal=27%
REACTOME_SIGNALING_BY_ERYTHROPOIETIN	REACTOME_SIGNALING_BY_ERYTHROPOIETIN		25	0.711935	2.05682	0	0.0101364	0.222	1666	tags=48%, list=13%, signal=55%
RADAEVA_RESPONSE_TO_IFNA1_UP	RADAEVA_RESPONSE_TO_IFNA1_UP		45	0.817718	2.05711	0	0.0101804	0.221	1400	tags=64%, list=11%, signal=72%
WP_IL6_SIGNALING_PATHWAY	WP_IL6_SIGNALING_PATHWAY		43	0.673207	2.04935	0	0.0102476	0.23	1791	tags=47%, list=14%, signal=54%
WANG_RESPONSE_TO_GSK3_INHIBITOR_SB216763_UP	WANG_RESPONSE_TO_GSK3_INHIBITOR_SB216763_UP		240	0.643055	2.04793	0	0.0103275	0.236	1630	tags=36%, list=12%, signal=40%
CHIARETTI_ACUTE_LYMPHOBLASTIC_LEUKEMIA_ZAP70	CHIARETTI_ACUTE_LYMPHOBLASTIC_LEUKEMIA_ZAP70	Details ...	63	0.656971	2.33127	0	0.010393	0.033	728	tags=25%, list=6%, signal=27%
RUTELLA_RESPONSE_TO_HGF_DN	RUTELLA_RESPONSE_TO_HGF_DN		223	0.631605	2.04534	0	0.0105446	0.239	1340	tags=38%, list=10%, signal=41%
WP_MEASLES_VIRUS_INFECTION	WP_MEASLES_VIRUS_INFECTION		126	0.622966	2.03925	0	0.0105803	0.246	2612	tags=54%, list=20%, signal=67%
BIOCARTA_IL2RB_PATHWAY	BIOCARTA_IL2RB_PATHWAY		37	0.662805	2.03963	0	0.010605	0.245	1795	tags=51%, list=14%, signal=59%
REACTOME_INTERLEUKIN_12_FAMILY_SIGNALING	REACTOME_INTERLEUKIN_12_FAMILY_SIGNALING		48	0.602026	2.04374	0	0.0106246	0.242	2590	tags=48%, list=20%, signal=60%
BIOCARTA_CSK_PATHWAY	BIOCARTA_CSK_PATHWAY		20	0.87645	2.04	0	0.0106388	0.245	1056	tags=70%, list=8%, signal=76%
REACTOME_INTERFERON_GAMMA_SIGNALING	REACTOME_INTERFERON_GAMMA_SIGNALING	Details ...	79	0.732241	2.31931	0	0.010652	0.038	1555	tags=58%, list=12%, signal=66%
ZHAN_EARLY_DIFFERENTIATION_GENES_DN	ZHAN_EARLY_DIFFERENTIATION_GENES_DN		42	0.645971	2.04005	0	0.0106796	0.245	1977	tags=50%, list=15%, signal=59%
BIOCARTA_CTLA4_PATHWAY	BIOCARTA_CTLA4_PATHWAY		20	0.88855	2.0407	0	0.0107152	0.245	846	tags=70%, list=6%, signal=75%
HUANG_GATA2_TARGETS_UP	HUANG_GATA2_TARGETS_UP		133	0.645555	2.04016	0	0.0107259	0.245	1223	tags=35%, list=9%, signal=39%
TSAI_RESPONSE_TO_IONIZING_RADIATION	TSAI_RESPONSE_TO_IONIZING_RADIATION		143	0.612411	2.04072	0	0.0107713	0.245	1316	tags=34%, list=10%, signal=37%
VILIMAS_NOTCH1_TARGETS_UP	VILIMAS_NOTCH1_TARGETS_UP		47	0.871949	2.03517	0	0.0109027	0.258	788	tags=64%, list=6%, signal=68%
SHIPP_DLBCL_VS_FOLLICULAR_LYMPHOMA_DN	SHIPP_DLBCL_VS_FOLLICULAR_LYMPHOMA_DN		43	0.780969	2.03387	0	0.010908	0.259	1359	tags=56%, list=10%, signal=62%
REACTOME_INTERLEUKIN_3_INTERLEUKIN_5_AND_GM_CSF_SIGNALING	REACTOME_INTERLEUKIN_3_INTERLEUKIN_5_AND_GM_CSF_SIGNALING	Details ...	48	0.735698	2.33531	0	0.0109393	0.033	1608	tags=42%, list=12%, signal=47%
LIAN_LIPA_TARGETS_3M	LIAN_LIPA_TARGETS_3M		53	0.804007	2.03663	0	0.01095	0.251	1177	tags=62%, list=9%, signal=68%
WP_IMMUNE_RESPONSE_TO_TUBERCULOSIS	WP_IMMUNE_RESPONSE_TO_TUBERCULOSIS		23	0.847747	2.03402	0	0.010954	0.259	1771	tags=83%, list=14%, signal=95%
REACTOME_G_ALPHA_I_SIGNALLING_EVENTS	REACTOME_G_ALPHA_I_SIGNALLING_EVENTS		254	0.588725	2.03611	0	0.0109699	0.253	2190	tags=33%, list=17%, signal=38%
BIOCARTA_NKT_PATHWAY	BIOCARTA_NKT_PATHWAY		25	0.800718	2.0265	0	0.0114357	0.274	1184	tags=52%, list=9%, signal=57%
WP_GENETIC_CAUSES_OF_PORTOSINUSOIDAL_VASCULAR_DISEASE	WP_GENETIC_CAUSES_OF_PORTOSINUSOIDAL_VASCULAR_DISEASE		28	0.666153	2.0267	0	0.0114583	0.274	990	tags=32%, list=8%, signal=35%
WORSCHECH_TUMOR_REJECTION_UP	WORSCHECH_TUMOR_REJECTION_UP		53	0.820874	2.02494	0	0.0115434	0.276	1327	tags=57%, list=10%, signal=63%
WP_PATHOGENESIS_OF_SARSCOV2_MEDIATED_BY_NSP9NSP10_COMPLEX	WP_PATHOGENESIS_OF_SARSCOV2_MEDIATED_BY_NSP9NSP10_COMPLEX		19	0.892777	2.02527	0	0.011566	0.275	1196	tags=79%, list=9%, signal=87%
TONKS_TARGETS_OF_RUNX1_RUNX1T1_FUSION_HSC_DN	TONKS_TARGETS_OF_RUNX1_RUNX1T1_FUSION_HSC_DN		184	0.651309	2.02418	0	0.0115839	0.276	1082	tags=34%, list=8%, signal=37%
REACTOME_INTERLEUKIN_37_SIGNALING	REACTOME_INTERLEUKIN_37_SIGNALING		19	0.730047	2.02277	0	0.0115873	0.277	2180	tags=47%, list=17%, signal=57%
WP_HEPATITIS_B_INFECTION	WP_HEPATITIS_B_INFECTION		142	0.566586	2.02312	0	0.0115963	0.277	2638	tags=44%, list=20%, signal=54%
BERTUCCI_MEDULLARY_VS_DUCTAL_BREAST_CANCER_UP	BERTUCCI_MEDULLARY_VS_DUCTAL_BREAST_CANCER_UP	Details ...	161	0.727752	2.33805	0	0.0116361	0.032	1870	tags=54%, list=14%, signal=62%
BILBAN_B_CLL_LPL_DN	BILBAN_B_CLL_LPL_DN		39	0.760431	2.02322	0	0.0116365	0.277	1726	tags=64%, list=13%, signal=74%
REACTOME_NUCLEAR_EVENTS_STIMULATED_BY_ALK_SIGNALING_IN_CANCER	REACTOME_NUCLEAR_EVENTS_STIMULATED_BY_ALK_SIGNALING_IN_CANCER		18	0.669692	2.02006	0	0.0116789	0.282	2455	tags=50%, list=19%, signal=61%
WP_T_CELL_MODULATION_IN_PANCREATIC_CANCER	WP_T_CELL_MODULATION_IN_PANCREATIC_CANCER		40	0.698503	2.02012	0	0.0117294	0.282	1667	tags=52%, list=13%, signal=60%
WP_REGULATORY_CIRCUITS_OF_THE_STAT3_SIGNALING_PATHWAY	WP_REGULATORY_CIRCUITS_OF_THE_STAT3_SIGNALING_PATHWAY		71	0.654259	2.01646	0	0.0117369	0.284	1399	tags=35%, list=11%, signal=39%
VANTVEER_BREAST_CANCER_BRCA1_UP	VANTVEER_BREAST_CANCER_BRCA1_UP		32	0.728716	2.0179	0	0.0118038	0.283	291	tags=22%, list=2%, signal=22%
REACTOME_CLASS_A_1_RHODOPSIN_LIKE_RECEPTORS	REACTOME_CLASS_A_1_RHODOPSIN_LIKE_RECEPTORS		271	0.607954	2.01658	0	0.01184	0.284	1863	tags=28%, list=14%, signal=32%
REACTOME_SIGNALING_BY_CSF1_M_CSF_IN_MYELOID_CELLS	REACTOME_SIGNALING_BY_CSF1_M_CSF_IN_MYELOID_CELLS		29	0.704327	2.01443	0	0.0118671	0.288	1417	tags=38%, list=11%, signal=42%
RUTELLA_RESPONSE_TO_CSF2RB_AND_IL4_DN	RUTELLA_RESPONSE_TO_CSF2RB_AND_IL4_DN		299	0.650581	2.01181	0	0.0120921	0.292	1722	tags=42%, list=13%, signal=48%
REACTOME_INFLAMMASOMES	REACTOME_INFLAMMASOMES		19	0.734224	2.0105	0	0.0121663	0.293	1757	tags=58%, list=13%, signal=67%
REACTOME_MAP3K8_TPL2_DEPENDENT_MAPK1_3_ACTIVATION	REACTOME_MAP3K8_TPL2_DEPENDENT_MAPK1_3_ACTIVATION		16	0.696571	2.00809	0	0.0122653	0.294	2612	tags=50%, list=20%, signal=62%
LEE_AGING_CEREBELLUM_UP	LEE_AGING_CEREBELLUM_UP		68	0.643003	2.00622	0	0.0124036	0.296	1567	tags=32%, list=12%, signal=37%
REACTOME_IMMUNOREGULATORY_INTERACTIONS_BETWEEN_A_LYMPHOID_AND_A_NON_LYMPHOID_CELL	REACTOME_IMMUNOREGULATORY_INTERACTIONS_BETWEEN_A_LYMPHOID_AND_A_NON_LYMPHOID_CELL	Details ...	109	0.780369	2.38271	0	0.0124983	0.024	1684	tags=61%, list=13%, signal=69%
WP_CHEMOKINE_SIGNALING_PATHWAY	WP_CHEMOKINE_SIGNALING_PATHWAY	Details ...	150	0.701005	2.3384	0	0.0125312	0.032	1734	tags=40%, list=13%, signal=46%
KEGG_AUTOIMMUNE_THYROID_DISEASE	KEGG_AUTOIMMUNE_THYROID_DISEASE		49	0.784373	1.99997	0	0.0127819	0.308	846	tags=41%, list=6%, signal=43%
MARSON_FOXP3_TARGETS_DN	MARSON_FOXP3_TARGETS_DN		44	0.72145	1.9985	0	0.0128484	0.309	1381	tags=50%, list=11%, signal=56%
WP_KISSPEPTINKISSPEPTIN_RECEPTOR_SYSTEM_IN_THE_OVARY	WP_KISSPEPTINKISSPEPTIN_RECEPTOR_SYSTEM_IN_THE_OVARY		37	0.595361	2.00089	0	0.0128585	0.307	990	tags=24%, list=8%, signal=26%
WP_SELECTIVE_EXPRESSION_OF_CHEMOKINE_RECEPTORS_DURING_TCELL_POLARIZATION	WP_SELECTIVE_EXPRESSION_OF_CHEMOKINE_RECEPTORS_DURING_TCELL_POLARIZATION		28	0.791564	1.99619	0	0.0129996	0.315	1777	tags=61%, list=14%, signal=70%
REACTOME_PEPTIDE_LIGAND_BINDING_RECEPTORS	REACTOME_PEPTIDE_LIGAND_BINDING_RECEPTORS		166	0.647166	1.99528	0	0.013041	0.316	1419	tags=28%, list=11%, signal=31%
WP_B_CELL_RECEPTOR_SIGNALING_PATHWAY	WP_B_CELL_RECEPTOR_SIGNALING_PATHWAY	Details ...	93	0.737267	2.41729	0	0.0130467	0.017	1645	tags=44%, list=13%, signal=50%
DIAZ_CHRONIC_MYELOGENOUS_LEUKEMIA_DN	DIAZ_CHRONIC_MYELOGENOUS_LEUKEMIA_DN		111	0.724271	1.9962	0	0.0130506	0.315	1305	tags=48%, list=10%, signal=53%
MORI_PLASMA_CELL_DN	MORI_PLASMA_CELL_DN		29	0.790189	1.99402	0	0.0130962	0.318	1605	tags=55%, list=12%, signal=63%
WP_FOXP3_IN_COVID19	WP_FOXP3_IN_COVID19		15	0.836392	1.99538	0	0.0131477	0.316	1608	tags=73%, list=12%, signal=83%
KEGG_PRION_DISEASES	KEGG_PRION_DISEASES		33	0.735539	1.99304	0	0.0131695	0.318	1843	tags=36%, list=14%, signal=42%
WP_NONGENOMIC_ACTIONS_OF_125_DIHYDROXYVITAMIN_D3	WP_NONGENOMIC_ACTIONS_OF_125_DIHYDROXYVITAMIN_D3		72	0.599467	1.99247	0	0.0131784	0.321	2145	tags=46%, list=16%, signal=55%
WP_TH17_CELL_DIFFERENTIATION_PATHWAY	WP_TH17_CELL_DIFFERENTIATION_PATHWAY	Details ...	63	0.760735	2.34036	0	0.0133517	0.032	1369	tags=48%, list=10%, signal=53%
WP_NOVEL_INTRACELLULAR_COMPONENTS_OF_RIGILIKE_RECEPTOR_PATHWAY	WP_NOVEL_INTRACELLULAR_COMPONENTS_OF_RIGILIKE_RECEPTOR_PATHWAY		55	0.615874	1.98886	0	0.0133757	0.327	2638	tags=56%, list=20%, signal=70%
KUROZUMI_RESPONSE_TO_ONCOCYTIC_VIRUS	KUROZUMI_RESPONSE_TO_ONCOCYTIC_VIRUS		44	0.813307	1.98765	0	0.013398	0.33	921	tags=55%, list=7%, signal=58%
MA_MYELOID_DIFFERENTIATION_DN	MA_MYELOID_DIFFERENTIATION_DN		40	0.654569	1.99013	0	0.0134068	0.325	1006	tags=28%, list=8%, signal=30%
REACTOME_RAF_INDEPENDENT_MAPK1_3_ACTIVATION	REACTOME_RAF_INDEPENDENT_MAPK1_3_ACTIVATION		21	0.75864	1.98965	0	0.0134082	0.325	1077	tags=43%, list=8%, signal=47%
HELLER_HDAC_TARGETS_SILENCED_BY_METHYLATION_DN	HELLER_HDAC_TARGETS_SILENCED_BY_METHYLATION_DN		260	0.622839	1.9865	0	0.0134216	0.331	929	tags=31%, list=7%, signal=33%
WALLACE_PROSTATE_CANCER_RACE_UP	WALLACE_PROSTATE_CANCER_RACE_UP		281	0.859939	1.98523	0	0.0134962	0.333	962	tags=68%, list=7%, signal=71%
PID_KIT_PATHWAY	PID_KIT_PATHWAY		51	0.58942	1.98399	0	0.0135111	0.335	1417	tags=31%, list=11%, signal=35%
BOYLAN_MULTIPLE_MYELOMA_D_DN	BOYLAN_MULTIPLE_MYELOMA_D_DN		64	0.628273	1.98403	0	0.0135647	0.335	1466	tags=39%, list=11%, signal=44%
SMID_BREAST_CANCER_NORMAL_LIKE_UP	SMID_BREAST_CANCER_NORMAL_LIKE_UP		447	0.832526	1.98311	0	0.0135815	0.336	1040	tags=58%, list=8%, signal=61%
REACTOME_FCERI_MEDIATED_MAPK_ACTIVATION	REACTOME_FCERI_MEDIATED_MAPK_ACTIVATION		35	0.693444	1.98258	0	0.0136014	0.337	1795	tags=43%, list=14%, signal=50%
REACTOME_ROS_AND_RNS_PRODUCTION_IN_PHAGOCYTES	REACTOME_ROS_AND_RNS_PRODUCTION_IN_PHAGOCYTES	Details ...	30	0.746937	2.4109	0	0.0136265	0.02	1025	tags=27%, list=8%, signal=29%
PID_FCER1_PATHWAY	PID_FCER1_PATHWAY		58	0.698939	1.97961	0	0.0137069	0.34	2379	tags=53%, list=18%, signal=65%
FOSTER_TOLERANT_MACROPHAGE_UP	FOSTER_TOLERANT_MACROPHAGE_UP		124	0.645394	1.97962	0	0.01376	0.34	1396	tags=39%, list=11%, signal=43%
BASSO_CD40_SIGNALING_DN	BASSO_CD40_SIGNALING_DN		67	0.671845	1.97811	0	0.0137617	0.343	1189	tags=43%, list=9%, signal=47%
ROSS_AML_WITH_MLL_FUSIONS	ROSS_AML_WITH_MLL_FUSIONS		74	0.559453	1.97997	0	0.0137766	0.34	1410	tags=31%, list=11%, signal=35%
TONKS_TARGETS_OF_RUNX1_RUNX1T1_FUSION_MONOCYTE_DN	TONKS_TARGETS_OF_RUNX1_RUNX1T1_FUSION_MONOCYTE_DN		52	0.788399	1.97656	0	0.0137852	0.344	1245	tags=58%, list=10%, signal=63%
SHEDDEN_LUNG_CANCER_GOOD_SURVIVAL_A12	SHEDDEN_LUNG_CANCER_GOOD_SURVIVAL_A12	Details ...	279	0.661562	2.38408	0	0.0137952	0.024	1416	tags=33%, list=11%, signal=36%
BIOCARTA_NFKB_PATHWAY	BIOCARTA_NFKB_PATHWAY		21	0.689838	1.97831	0	0.0138479	0.342	3262	tags=76%, list=25%, signal=101%
KEGG_LEUKOCYTE_TRANSENDOTHELIAL_MIGRATION	KEGG_LEUKOCYTE_TRANSENDOTHELIAL_MIGRATION		106	0.615224	1.97382	0	0.0140704	0.345	951	tags=28%, list=7%, signal=30%
HOFFMANN_SMALL_PRE_BII_TO_IMMATURE_B_LYMPHOCYTE_UP	HOFFMANN_SMALL_PRE_BII_TO_IMMATURE_B_LYMPHOCYTE_UP	Details ...	56	0.73232	2.34954	0	0.0141152	0.029	1567	tags=50%, list=12%, signal=57%
BLANCO_MELO_BRONCHIAL_EPITHELIAL_CELLS_INFLUENZA_A_DEL_NS1_INFECTION_UP	BLANCO_MELO_BRONCHIAL_EPITHELIAL_CELLS_INFLUENZA_A_DEL_NS1_INFECTION_UP		441	0.616164	1.97249	0	0.014162	0.347	1877	tags=47%, list=14%, signal=53%
REACTOME_PLATELET_AGGREGATION_PLUG_FORMATION	REACTOME_PLATELET_AGGREGATION_PLUG_FORMATION		37	0.662255	1.97021	0	0.0142537	0.348	2152	tags=41%, list=16%, signal=48%
LI_INDUCED_T_TO_NATURAL_KILLER_UP	LI_INDUCED_T_TO_NATURAL_KILLER_UP		239	0.582282	1.97075	0	0.0142548	0.348	1331	tags=35%, list=10%, signal=38%
ZHAN_MULTIPLE_MYELOMA_LB_DN	ZHAN_MULTIPLE_MYELOMA_LB_DN		33	0.833414	1.96973	0	0.0142829	0.349	895	tags=61%, list=7%, signal=65%
WP_PEPTIDE_GPCRS	WP_PEPTIDE_GPCRS		73	0.66833	1.97085	0	0.0142947	0.347	1331	tags=26%, list=10%, signal=29%
MARSHALL_VIRAL_INFECTION_RESPONSE_DN	MARSHALL_VIRAL_INFECTION_RESPONSE_DN		26	0.736654	1.96622	0	0.0144991	0.35	1608	tags=58%, list=12%, signal=66%
REACTOME_INTERLEUKIN_1_FAMILY_SIGNALING	REACTOME_INTERLEUKIN_1_FAMILY_SIGNALING		134	0.517101	1.96679	0	0.0145023	0.35	2612	tags=35%, list=20%, signal=43%
CHUNG_BLISTER_CYTOTOXICITY_DN	CHUNG_BLISTER_CYTOTOXICITY_DN		34	0.762741	1.96691	0	0.0145342	0.35	1374	tags=53%, list=10%, signal=59%
REACTOME_TAK1_DEPENDENT_IKK_AND_NF_KAPPA_B_ACTIVATION	REACTOME_TAK1_DEPENDENT_IKK_AND_NF_KAPPA_B_ACTIVATION		36	0.524197	1.96258	0	0.0147489	0.354	2612	tags=39%, list=20%, signal=48%
REACTOME_GENERATION_OF_SECOND_MESSENGER_MOLECULES	REACTOME_GENERATION_OF_SECOND_MESSENGER_MOLECULES		30	0.86499	1.96276	0	0.0147759	0.354	925	tags=73%, list=7%, signal=79%
WP_EBOLA_VIRUS_INFECTION_IN_HOST	WP_EBOLA_VIRUS_INFECTION_IN_HOST		119	0.598933	1.9607	0	0.0148521	0.358	1812	tags=36%, list=14%, signal=42%
REACTOME_TCR_SIGNALING	REACTOME_TCR_SIGNALING	Details ...	107	0.731295	2.42126	0	0.0148729	0.017	1496	tags=39%, list=11%, signal=44%
SANA_RESPONSE_TO_IFNG_UP	SANA_RESPONSE_TO_IFNG_UP		58	0.827117	1.95758	0	0.0149909	0.361	846	tags=64%, list=6%, signal=68%
WINTER_HYPOXIA_DN	WINTER_HYPOXIA_DN		40	0.894368	1.95892	0	0.0150279	0.359	998	tags=80%, list=8%, signal=86%
FLECHNER_BIOPSY_KIDNEY_TRANSPLANT_REJECTED_VS_OK_UP	FLECHNER_BIOPSY_KIDNEY_TRANSPLANT_REJECTED_VS_OK_UP		85	0.851763	1.95254	0	0.0150437	0.367	715	tags=68%, list=5%, signal=72%
BIOCARTA_IL12_PATHWAY	BIOCARTA_IL12_PATHWAY		19	0.851058	1.95259	0	0.0150737	0.367	857	tags=58%, list=7%, signal=62%
ZHENG_BOUND_BY_FOXP3	ZHENG_BOUND_BY_FOXP3		371	0.633054	1.95771	0	0.0150906	0.361	2134	tags=45%, list=16%, signal=53%
KUROZUMI_RESPONSE_TO_ONCOCYTIC_VIRUS_AND_CYCLIC_RGD	KUROZUMI_RESPONSE_TO_ONCOCYTIC_VIRUS_AND_CYCLIC_RGD		21	0.834771	1.95483	0	0.0151238	0.365	1319	tags=62%, list=10%, signal=69%
WP_PRION_DISEASE_PATHWAY	WP_PRION_DISEASE_PATHWAY		31	0.644182	1.95518	0	0.0151238	0.364	2696	tags=61%, list=21%, signal=77%
WP_TCELL_RECEPTOR_SIGNALING_PATHWAY	WP_TCELL_RECEPTOR_SIGNALING_PATHWAY	Details ...	86	0.772762	2.43256	0	0.0151261	0.014	1496	tags=53%, list=11%, signal=60%
WP_SARSCOV2_INNATE_IMMUNITY_EVASION_AND_CELLSPECIFIC_IMMUNE_RESPONSE	WP_SARSCOV2_INNATE_IMMUNITY_EVASION_AND_CELLSPECIFIC_IMMUNE_RESPONSE		62	0.747058	1.95267	0	0.0151676	0.367	1446	tags=48%, list=11%, signal=54%
REACTOME_REGULATION_OF_SIGNALING_BY_CBL	REACTOME_REGULATION_OF_SIGNALING_BY_CBL		22	0.711214	1.95392	0	0.0151678	0.366	1795	tags=45%, list=14%, signal=53%
REACTOME_CASPASE_ACTIVATION_VIA_EXTRINSIC_APOPTOTIC_SIGNALLING_PATHWAY	REACTOME_CASPASE_ACTIVATION_VIA_EXTRINSIC_APOPTOTIC_SIGNALLING_PATHWAY		22	0.771254	1.95087	0	0.0151741	0.369	802	tags=36%, list=6%, signal=39%
BIOCARTA_CCR5_PATHWAY	BIOCARTA_CCR5_PATHWAY		16	0.844596	1.95278	0	0.0152129	0.367	800	tags=44%, list=6%, signal=47%
ZHENG_FOXP3_TARGETS_IN_T_LYMPHOCYTE_DN	ZHENG_FOXP3_TARGETS_IN_T_LYMPHOCYTE_DN		32	0.814085	1.95397	0	0.0152199	0.366	1353	tags=66%, list=10%, signal=73%
BLANCO_MELO_COVID19_SARS_COV_2_INFECTION_CALU3_CELLS_UP	BLANCO_MELO_COVID19_SARS_COV_2_INFECTION_CALU3_CELLS_UP		244	0.710634	1.95296	0	0.0152421	0.367	1489	tags=50%, list=11%, signal=56%
LU_IL4_SIGNALING	LU_IL4_SIGNALING		79	0.691979	1.94995	0	0.0152585	0.37	1480	tags=51%, list=11%, signal=57%
PID_HIV_NEF_PATHWAY	PID_HIV_NEF_PATHWAY		35	0.649393	1.94907	0	0.0153042	0.373	1353	tags=31%, list=10%, signal=35%
ZHU_CMV_ALL_UP	ZHU_CMV_ALL_UP		99	0.636043	1.94582	0	0.0154068	0.376	1098	tags=29%, list=8%, signal=32%
PID_IL6_7_PATHWAY	PID_IL6_7_PATHWAY		47	0.694277	1.94424	0	0.0155424	0.377	2573	tags=64%, list=20%, signal=79%
PID_IFNG_PATHWAY	PID_IFNG_PATHWAY		39	0.658679	1.94086	0	0.0157494	0.384	2379	tags=54%, list=18%, signal=66%
REACTOME_EFFECTS_OF_PIP2_HYDROLYSIS	REACTOME_EFFECTS_OF_PIP2_HYDROLYSIS		24	0.656	1.94174	0	0.0157644	0.381	799	tags=25%, list=6%, signal=27%
WP_ACUTE_VIRAL_MYOCARDITIS	WP_ACUTE_VIRAL_MYOCARDITIS		84	0.580712	1.94106	0	0.0157792	0.383	2048	tags=40%, list=16%, signal=48%
RUTELLA_RESPONSE_TO_HGF_VS_CSF2RB_AND_IL4_UP	RUTELLA_RESPONSE_TO_HGF_VS_CSF2RB_AND_IL4_UP		386	0.612619	1.9412	0	0.0158025	0.381	1520	tags=36%, list=12%, signal=40%
SA_CASPASE_CASCADE	SA_CASPASE_CASCADE		19	0.778131	1.93921	0	0.0158345	0.385	644	tags=32%, list=5%, signal=33%
SIG_PIP3_SIGNALING_IN_B_LYMPHOCYTES	SIG_PIP3_SIGNALING_IN_B_LYMPHOCYTES		35	0.592037	1.93837	0	0.0158683	0.386	1875	tags=40%, list=14%, signal=47%
WP_HEMATOPOIETIC_STEM_CELL_DIFFERENTIATION	WP_HEMATOPOIETIC_STEM_CELL_DIFFERENTIATION		52	0.603129	1.9384	0	0.0159157	0.386	1843	tags=37%, list=14%, signal=42%
BROWNE_INTERFERON_RESPONSIVE_GENES	BROWNE_INTERFERON_RESPONSIVE_GENES		64	0.86	1.93718	0	0.0159861	0.386	819	tags=73%, list=6%, signal=78%
HELLER_HDAC_TARGETS_DN	HELLER_HDAC_TARGETS_DN		275	0.603195	1.93535	0	0.0161371	0.387	1362	tags=33%, list=10%, signal=36%
ODONNELL_TARGETS_OF_MYC_AND_TFRC_UP	ODONNELL_TARGETS_OF_MYC_AND_TFRC_UP		62	0.741328	1.9325	0	0.0163705	0.387	1310	tags=55%, list=10%, signal=61%
BLANCO_MELO_HUMAN_PARAINFLUENZA_VIRUS_3_INFECTION_A594_CELLS_UP	BLANCO_MELO_HUMAN_PARAINFLUENZA_VIRUS_3_INFECTION_A594_CELLS_UP		152	0.767324	1.92995	0	0.0167088	0.391	1555	tags=65%, list=12%, signal=73%
MUELLER_COMMON_TARGETS_OF_AML_FUSIONS_DN	MUELLER_COMMON_TARGETS_OF_AML_FUSIONS_DN		30	0.647255	1.92835	0	0.0168933	0.393	1588	tags=37%, list=12%, signal=42%
PID_SHP2_PATHWAY	PID_SHP2_PATHWAY		55	0.62027	1.92856	0	0.016913	0.393	1481	tags=27%, list=11%, signal=31%
PID_EPHRINB_REV_PATHWAY	PID_EPHRINB_REV_PATHWAY		30	0.686057	1.92567	0	0.0169962	0.395	934	tags=40%, list=7%, signal=43%
WP_INFLAMMATORY_RESPONSE_PATHWAY	WP_INFLAMMATORY_RESPONSE_PATHWAY		29	0.707287	1.92529	0	0.0170044	0.396	788	tags=31%, list=6%, signal=33%
CURSONS_NATURAL_KILLER_CELLS	CURSONS_NATURAL_KILLER_CELLS		19	0.899683	1.92713	0	0.0170209	0.394	867	tags=84%, list=7%, signal=90%
BIOCARTA_FCER1_PATHWAY	BIOCARTA_FCER1_PATHWAY		37	0.6552	1.92575	0	0.017045	0.395	2379	tags=51%, list=18%, signal=63%
REACTOME_PD_1_SIGNALING	REACTOME_PD_1_SIGNALING		19	0.886088	1.92594	0	0.0170617	0.395	846	tags=79%, list=6%, signal=84%
RASHI_RESPONSE_TO_IONIZING_RADIATION_4	RASHI_RESPONSE_TO_IONIZING_RADIATION_4		40	0.631749	1.92366	0	0.0171971	0.397	1150	tags=35%, list=9%, signal=38%
BIOCARTA_INFLAM_PATHWAY	BIOCARTA_INFLAM_PATHWAY		27	0.704361	1.92098	0	0.0172669	0.4	1142	tags=37%, list=9%, signal=40%
BLANCO_MELO_BRONCHIAL_EPITHELIAL_CELLS_INFLUENZA_A_INFECTION_UP	BLANCO_MELO_BRONCHIAL_EPITHELIAL_CELLS_INFLUENZA_A_INFECTION_UP		95	0.649735	1.92276	0	0.01728	0.398	1287	tags=35%, list=10%, signal=38%
BIOCARTA_NO2IL12_PATHWAY	BIOCARTA_NO2IL12_PATHWAY		15	0.901977	1.92245	0	0.0172863	0.398	830	tags=80%, list=6%, signal=85%
ZHANG_RESPONSE_TO_CANTHARIDIN_UP	ZHANG_RESPONSE_TO_CANTHARIDIN_UP		15	0.82902	1.92125	0	0.017338	0.4	1396	tags=60%, list=11%, signal=67%
BIOCARTA_BARRESTIN_SRC_PATHWAY	BIOCARTA_BARRESTIN_SRC_PATHWAY		17	0.582392	1.91895	0	0.0174613	0.401	2481	tags=35%, list=19%, signal=43%
REACTOME_RIPK1_MEDIATED_REGULATED_NECROSIS	REACTOME_RIPK1_MEDIATED_REGULATED_NECROSIS		28	0.676955	1.91662	0	0.0176271	0.404	1424	tags=29%, list=11%, signal=32%
SENGUPTA_EBNA1_ANTICORRELATED	SENGUPTA_EBNA1_ANTICORRELATED	Details ...	95	0.603825	2.44332	0	0.0177827	0.014	2138	tags=37%, list=16%, signal=44%
ONO_AML1_TARGETS_UP	ONO_AML1_TARGETS_UP		21	0.82669	1.91195	0	0.0180422	0.411	1306	tags=62%, list=10%, signal=69%
BIOCARTA_IL17_PATHWAY	BIOCARTA_IL17_PATHWAY		15	0.865859	1.91164	0	0.0180477	0.412	1142	tags=60%, list=9%, signal=66%
WP_SEROTONIN_HTR1_GROUP_AND_FOS_PATHWAY	WP_SEROTONIN_HTR1_GROUP_AND_FOS_PATHWAY		31	0.594407	1.91213	0	0.0180762	0.411	2627	tags=35%, list=20%, signal=44%
BIOCARTA_IL7_PATHWAY	BIOCARTA_IL7_PATHWAY		16	0.819784	1.91055	0	0.0181849	0.414	1608	tags=75%, list=12%, signal=85%
LIANG_HEMATOPOIESIS_STEM_CELL_NUMBER_SMALL_VS_HUGE_DN	LIANG_HEMATOPOIESIS_STEM_CELL_NUMBER_SMALL_VS_HUGE_DN		28	0.618997	1.90858	0	0.0183003	0.415	2719	tags=50%, list=21%, signal=63%
BOSCO_ALLERGEN_INDUCED_TH2_ASSOCIATED_MODULE	BOSCO_ALLERGEN_INDUCED_TH2_ASSOCIATED_MODULE		117	0.607451	1.90697	0	0.0184703	0.416	1353	tags=37%, list=10%, signal=41%
FINETTI_BREAST_CANCER_KINOME_GREEN	FINETTI_BREAST_CANCER_KINOME_GREEN		15	0.933324	1.90357	0	0.0188086	0.424	620	tags=87%, list=5%, signal=91%
SU_THYMUS	SU_THYMUS		20	0.849643	1.90236	0	0.01897	0.425	1187	tags=70%, list=9%, signal=77%
CASORELLI_ACUTE_PROMYELOCYTIC_LEUKEMIA_UP	CASORELLI_ACUTE_PROMYELOCYTIC_LEUKEMIA_UP		151	0.638593	1.90177	0	0.0190357	0.427	1961	tags=52%, list=15%, signal=60%
BIOCARTA_BIOPEPTIDES_PATHWAY	BIOCARTA_BIOPEPTIDES_PATHWAY		28	0.590966	1.89886	0	0.0195409	0.44	1417	tags=25%, list=11%, signal=28%
WP_CYTOSOLIC_DNASENSING_PATHWAY	WP_CYTOSOLIC_DNASENSING_PATHWAY		63	0.643051	1.89818	0	0.0195588	0.44	644	tags=21%, list=5%, signal=22%
BIOCARTA_LAIR_PATHWAY	BIOCARTA_LAIR_PATHWAY		17	0.876195	1.89403	0	0.0200379	0.445	1142	tags=71%, list=9%, signal=77%
REACTOME_FCGR_ACTIVATION	REACTOME_FCGR_ACTIVATION		15	0.893106	1.8945	0	0.0200802	0.445	620	tags=73%, list=5%, signal=77%
WP_CELLS_AND_MOLECULES_INVOLVED_IN_LOCAL_ACUTE_INFLAMMATORY_RESPONSE	WP_CELLS_AND_MOLECULES_INVOLVED_IN_LOCAL_ACUTE_INFLAMMATORY_RESPONSE		17	0.876195	1.89403	0	0.0200922	0.445	1142	tags=71%, list=9%, signal=77%
WP_SEROTONIN_RECEPTOR_467_AND_NR3C_SIGNALING	WP_SEROTONIN_RECEPTOR_467_AND_NR3C_SIGNALING		18	0.664493	1.89175	0	0.0202646	0.448	2675	tags=39%, list=20%, signal=49%
HADDAD_T_LYMPHOCYTE_AND_NK_PROGENITOR_DN	HADDAD_T_LYMPHOCYTE_AND_NK_PROGENITOR_DN		62	0.749062	1.88967	0	0.0204446	0.45	1201	tags=47%, list=9%, signal=51%
ONO_FOXP3_TARGETS_UP	ONO_FOXP3_TARGETS_UP		19	0.811439	1.88856	0	0.0205672	0.455	1259	tags=63%, list=10%, signal=70%
BIOCARTA_TOLL_PATHWAY	BIOCARTA_TOLL_PATHWAY		24	0.687099	1.88772	0	0.0206008	0.456	2745	tags=58%, list=21%, signal=74%
PID_INTEGRIN_CS_PATHWAY	PID_INTEGRIN_CS_PATHWAY		23	0.722601	1.88707	0	0.0206652	0.457	657	tags=30%, list=5%, signal=32%
MARSON_FOXP3_CORE_DIRECT_TARGETS	MARSON_FOXP3_CORE_DIRECT_TARGETS		16	0.879587	1.88623	0	0.0207229	0.46	991	tags=69%, list=8%, signal=74%
LI_INDUCED_T_TO_NATURAL_KILLER_DN	LI_INDUCED_T_TO_NATURAL_KILLER_DN		100	0.533751	1.88643	0	0.0207551	0.459	1311	tags=24%, list=10%, signal=26%
WP_KIT_RECEPTOR_SIGNALING_PATHWAY	WP_KIT_RECEPTOR_SIGNALING_PATHWAY		59	0.561716	1.88472	0	0.020871	0.462	2048	tags=37%, list=16%, signal=44%
KEGG_FC_GAMMA_R_MEDIATED_PHAGOCYTOSIS	KEGG_FC_GAMMA_R_MEDIATED_PHAGOCYTOSIS		91	0.57874	1.88381	0	0.020972	0.464	925	tags=21%, list=7%, signal=22%
SHAFFER_IRF4_MULTIPLE_MYELOMA_PROGRAM	SHAFFER_IRF4_MULTIPLE_MYELOMA_PROGRAM		35	0.666903	1.88226	0	0.0209851	0.465	866	tags=40%, list=7%, signal=43%
WP_TNFALPHA_SIGNALING_PATHWAY	WP_TNFALPHA_SIGNALING_PATHWAY		86	0.553687	1.88289	0	0.0210071	0.464	2637	tags=45%, list=20%, signal=56%
GAL_LEUKEMIC_STEM_CELL_DN	GAL_LEUKEMIC_STEM_CELL_DN		227	0.605367	1.8794	0	0.0213888	0.471	1079	tags=26%, list=8%, signal=28%
WP_IL4_SIGNALING_PATHWAY	WP_IL4_SIGNALING_PATHWAY		54	0.622379	1.87958	0	0.0214045	0.471	2974	tags=56%, list=23%, signal=72%
WILENSKY_RESPONSE_TO_DARAPLADIB	WILENSKY_RESPONSE_TO_DARAPLADIB		26	0.912371	1.87894	0	0.0214378	0.471	927	tags=88%, list=7%, signal=95%
OSMAN_BLADDER_CANCER_DN	OSMAN_BLADDER_CANCER_DN	Details ...	295	0.555283	2.45789	0	0.021532	0.012	1869	tags=28%, list=14%, signal=32%
BOYAULT_LIVER_CANCER_SUBCLASS_G5_DN	BOYAULT_LIVER_CANCER_SUBCLASS_G5_DN		25	0.876153	1.87388	0	0.0219882	0.48	808	tags=72%, list=6%, signal=77%
REACTOME_ROLE_OF_LAT2_NTAL_LAB_ON_CALCIUM_MOBILIZATION	REACTOME_ROLE_OF_LAT2_NTAL_LAB_ON_CALCIUM_MOBILIZATION		19	0.786522	1.87304	0	0.0220163	0.481	1795	tags=58%, list=14%, signal=67%
KUMAR_TARGETS_OF_MLL_AF9_FUSION	KUMAR_TARGETS_OF_MLL_AF9_FUSION		331	0.523447	1.87319	0	0.0220418	0.481	1336	tags=25%, list=10%, signal=27%
GEISS_RESPONSE_TO_DSRNA_UP	GEISS_RESPONSE_TO_DSRNA_UP		38	0.757211	1.87044	0	0.02227	0.483	1230	tags=61%, list=9%, signal=67%
BLANCO_MELO_COVID19_SARS_COV_2_INFECTION_A594_ACE2_EXPRESSING_CELLS_UP	BLANCO_MELO_COVID19_SARS_COV_2_INFECTION_A594_ACE2_EXPRESSING_CELLS_UP		341	0.551027	1.87063	0	0.0222809	0.483	1867	tags=35%, list=14%, signal=39%
HASLINGER_B_CLL_WITH_11Q23_DELETION	HASLINGER_B_CLL_WITH_11Q23_DELETION		21	0.696225	1.86933	0	0.0224088	0.484	2493	tags=52%, list=19%, signal=65%
MARZEC_IL2_SIGNALING_DN	MARZEC_IL2_SIGNALING_DN		28	0.745491	1.86867	0	0.0224887	0.485	605	tags=25%, list=5%, signal=26%
HELLER_SILENCED_BY_METHYLATION_UP	HELLER_SILENCED_BY_METHYLATION_UP		264	0.641825	1.86712	0	0.0226386	0.486	1287	tags=42%, list=10%, signal=46%
NAKAYAMA_SOFT_TISSUE_TUMORS_PCA1_UP	NAKAYAMA_SOFT_TISSUE_TUMORS_PCA1_UP		75	0.876682	1.86656	0	0.0226727	0.487	987	tags=72%, list=8%, signal=77%
GAVIN_FOXP3_TARGETS_CLUSTER_P3	GAVIN_FOXP3_TARGETS_CLUSTER_P3		120	0.568464	1.86459	0	0.0228497	0.491	1319	tags=32%, list=10%, signal=35%
HOFFMANN_PRE_BI_TO_LARGE_PRE_BII_LYMPHOCYTE_UP	HOFFMANN_PRE_BI_TO_LARGE_PRE_BII_LYMPHOCYTE_UP		24	0.639653	1.86047	0	0.0236344	0.497	1031	tags=25%, list=8%, signal=27%
REACTOME_GPCR_LIGAND_BINDING	REACTOME_GPCR_LIGAND_BINDING		370	0.532542	1.85928	0	0.0237433	0.501	1863	tags=23%, list=14%, signal=26%
BIOCARTA_TPO_PATHWAY	BIOCARTA_TPO_PATHWAY		24	0.666944	1.85664	0	0.0238536	0.504	2345	tags=54%, list=18%, signal=66%
GARY_CD5_TARGETS_UP	GARY_CD5_TARGETS_UP		364	0.477277	1.85754	0	0.0238599	0.502	1764	tags=25%, list=13%, signal=28%
BIOCARTA_VIP_PATHWAY	BIOCARTA_VIP_PATHWAY		24	0.702202	1.85594	0	0.023882	0.504	1369	tags=42%, list=10%, signal=46%
BIOCARTA_KERATINOCYTE_PATHWAY	BIOCARTA_KERATINOCYTE_PATHWAY		45	0.561261	1.85504	0	0.0240391	0.507	2633	tags=44%, list=20%, signal=55%
KEGG_JAK_STAT_SIGNALING_PATHWAY	KEGG_JAK_STAT_SIGNALING_PATHWAY		140	0.584746	1.85331	0	0.0243707	0.51	1921	tags=36%, list=15%, signal=41%
KRIEG_KDM3A_TARGETS_NOT_HYPOXIA	KRIEG_KDM3A_TARGETS_NOT_HYPOXIA		143	0.523058	1.85052	0	0.0249365	0.518	1621	tags=27%, list=12%, signal=30%
KEGG_CYTOSOLIC_DNA_SENSING_PATHWAY	KEGG_CYTOSOLIC_DNA_SENSING_PATHWAY		47	0.677773	1.85069	0	0.0249639	0.517	388	tags=19%, list=3%, signal=20%
LINDGREN_BLADDER_CANCER_CLUSTER_2B	LINDGREN_BLADDER_CANCER_CLUSTER_2B		327	0.733177	1.84804	0	0.0254667	0.521	1516	tags=45%, list=12%, signal=50%
REACTOME_SIGNALING_BY_THE_B_CELL_RECEPTOR_BCR	REACTOME_SIGNALING_BY_THE_B_CELL_RECEPTOR_BCR	Details ...	104	0.715008	2.49622	0	0.0258807	0.011	1496	tags=38%, list=11%, signal=43%
REACTOME_CREATION_OF_C4_AND_C2_ACTIVATORS	REACTOME_CREATION_OF_C4_AND_C2_ACTIVATORS		17	0.852589	1.84344	0	0.0262486	0.525	1196	tags=59%, list=9%, signal=65%
REACTOME_CLASS_I_MHC_MEDIATED_ANTIGEN_PROCESSING_PRESENTATION	REACTOME_CLASS_I_MHC_MEDIATED_ANTIGEN_PROCESSING_PRESENTATION		291	0.480068	1.84189	0	0.0265835	0.526	2630	tags=31%, list=20%, signal=38%
SHIN_B_CELL_LYMPHOMA_CLUSTER_3	SHIN_B_CELL_LYMPHOMA_CLUSTER_3		27	0.75208	1.83666	0	0.0275728	0.531	1372	tags=59%, list=10%, signal=66%
GAVIN_FOXP3_TARGETS_CLUSTER_P4	GAVIN_FOXP3_TARGETS_CLUSTER_P4		79	0.600715	1.83357	0	0.0278029	0.533	1802	tags=46%, list=14%, signal=53%
BAKER_HEMATOPOIESIS_STAT3_TARGETS	BAKER_HEMATOPOIESIS_STAT3_TARGETS		15	0.723686	1.82743	0	0.0289663	0.538	1372	tags=53%, list=10%, signal=60%
POOLA_INVASIVE_BREAST_CANCER_UP	POOLA_INVASIVE_BREAST_CANCER_UP		267	0.77473	1.82421	0	0.0294188	0.544	622	tags=49%, list=5%, signal=50%
REACTOME_PROLACTIN_RECEPTOR_SIGNALING	REACTOME_PROLACTIN_RECEPTOR_SIGNALING		15	0.700715	1.82311	0	0.0295304	0.546	2526	tags=47%, list=19%, signal=58%
SHAFFER_IRF4_TARGETS_IN_ACTIVATED_DENDRITIC_CELL	SHAFFER_IRF4_TARGETS_IN_ACTIVATED_DENDRITIC_CELL		58	0.586356	1.8216	0	0.0297137	0.548	2209	tags=52%, list=17%, signal=62%
HOFMANN_CELL_LYMPHOMA_DN	HOFMANN_CELL_LYMPHOMA_DN		38	0.59223	1.82125	0	0.0297851	0.548	1370	tags=32%, list=10%, signal=35%
BIOCARTA_STRESS_PATHWAY	BIOCARTA_STRESS_PATHWAY		23	0.664178	1.82031	0	0.0299808	0.551	2902	tags=57%, list=22%, signal=72%
BROWNE_HCMV_INFECTION_10HR_UP	BROWNE_HCMV_INFECTION_10HR_UP		93	0.537696	1.81822	0	0.0302334	0.552	1765	tags=30%, list=13%, signal=35%
CHYLA_CBFA2T3_TARGETS_UP	CHYLA_CBFA2T3_TARGETS_UP		290	0.564835	1.81669	0	0.030384	0.557	1334	tags=29%, list=10%, signal=32%
ZHENG_FOXP3_TARGETS_IN_THYMUS_UP	ZHENG_FOXP3_TARGETS_IN_THYMUS_UP		163	0.643074	1.81531	0	0.0305602	0.558	1608	tags=38%, list=12%, signal=43%
LIU_OVARIAN_CANCER_TUMORS_AND_XENOGRAFTS_KINASES_DN	LIU_OVARIAN_CANCER_TUMORS_AND_XENOGRAFTS_KINASES_DN		32	0.784858	1.81388	0	0.0307344	0.559	693	tags=34%, list=5%, signal=36%
MYLLYKANGAS_AMPLIFICATION_HOT_SPOT_23	MYLLYKANGAS_AMPLIFICATION_HOT_SPOT_23		18	0.729778	1.81402	0	0.0307669	0.559	490	tags=22%, list=4%, signal=23%
GAVIN_PDE3B_TARGETS	GAVIN_PDE3B_TARGETS		21	0.809472	1.8119	0	0.0310357	0.561	1245	tags=57%, list=10%, signal=63%
WP_LEUKOCYTEINTRINSIC_HIPPO_PATHWAY_FUNCTIONS	WP_LEUKOCYTEINTRINSIC_HIPPO_PATHWAY_FUNCTIONS		27	0.634034	1.81028	0	0.0313107	0.564	811	tags=19%, list=6%, signal=20%
WP_IL1_SIGNALING_PATHWAY	WP_IL1_SIGNALING_PATHWAY		51	0.538667	1.80782	0	0.0317666	0.568	2612	tags=41%, list=20%, signal=51%
REACTOME_DDX58_IFIH1_MEDIATED_INDUCTION_OF_INTERFERON_ALPHA_BETA	REACTOME_DDX58_IFIH1_MEDIATED_INDUCTION_OF_INTERFERON_ALPHA_BETA		74	0.545085	1.80155	0	0.032259	0.575	2696	tags=41%, list=21%, signal=51%
REACTOME_PURINERGIC_SIGNALING_IN_LEISHMANIASIS_INFECTION	REACTOME_PURINERGIC_SIGNALING_IN_LEISHMANIASIS_INFECTION		25	0.666938	1.80189	0	0.0323893	0.575	1969	tags=52%, list=15%, signal=61%
BIOCARTA_TOB1_PATHWAY	BIOCARTA_TOB1_PATHWAY		19	0.763632	1.79781	0	0.0328363	0.578	1179	tags=53%, list=9%, signal=58%
MARSON_FOXP3_TARGETS_STIMULATED_UP	MARSON_FOXP3_TARGETS_STIMULATED_UP		24	0.86137	1.79191	0	0.0336101	0.581	429	tags=46%, list=3%, signal=47%
RIZKI_TUMOR_INVASIVENESS_3D_UP	RIZKI_TUMOR_INVASIVENESS_3D_UP		193	0.475215	1.78411	0	0.035129	0.589	1253	tags=17%, list=10%, signal=19%
DIRMEIER_LMP1_RESPONSE_LATE_DN	DIRMEIER_LMP1_RESPONSE_LATE_DN	Details ...	28	0.78879	2.53558	0	0.0351724	0.01	1143	tags=43%, list=9%, signal=47%
REACTOME_RUNX1_REGULATES_GENES_INVOLVED_IN_MEGAKARYOCYTE_DIFFERENTIATION_AND_PLATELET_FUNCTION	REACTOME_RUNX1_REGULATES_GENES_INVOLVED_IN_MEGAKARYOCYTE_DIFFERENTIATION_AND_PLATELET_FUNCTION		27	0.575863	1.78281	0	0.0353328	0.591	1942	tags=30%, list=15%, signal=35%
WP_PURINERGIC_SIGNALING	WP_PURINERGIC_SIGNALING		29	0.638409	1.78229	0	0.0353497	0.592	1851	tags=34%, list=14%, signal=40%
WP_CELL_DIFFERENTIATION_EXPANDED_INDEX	WP_CELL_DIFFERENTIATION_EXPANDED_INDEX		18	0.58038	1.78296	0	0.0353628	0.59	2235	tags=33%, list=17%, signal=40%
SHARMA_PILOCYTIC_ASTROCYTOMA_LOCATION_UP	SHARMA_PILOCYTIC_ASTROCYTOMA_LOCATION_UP		20	0.690364	1.77911	0	0.0361365	0.597	1080	tags=25%, list=8%, signal=27%
BOYLAN_MULTIPLE_MYELOMA_C_D_DN	BOYLAN_MULTIPLE_MYELOMA_C_D_DN		221	0.612532	1.77876	0	0.0361707	0.597	865	tags=33%, list=7%, signal=35%
BIOCARTA_CASPASE_PATHWAY	BIOCARTA_CASPASE_PATHWAY		22	0.748237	1.77743	0	0.0364534	0.597	654	tags=32%, list=5%, signal=33%
PID_RAC1_REG_PATHWAY	PID_RAC1_REG_PATHWAY		32	0.5675	1.77675	0	0.0365182	0.599	1230	tags=25%, list=9%, signal=28%
WP_DEVELOPMENT_AND_HETEROGENEITY_OF_THE_ILC_FAMILY	WP_DEVELOPMENT_AND_HETEROGENEITY_OF_THE_ILC_FAMILY		30	0.741233	1.77443	0	0.0370555	0.605	1874	tags=53%, list=14%, signal=62%
REACTOME_NR1H3_NR1H2_REGULATE_GENE_EXPRESSION_LINKED_TO_CHOLESTEROL_TRANSPORT_AND_EFFLUX	REACTOME_NR1H3_NR1H2_REGULATE_GENE_EXPRESSION_LINKED_TO_CHOLESTEROL_TRANSPORT_AND_EFFLUX		28	0.608742	1.77356	0	0.0372336	0.606	907	tags=29%, list=7%, signal=31%
WEST_ADRENOCORTICAL_CARCINOMA_VS_ADENOMA_DN	WEST_ADRENOCORTICAL_CARCINOMA_VS_ADENOMA_DN		24	0.758698	1.77256	0	0.0374474	0.607	1514	tags=58%, list=12%, signal=66%
MIKKELSEN_MCV6_ICP_WITH_H3K27ME3	MIKKELSEN_MCV6_ICP_WITH_H3K27ME3		47	0.551426	1.77133	0	0.0377648	0.608	662	tags=17%, list=5%, signal=18%
BAKKER_FOXO3_TARGETS_UP	BAKKER_FOXO3_TARGETS_UP		44	0.628795	1.77026	0	0.0378948	0.609	1692	tags=32%, list=13%, signal=36%
GAVIN_FOXP3_TARGETS_CLUSTER_P2	GAVIN_FOXP3_TARGETS_CLUSTER_P2		65	0.600185	1.76787	0	0.0383183	0.613	1362	tags=34%, list=10%, signal=38%
KIM_GERMINAL_CENTER_T_HELPER_UP	KIM_GERMINAL_CENTER_T_HELPER_UP		56	0.690349	1.76829	0	0.038324	0.611	1301	tags=36%, list=10%, signal=39%
REACTOME_CELL_SURFACE_INTERACTIONS_AT_THE_VASCULAR_WALL	REACTOME_CELL_SURFACE_INTERACTIONS_AT_THE_VASCULAR_WALL		135	0.562559	1.76851	0	0.0383908	0.611	1066	tags=27%, list=8%, signal=29%
THUM_SYSTOLIC_HEART_FAILURE_UP	THUM_SYSTOLIC_HEART_FAILURE_UP		353	0.646177	1.76672	0	0.0386734	0.615	1403	tags=32%, list=11%, signal=35%
BOYLAN_MULTIPLE_MYELOMA_PCA1_UP	BOYLAN_MULTIPLE_MYELOMA_PCA1_UP		101	0.680005	1.76034	0	0.0400268	0.623	857	tags=35%, list=7%, signal=37%
REACTOME_CD28_DEPENDENT_PI3K_AKT_SIGNALING	REACTOME_CD28_DEPENDENT_PI3K_AKT_SIGNALING		20	0.681834	1.75123	0	0.0420749	0.636	1038	tags=35%, list=8%, signal=38%
CROONQUIST_NRAS_SIGNALING_UP	CROONQUIST_NRAS_SIGNALING_UP		38	0.731577	1.75137	0	0.0420974	0.636	1082	tags=50%, list=8%, signal=54%
REACTOME_CD28_CO_STIMULATION	REACTOME_CD28_CO_STIMULATION		31	0.621981	1.74573	0	0.0429338	0.641	1417	tags=35%, list=11%, signal=40%
ALONSO_METASTASIS_DN	ALONSO_METASTASIS_DN		22	0.686428	1.74621	0	0.0429546	0.641	811	tags=18%, list=6%, signal=19%
BIOCARTA_41BB_PATHWAY	BIOCARTA_41BB_PATHWAY		18	0.699348	1.73993	0	0.0444516	0.65	2612	tags=44%, list=20%, signal=55%
BIOCARTA_HIVNEF_PATHWAY	BIOCARTA_HIVNEF_PATHWAY		55	0.563008	1.73375	0	0.045662	0.655	2954	tags=45%, list=23%, signal=58%
REACTOME_RAC1_GTPASE_CYCLE	REACTOME_RAC1_GTPASE_CYCLE		143	0.520331	1.73071	0	0.0464743	0.659	1371	tags=25%, list=10%, signal=28%
RIZKI_TUMOR_INVASIVENESS_3D_DN	RIZKI_TUMOR_INVASIVENESS_3D_DN		233	0.471628	1.72927	0	0.0468709	0.661	1503	tags=21%, list=11%, signal=24%
YAGI_AML_WITH_T_8_21_TRANSLOCATION	YAGI_AML_WITH_T_8_21_TRANSLOCATION		342	0.465029	1.71384	0	0.0511623	0.673	1875	tags=27%, list=14%, signal=30%
PID_GLYPICAN_1PATHWAY	PID_GLYPICAN_1PATHWAY		26	0.658993	1.7103	0	0.0520661	0.68	1847	tags=46%, list=14%, signal=54%
REACTOME_REGULATION_OF_IFNA_IFNB_SIGNALING	REACTOME_REGULATION_OF_IFNA_IFNB_SIGNALING		26	0.684519	1.71051	0	0.0520731	0.68	2517	tags=50%, list=19%, signal=62%
KYNG_DNA_DAMAGE_BY_GAMMA_RADIATION	KYNG_DNA_DAMAGE_BY_GAMMA_RADIATION		67	0.560673	1.71053	0	0.0521264	0.68	1219	tags=18%, list=9%, signal=20%
MORI_SMALL_PRE_BII_LYMPHOCYTE_UP	MORI_SMALL_PRE_BII_LYMPHOCYTE_UP		62	0.494649	1.7008	0	0.0545669	0.691	1928	tags=24%, list=15%, signal=28%
KEGG_RIG_I_LIKE_RECEPTOR_SIGNALING_PATHWAY	KEGG_RIG_I_LIKE_RECEPTOR_SIGNALING_PATHWAY		66	0.561082	1.69426	0	0.0564379	0.695	2638	tags=47%, list=20%, signal=59%
GRESHOCK_CANCER_COPY_NUMBER_UP	GRESHOCK_CANCER_COPY_NUMBER_UP		292	0.452802	1.68635	0	0.0592155	0.707	1845	tags=22%, list=14%, signal=25%
MATSUDA_NATURAL_KILLER_DIFFERENTIATION	MATSUDA_NATURAL_KILLER_DIFFERENTIATION		382	0.486773	1.67624	0	0.062408	0.715	1300	tags=23%, list=10%, signal=25%
WP_OVERVIEW_OF_INTERFERONSMEDIATED_SIGNALING_PATHWAY	WP_OVERVIEW_OF_INTERFERONSMEDIATED_SIGNALING_PATHWAY		30	0.664502	1.67307	0	0.0634994	0.721	2517	tags=47%, list=19%, signal=58%
TORCHIA_TARGETS_OF_EWSR1_FLI1_FUSION_DN	TORCHIA_TARGETS_OF_EWSR1_FLI1_FUSION_DN		239	0.546259	1.66158	0	0.0679604	0.739	1396	tags=29%, list=11%, signal=32%
KEGG_COLORECTAL_CANCER	KEGG_COLORECTAL_CANCER		60	0.487368	1.64965	0	0.0723845	0.759	2626	tags=38%, list=20%, signal=48%
REACTOME_DEATH_RECEPTOR_SIGNALING	REACTOME_DEATH_RECEPTOR_SIGNALING		131	0.411284	1.61664	0	0.0840392	0.797	2954	tags=34%, list=23%, signal=44%
BROWNE_HCMV_INFECTION_12HR_UP	BROWNE_HCMV_INFECTION_12HR_UP		102	0.507357	1.61456	0	0.0848013	0.797	1838	tags=34%, list=14%, signal=40%
REACTOME_MAPK_FAMILY_SIGNALING_CASCADES	REACTOME_MAPK_FAMILY_SIGNALING_CASCADES		284	0.395236	1.6135	0	0.0852693	0.797	2146	tags=21%, list=16%, signal=24%
ODONNELL_TFRC_TARGETS_UP	ODONNELL_TFRC_TARGETS_UP		269	0.496201	1.60373	0	0.0893345	0.807	1365	tags=23%, list=10%, signal=26%
KONDO_PROSTATE_CANCER_WITH_H3K27ME3	KONDO_PROSTATE_CANCER_WITH_H3K27ME3		111	0.559437	1.53748	0	0.11915	0.879	1329	tags=22%, list=10%, signal=24%
REACTOME_JNK_C_JUN_KINASES_PHOSPHORYLATION_AND_ACTIVATION_MEDIATED_BY_ACTIVATED_HUMAN_TAK1	REACTOME_JNK_C_JUN_KINASES_PHOSPHORYLATION_AND_ACTIVATION_MEDIATED_BY_ACTIVATED_HUMAN_TAK1		19	0.505616	1.78085	0.00185529	0.0357097	0.594	4484	tags=58%, list=34%, signal=88%
REACTOME_RHO_GTPASES_ACTIVATE_NADPH_OXIDASES	REACTOME_RHO_GTPASES_ACTIVATE_NADPH_OXIDASES		22	0.739527	1.99517	0.0018622	0.0130122	0.317	234	tags=27%, list=2%, signal=28%
KLEIN_PRIMARY_EFFUSION_LYMPHOMA_DN	KLEIN_PRIMARY_EFFUSION_LYMPHOMA_DN		54	0.766274	1.98905	0.0018797	0.0134159	0.327	1050	tags=54%, list=8%, signal=58%
ASTIER_INTEGRIN_SIGNALING	ASTIER_INTEGRIN_SIGNALING		56	0.443232	1.73746	0.00191571	0.0448759	0.651	447	tags=7%, list=3%, signal=7%
IIZUKA_LIVER_CANCER_PROGRESSION_L0_L1_DN	IIZUKA_LIVER_CANCER_PROGRESSION_L0_L1_DN		16	0.716248	2.07889	0.00192308	0.0098832	0.205	1421	tags=50%, list=11%, signal=56%
KORKOLA_TERATOMA_UP	KORKOLA_TERATOMA_UP		16	0.84918	1.91847	0.0019305	0.0174291	0.402	1120	tags=50%, list=9%, signal=55%
BIOCARTA_NOS1_PATHWAY	BIOCARTA_NOS1_PATHWAY		20	0.68268	1.95721	0.00193424	0.0149689	0.361	1133	tags=25%, list=9%, signal=27%
REACTOME_COMPLEMENT_CASCADE	REACTOME_COMPLEMENT_CASCADE		57	0.736232	1.76901	0.00194175	0.0382571	0.609	1307	tags=47%, list=10%, signal=52%
HOEBEKE_LYMPHOID_STEM_CELL_UP	HOEBEKE_LYMPHOID_STEM_CELL_UP		94	0.65462	2.0165	0.00194553	0.0117905	0.284	1803	tags=43%, list=14%, signal=49%
LUI_THYROID_CANCER_CLUSTER_4	LUI_THYROID_CANCER_CLUSTER_4		15	0.879623	1.80562	0.00194553	0.0322078	0.572	942	tags=73%, list=7%, signal=79%
BIOCARTA_FMLP_PATHWAY	BIOCARTA_FMLP_PATHWAY		31	0.58277	1.96131	0.00194932	0.0148518	0.357	1369	tags=29%, list=10%, signal=32%
REACTOME_ACTIVATION_OF_IRF3_IRF7_MEDIATED_BY_TBK1_IKK_EPSILON	REACTOME_ACTIVATION_OF_IRF3_IRF7_MEDIATED_BY_TBK1_IKK_EPSILON		16	0.707039	1.9339	0.00196078	0.0163018	0.387	1396	tags=38%, list=11%, signal=42%
LIU_VAV3_PROSTATE_CARCINOGENESIS_UP	LIU_VAV3_PROSTATE_CARCINOGENESIS_UP		84	0.701902	1.70939	0.00196078	0.052241	0.68	1280	tags=51%, list=10%, signal=56%
LEE_DOUBLE_POLAR_THYMOCYTE	LEE_DOUBLE_POLAR_THYMOCYTE		21	0.597198	1.6429	0.00196078	0.0744234	0.77	1189	tags=38%, list=9%, signal=42%
SHETH_LIVER_CANCER_VS_TXNIP_LOSS_PAM5	SHETH_LIVER_CANCER_VS_TXNIP_LOSS_PAM5		75	0.459186	1.46307	0.00196078	0.160514	0.938	1230	tags=17%, list=9%, signal=19%
MULLIGHAN_NPM1_MUTATED_SIGNATURE_2_DN	MULLIGHAN_NPM1_MUTATED_SIGNATURE_2_DN		69	0.494297	1.87814	0.00196464	0.0214401	0.472	1511	tags=23%, list=12%, signal=26%
REACTOME_INTERLEUKIN_17_SIGNALING	REACTOME_INTERLEUKIN_17_SIGNALING		64	0.48764	1.78452	0.00196464	0.0351245	0.589	2612	tags=36%, list=20%, signal=45%
ICHIBA_GRAFT_VERSUS_HOST_DISEASE_35D_UP	ICHIBA_GRAFT_VERSUS_HOST_DISEASE_35D_UP		124	0.741109	2.0424	0.0019685	0.0106629	0.244	1084	tags=47%, list=8%, signal=51%
WP_THYMIC_STROMAL_LYMPHOPOIETIN_TSLP_SIGNALING_PATHWAY	WP_THYMIC_STROMAL_LYMPHOPOIETIN_TSLP_SIGNALING_PATHWAY		46	0.69226	2.22721	0.00197239	0.00868212	0.069	1747	tags=43%, list=13%, signal=50%
PID_PTP1B_PATHWAY	PID_PTP1B_PATHWAY		50	0.612423	2.03605	0.00197239	0.0109245	0.254	2345	tags=48%, list=18%, signal=58%
BIOCARTA_GRANULOCYTES_PATHWAY	BIOCARTA_GRANULOCYTES_PATHWAY		15	0.877557	1.96418	0.00197239	0.0146738	0.353	1142	tags=73%, list=9%, signal=80%
MIKKELSEN_IPS_ICP_WITH_H3K27ME3	MIKKELSEN_IPS_ICP_WITH_H3K27ME3		38	0.495224	1.61035	0.00197239	0.0864446	0.798	1281	tags=16%, list=10%, signal=17%
WP_GPCRS_CLASS_A_RHODOPSINLIKE	WP_GPCRS_CLASS_A_RHODOPSINLIKE		219	0.5249	1.7566	0.00197628	0.0409796	0.631	1863	tags=19%, list=14%, signal=21%
CROONQUIST_NRAS_VS_STROMAL_STIMULATION_UP	CROONQUIST_NRAS_VS_STROMAL_STIMULATION_UP		39	0.667178	1.73645	0.00197628	0.0451338	0.654	736	tags=31%, list=6%, signal=33%
REACTOME_RESPONSE_OF_MTB_TO_PHAGOCYTOSIS	REACTOME_RESPONSE_OF_MTB_TO_PHAGOCYTOSIS		21	0.556655	1.89083	0.0019802	0.0203809	0.45	41	tags=5%, list=0%, signal=5%
HOFMANN_MYELODYSPLASTIC_SYNDROM_LOW_RISK_UP	HOFMANN_MYELODYSPLASTIC_SYNDROM_LOW_RISK_UP		20	0.751337	1.87706	0.0019802	0.021562	0.476	1023	tags=35%, list=8%, signal=38%
WIERENGA_STAT5A_TARGETS_UP	WIERENGA_STAT5A_TARGETS_UP		164	0.559419	1.81763	0.0019802	0.0302075	0.555	1567	tags=32%, list=12%, signal=36%
BANDRES_RESPONSE_TO_CARMUSTIN_MGMT_48HR_UP	BANDRES_RESPONSE_TO_CARMUSTIN_MGMT_48HR_UP		19	0.607556	1.65274	0.0019802	0.0710698	0.755	251	tags=11%, list=2%, signal=11%
BIOCARTA_IL2_PATHWAY	BIOCARTA_IL2_PATHWAY		22	0.695078	2.14495	0.00198413	0.00899016	0.135	2260	tags=50%, list=17%, signal=60%
ICHIBA_GRAFT_VERSUS_HOST_DISEASE_D7_UP	ICHIBA_GRAFT_VERSUS_HOST_DISEASE_D7_UP		97	0.779254	2.06512	0.00198413	0.0100485	0.214	1098	tags=57%, list=8%, signal=61%
REACTOME_FLT3_SIGNALING	REACTOME_FLT3_SIGNALING		37	0.631743	1.95233	0.00198413	0.0150162	0.367	1795	tags=41%, list=14%, signal=47%
WANG_TARGETS_OF_MLL_CBP_FUSION_UP	WANG_TARGETS_OF_MLL_CBP_FUSION_UP		36	0.570499	1.92727	0.00198413	0.01706	0.393	715	tags=19%, list=5%, signal=21%
WP_VITAMIN_D_IN_INFLAMMATORY_DISEASES	WP_VITAMIN_D_IN_INFLAMMATORY_DISEASES		21	0.675055	1.8056	0.00198413	0.032143	0.572	2128	tags=48%, list=16%, signal=57%
REACTOME_CONSTITUTIVE_SIGNALING_BY_ABERRANT_PI3K_IN_CANCER	REACTOME_CONSTITUTIVE_SIGNALING_BY_ABERRANT_PI3K_IN_CANCER		71	0.511629	1.56452	0.00198413	0.106005	0.852	1100	tags=18%, list=8%, signal=20%
REACTOME_INACTIVATION_OF_CSF3_G_CSF_SIGNALING	REACTOME_INACTIVATION_OF_CSF3_G_CSF_SIGNALING		23	0.777852	2.19392	0.00198807	0.00802074	0.095	2048	tags=65%, list=16%, signal=77%
REACTOME_NUCLEOTIDE_BINDING_DOMAIN_LEUCINE_RICH_REPEAT_CONTAINING_RECEPTOR_NLR_SIGNALING_PATHWAYS	REACTOME_NUCLEOTIDE_BINDING_DOMAIN_LEUCINE_RICH_REPEAT_CONTAINING_RECEPTOR_NLR_SIGNALING_PATHWAYS		50	0.644602	2.11978	0.00198807	0.00934896	0.157	1757	tags=40%, list=13%, signal=46%
REACTOME_CD209_DC_SIGN_SIGNALING	REACTOME_CD209_DC_SIGN_SIGNALING		21	0.698148	1.91855	0.00198807	0.0174647	0.402	1437	tags=43%, list=11%, signal=48%
BOHN_PRIMARY_IMMUNODEFICIENCY_SYNDROM_DN	BOHN_PRIMARY_IMMUNODEFICIENCY_SYNDROM_DN		37	0.737079	1.89343	0.00198807	0.0200724	0.446	1620	tags=57%, list=12%, signal=65%
WP_MECP2_AND_ASSOCIATED_RETT_SYNDROME	WP_MECP2_AND_ASSOCIATED_RETT_SYNDROME		66	0.483813	1.52417	0.00199203	0.124621	0.894	2290	tags=29%, list=17%, signal=35%
REACTOME_CHEMOKINE_RECEPTORS_BIND_CHEMOKINES	REACTOME_CHEMOKINE_RECEPTORS_BIND_CHEMOKINES		54	0.823666	1.93269	0.00199601	0.0163938	0.387	1419	tags=59%, list=11%, signal=66%
VANASSE_BCL2_TARGETS_DN	VANASSE_BCL2_TARGETS_DN		48	0.622288	1.82373	0.00199601	0.0294921	0.545	1065	tags=33%, list=8%, signal=36%
BIOCARTA_TH1TH2_PATHWAY	BIOCARTA_TH1TH2_PATHWAY		21	0.756006	1.81518	0.00199601	0.0305174	0.558	1777	tags=67%, list=14%, signal=77%
BLANCO_MELO_COVID19_SARS_COV_2_LOW_MOI_INFECTION_A594_ACE2_EXPRESSING_CELLS_UP	BLANCO_MELO_COVID19_SARS_COV_2_LOW_MOI_INFECTION_A594_ACE2_EXPRESSING_CELLS_UP		104	0.626836	1.80377	0.00199601	0.0323404	0.573	1933	tags=44%, list=15%, signal=51%
REACTOME_G_ALPHA_Z_SIGNALLING_EVENTS	REACTOME_G_ALPHA_Z_SIGNALLING_EVENTS		42	0.54369	1.76517	0.00199601	0.0388194	0.617	2064	tags=31%, list=16%, signal=37%
BROWNE_HCMV_INFECTION_30MIN_DN	BROWNE_HCMV_INFECTION_30MIN_DN		128	0.442	1.45498	0.00199601	0.165457	0.941	747	tags=17%, list=6%, signal=18%
KEGG_ASTHMA	KEGG_ASTHMA		27	0.81136	2.08921	0.002	0.00986491	0.196	846	tags=48%, list=6%, signal=51%
REACTOME_RAC2_GTPASE_CYCLE	REACTOME_RAC2_GTPASE_CYCLE		76	0.561974	1.79924	0.002	0.032664	0.576	1050	tags=25%, list=8%, signal=27%
REACTOME_DISEASES_OF_IMMUNE_SYSTEM	REACTOME_DISEASES_OF_IMMUNE_SYSTEM		29	0.727763	1.7684	0.002	0.0383609	0.611	1747	tags=59%, list=13%, signal=67%
BIOCARTA_PAR1_PATHWAY	BIOCARTA_PAR1_PATHWAY		18	0.668777	1.63204	0.002	0.0783783	0.782	2578	tags=61%, list=20%, signal=76%
KEGG_GRAFT_VERSUS_HOST_DISEASE	KEGG_GRAFT_VERSUS_HOST_DISEASE		37	0.822397	2.08782	0.00200401	0.00967863	0.197	846	tags=57%, list=6%, signal=61%
ZHENG_FOXP3_TARGETS_UP	ZHENG_FOXP3_TARGETS_UP		17	0.778545	1.98664	0.00200401	0.013457	0.33	1184	tags=65%, list=9%, signal=71%
SHIN_B_CELL_LYMPHOMA_CLUSTER_5	SHIN_B_CELL_LYMPHOMA_CLUSTER_5		16	0.703213	1.83647	0.00200401	0.0274816	0.531	2627	tags=56%, list=20%, signal=70%
PID_ANTHRAX_PATHWAY	PID_ANTHRAX_PATHWAY		15	0.721799	1.79228	0.00200401	0.03357	0.581	299	tags=20%, list=2%, signal=20%
WP_INTERLEUKIN11_SIGNALING_PATHWAY	WP_INTERLEUKIN11_SIGNALING_PATHWAY		43	0.573929	1.78677	0.00200401	0.0346983	0.585	2634	tags=53%, list=20%, signal=67%
BIOCARTA_NTHI_PATHWAY	BIOCARTA_NTHI_PATHWAY		22	0.704679	1.76493	0.00200401	0.0387682	0.617	3003	tags=73%, list=23%, signal=94%
RUTELLA_RESPONSE_TO_HGF_UP	RUTELLA_RESPONSE_TO_HGF_UP		404	0.556019	1.80284	0.00200803	0.0324022	0.574	1520	tags=34%, list=12%, signal=37%
HOFMANN_MYELODYSPLASTIC_SYNDROM_RISK_DN	HOFMANN_MYELODYSPLASTIC_SYNDROM_RISK_DN		23	0.692221	1.79046	0.00200803	0.0339675	0.583	664	tags=30%, list=5%, signal=32%
REACTOME_SARS_COV_INFECTIONS	REACTOME_SARS_COV_INFECTIONS		357	0.425387	1.69732	0.00200803	0.0555701	0.694	2540	tags=29%, list=19%, signal=34%
GRAESSMANN_RESPONSE_TO_MC_AND_SERUM_DEPRIVATION_UP	GRAESSMANN_RESPONSE_TO_MC_AND_SERUM_DEPRIVATION_UP		167	0.631119	1.92134	0.00201207	0.0173705	0.399	1343	tags=34%, list=10%, signal=38%
REACTOME_GROWTH_HORMONE_RECEPTOR_SIGNALING	REACTOME_GROWTH_HORMONE_RECEPTOR_SIGNALING		24	0.660947	1.79926	0.00201207	0.0327233	0.576	2719	tags=63%, list=21%, signal=79%
JISON_SICKLE_CELL_DISEASE_DN	JISON_SICKLE_CELL_DISEASE_DN		161	0.462505	2.06377	0.00201613	0.0100086	0.215	1651	tags=20%, list=13%, signal=22%
REACTOME_TNFR1_INDUCED_NFKAPPAB_SIGNALING_PATHWAY	REACTOME_TNFR1_INDUCED_NFKAPPAB_SIGNALING_PATHWAY		30	0.574327	1.97814	0.00201613	0.0138144	0.343	2954	tags=47%, list=23%, signal=60%
SCHEIDEREIT_IKK_INTERACTING_PROTEINS	SCHEIDEREIT_IKK_INTERACTING_PROTEINS		52	0.565279	1.92665	0.00201613	0.0170403	0.395	1038	tags=27%, list=8%, signal=29%
REACTOME_TRANSCRIPTIONAL_REGULATION_BY_RUNX1	REACTOME_TRANSCRIPTIONAL_REGULATION_BY_RUNX1		152	0.428657	1.89064	0.00201613	0.0203701	0.45	2004	tags=22%, list=15%, signal=26%
MITSIADES_RESPONSE_TO_APLIDIN_UP	MITSIADES_RESPONSE_TO_APLIDIN_UP		404	0.502415	1.77078	0.00201613	0.0377878	0.608	2023	tags=33%, list=15%, signal=38%
CHEOK_RESPONSE_TO_MERCAPTOPURINE_AND_HD_MTX_DN	CHEOK_RESPONSE_TO_MERCAPTOPURINE_AND_HD_MTX_DN		24	0.617916	1.74932	0.00201613	0.0423448	0.637	1959	tags=50%, list=15%, signal=59%
PID_IL4_2PATHWAY	PID_IL4_2PATHWAY		59	0.56691	1.72277	0.00201613	0.0487216	0.666	1822	tags=41%, list=14%, signal=47%
ROPERO_HDAC2_TARGETS	ROPERO_HDAC2_TARGETS		104	0.433594	1.55176	0.00201613	0.11149	0.864	2008	tags=22%, list=15%, signal=26%
REACTOME_TNF_SIGNALING	REACTOME_TNF_SIGNALING		51	0.530026	1.90453	0.0020202	0.0186799	0.422	3093	tags=43%, list=24%, signal=56%
PID_NFKAPPAB_ATYPICAL_PATHWAY	PID_NFKAPPAB_ATYPICAL_PATHWAY		15	0.690152	1.89829	0.0020202	0.0195968	0.44	2612	tags=60%, list=20%, signal=75%
WP_EPO_RECEPTOR_SIGNALING	WP_EPO_RECEPTOR_SIGNALING		26	0.640399	1.85896	0.0020202	0.0236981	0.502	2379	tags=50%, list=18%, signal=61%
BIOCARTA_EGF_PATHWAY	BIOCARTA_EGF_PATHWAY		27	0.628109	1.81941	0.0020202	0.0301754	0.552	2345	tags=48%, list=18%, signal=59%
REACTOME_OTHER_SEMAPHORIN_INTERACTIONS	REACTOME_OTHER_SEMAPHORIN_INTERACTIONS		18	0.694279	1.72925	0.0020202	0.0468056	0.661	452	tags=28%, list=3%, signal=29%
BROWNE_HCMV_INFECTION_8HR_UP	BROWNE_HCMV_INFECTION_8HR_UP		94	0.52834	1.61126	0.0020284	0.0861344	0.798	1698	tags=33%, list=13%, signal=38%
MOREIRA_RESPONSE_TO_TSA_DN	MOREIRA_RESPONSE_TO_TSA_DN		18	0.725249	2.14059	0.00203252	0.00887123	0.138	546	tags=28%, list=4%, signal=29%
SCHLOSSER_SERUM_RESPONSE_UP	SCHLOSSER_SERUM_RESPONSE_UP		118	0.497939	2.10388	0.00203252	0.00973756	0.177	2152	tags=28%, list=16%, signal=33%
CHUNG_BLISTER_CYTOTOXICITY_UP	CHUNG_BLISTER_CYTOTOXICITY_UP		102	0.54767	2.09405	0.00203252	0.00989323	0.19	1215	tags=23%, list=9%, signal=25%
REACTOME_INTEGRIN_SIGNALING	REACTOME_INTEGRIN_SIGNALING		26	0.702559	1.9491	0.00203252	0.0153448	0.373	2152	tags=50%, list=16%, signal=60%
MCLACHLAN_DENTAL_CARIES_UP	MCLACHLAN_DENTAL_CARIES_UP		236	0.825289	1.845	0.00203252	0.026039	0.524	1142	tags=68%, list=9%, signal=73%
WP_PLATELETMEDIATED_INTERACTIONS_WITH_VASCULAR_AND_CIRCULATING_CELLS	WP_PLATELETMEDIATED_INTERACTIONS_WITH_VASCULAR_AND_CIRCULATING_CELLS		17	0.833859	1.81937	0.00203252	0.0301168	0.552	899	tags=65%, list=7%, signal=69%
WP_HEMATOPOIETIC_STEM_CELL_GENE_REGULATION_BY_GABP_ALPHABETA_COMPLEX	WP_HEMATOPOIETIC_STEM_CELL_GENE_REGULATION_BY_GABP_ALPHABETA_COMPLEX		20	0.641907	1.78416	0.00203252	0.0351726	0.589	1845	tags=45%, list=14%, signal=52%
HADDAD_B_LYMPHOCYTE_PROGENITOR	HADDAD_B_LYMPHOCYTE_PROGENITOR		254	0.5951	1.77726	0.00203252	0.0364357	0.597	1708	tags=36%, list=13%, signal=40%
PID_IL23_PATHWAY	PID_IL23_PATHWAY		35	0.765065	2.0322	0.00203666	0.0109656	0.259	1874	tags=60%, list=14%, signal=70%
WP_PDGFRBETA_PATHWAY	WP_PDGFRBETA_PATHWAY		29	0.673109	1.91526	0.00203666	0.017792	0.405	2345	tags=52%, list=18%, signal=63%
PID_TRAIL_PATHWAY	PID_TRAIL_PATHWAY		27	0.62192	1.7147	0.00203666	0.0509382	0.671	2902	tags=52%, list=22%, signal=66%
HU_GENOTOXIC_DAMAGE_24HR	HU_GENOTOXIC_DAMAGE_24HR		30	0.607892	1.86973	0.00204082	0.0223685	0.484	1335	tags=27%, list=10%, signal=30%
ZHAN_MULTIPLE_MYELOMA_CD1_AND_CD2_UP	ZHAN_MULTIPLE_MYELOMA_CD1_AND_CD2_UP		67	0.581035	1.76586	0.00204082	0.0387334	0.617	3065	tags=51%, list=23%, signal=66%
DUTTA_APOPTOSIS_VIA_NFKB	DUTTA_APOPTOSIS_VIA_NFKB		30	0.723376	1.83078	0.00204499	0.0283427	0.536	1424	tags=47%, list=11%, signal=52%
HASLINGER_B_CLL_WITH_CHROMOSOME_12_TRISOMY	HASLINGER_B_CLL_WITH_CHROMOSOME_12_TRISOMY		20	0.675092	1.80353	0.00204499	0.0323191	0.573	1536	tags=25%, list=12%, signal=28%
ZHAN_MULTIPLE_MYELOMA_CD1_AND_CD2_DN	ZHAN_MULTIPLE_MYELOMA_CD1_AND_CD2_DN		42	0.571	1.59518	0.00204499	0.0930391	0.82	1486	tags=40%, list=11%, signal=46%
FERRANDO_TAL1_NEIGHBORS	FERRANDO_TAL1_NEIGHBORS		17	0.891697	1.89232	0.00204918	0.0202032	0.446	401	tags=59%, list=3%, signal=61%
NIKOLSKY_OVERCONNECTED_IN_BREAST_CANCER	NIKOLSKY_OVERCONNECTED_IN_BREAST_CANCER		20	0.713865	1.94061	0.00205339	0.0157466	0.384	990	tags=30%, list=8%, signal=32%
PID_IL2_PI3K_PATHWAY	PID_IL2_PI3K_PATHWAY		34	0.58906	1.83166	0.00205339	0.0282122	0.534	1417	tags=29%, list=11%, signal=33%
WP_CANCER_IMMUNOTHERAPY_BY_PD1_BLOCKADE	WP_CANCER_IMMUNOTHERAPY_BY_PD1_BLOCKADE		20	0.816783	2.09377	0.00205761	0.00983226	0.191	2138	tags=85%, list=16%, signal=101%
BLANCO_MELO_RESPIRATORY_SYNCYTIAL_VIRUS_INFECTION_A594_CELLS_UP	BLANCO_MELO_RESPIRATORY_SYNCYTIAL_VIRUS_INFECTION_A594_CELLS_UP		215	0.701829	1.86834	0.00205761	0.0224981	0.485	1695	tags=54%, list=13%, signal=61%
WIERENGA_STAT5A_TARGETS_GROUP2	WIERENGA_STAT5A_TARGETS_GROUP2		49	0.723942	1.81211	0.00205761	0.0310984	0.561	1264	tags=49%, list=10%, signal=54%
NATSUME_RESPONSE_TO_INTERFERON_BETA_UP	NATSUME_RESPONSE_TO_INTERFERON_BETA_UP		65	0.5666	1.76478	0.00205761	0.0387408	0.617	1692	tags=35%, list=13%, signal=40%
WP_IL9_SIGNALING_PATHWAY	WP_IL9_SIGNALING_PATHWAY		17	0.750312	2.1714	0.00206186	0.00858421	0.114	2379	tags=59%, list=18%, signal=72%
REACTOME_POTENTIAL_THERAPEUTICS_FOR_SARS	REACTOME_POTENTIAL_THERAPEUTICS_FOR_SARS		92	0.571882	1.95705	0.00206186	0.0149509	0.361	1417	tags=29%, list=11%, signal=33%
REACTOME_SARS_COV_2_ACTIVATES_MODULATES_INNATE_AND_ADAPTIVE_IMMUNE_RESPONSES	REACTOME_SARS_COV_2_ACTIVATES_MODULATES_INNATE_AND_ADAPTIVE_IMMUNE_RESPONSES		115	0.51767	1.74609	0.00206612	0.0429375	0.641	2758	tags=37%, list=21%, signal=46%
WP_FIBRIN_COMPLEMENT_RECEPTOR_3_SIGNALING_PATHWAY	WP_FIBRIN_COMPLEMENT_RECEPTOR_3_SIGNALING_PATHWAY		39	0.687608	1.80849	0.00207039	0.0316919	0.567	2612	tags=69%, list=20%, signal=86%
HECKER_IFNB1_TARGETS	HECKER_IFNB1_TARGETS		77	0.810345	1.80821	0.00207039	0.0317154	0.568	850	tags=62%, list=6%, signal=66%
SALVADOR_MARTIN_PEDIATRIC_TBD_ANTI_TNF_THERAPY_NONRESPONDER_POST_TREATMENT_UP	SALVADOR_MARTIN_PEDIATRIC_TBD_ANTI_TNF_THERAPY_NONRESPONDER_POST_TREATMENT_UP		18	0.853934	1.91045	0.00207469	0.0181416	0.414	1576	tags=78%, list=12%, signal=88%
SMIRNOV_RESPONSE_TO_IR_6HR_DN	SMIRNOV_RESPONSE_TO_IR_6HR_DN		108	0.634733	1.75656	0.00207469	0.0409247	0.631	1017	tags=32%, list=8%, signal=35%
WP_IL7_SIGNALING_PATHWAY	WP_IL7_SIGNALING_PATHWAY		25	0.68509	2.03571	0.00208333	0.0108933	0.254	1232	tags=44%, list=9%, signal=48%
ZHAN_MULTIPLE_MYELOMA_HP_UP	ZHAN_MULTIPLE_MYELOMA_HP_UP		33	0.712936	1.74909	0.00209205	0.0423452	0.637	1657	tags=52%, list=13%, signal=59%
FARMER_BREAST_CANCER_CLUSTER_1	FARMER_BREAST_CANCER_CLUSTER_1		42	0.929227	1.73581	0.00212766	0.0452114	0.654	661	tags=88%, list=5%, signal=92%
UROSEVIC_RESPONSE_TO_IMIQUIMOD	UROSEVIC_RESPONSE_TO_IMIQUIMOD		18	0.909232	1.79795	0.0021322	0.0328687	0.578	662	tags=83%, list=5%, signal=88%
KIM_LRRC3B_TARGETS	KIM_LRRC3B_TARGETS		29	0.828142	1.96424	0.00214592	0.0147194	0.353	1725	tags=72%, list=13%, signal=83%
WP_TYPE_II_INTERFERON_SIGNALING	WP_TYPE_II_INTERFERON_SIGNALING		36	0.792021	1.94825	0.00214592	0.0152888	0.375	1327	tags=67%, list=10%, signal=74%
BOSCO_INTERFERON_INDUCED_ANTIVIRAL_MODULE	BOSCO_INTERFERON_INDUCED_ANTIVIRAL_MODULE		62	0.795613	2.01575	0.00215517	0.0117658	0.286	1549	tags=69%, list=12%, signal=78%
REACTOME_INTERFERON_ALPHA_BETA_SIGNALING	REACTOME_INTERFERON_ALPHA_BETA_SIGNALING		72	0.764743	2.06895	0.00218818	0.00997056	0.21	1453	tags=56%, list=11%, signal=62%
WP_SEROTONIN_AND_ANXIETY	WP_SEROTONIN_AND_ANXIETY		15	0.690619	1.81623	0.00382409	0.0304359	0.557	1071	tags=20%, list=8%, signal=22%
REACTOME_SIGNALING_BY_VEGF	REACTOME_SIGNALING_BY_VEGF		100	0.494602	1.78259	0.003861	0.0353229	0.591	961	tags=19%, list=7%, signal=20%
WP_NEUROINFLAMMATION_AND_GLUTAMATERGIC_SIGNALING	WP_NEUROINFLAMMATION_AND_GLUTAMATERGIC_SIGNALING		131	0.469605	1.61963	0.003861	0.0830234	0.792	2626	tags=33%, list=20%, signal=41%
DUNNE_TARGETS_OF_AML1_MTG8_FUSION_UP	DUNNE_TARGETS_OF_AML1_MTG8_FUSION_UP		47	0.761317	1.94421	0.0038835	0.0154921	0.377	749	tags=51%, list=6%, signal=54%
WP_TYROBP_CAUSAL_NETWORK_IN_MICROGLIA	WP_TYROBP_CAUSAL_NETWORK_IN_MICROGLIA		50	0.796683	1.99531	0.00389105	0.0130958	0.316	1030	tags=56%, list=8%, signal=61%
MARTORIATI_MDM4_TARGETS_NEUROEPITHELIUM_DN	MARTORIATI_MDM4_TARGETS_NEUROEPITHELIUM_DN		119	0.588867	1.59598	0.00389105	0.0926875	0.819	746	tags=18%, list=6%, signal=19%
CHESLER_BRAIN_HIGHEST_GENETIC_VARIANCE	CHESLER_BRAIN_HIGHEST_GENETIC_VARIANCE		31	0.564216	1.79454	0.00389864	0.0331287	0.578	544	tags=16%, list=4%, signal=17%
ZHAN_MULTIPLE_MYELOMA_CD2_UP	ZHAN_MULTIPLE_MYELOMA_CD2_UP		38	0.655161	1.79826	0.00390625	0.0328663	0.577	1512	tags=39%, list=12%, signal=44%
WP_BRAINDERIVED_NEUROTROPHIC_FACTOR_BDNF_SIGNALING_PATHWAY	WP_BRAINDERIVED_NEUROTROPHIC_FACTOR_BDNF_SIGNALING_PATHWAY		139	0.42093	1.61814	0.00390625	0.0834136	0.795	2260	tags=27%, list=17%, signal=32%
PARK_TRETINOIN_RESPONSE_AND_PML_RARA_FUSION	PARK_TRETINOIN_RESPONSE_AND_PML_RARA_FUSION		30	0.748862	2.0885	0.00391389	0.00970678	0.196	1143	tags=53%, list=9%, signal=58%
MARKEY_RB1_CHRONIC_LOF_DN	MARKEY_RB1_CHRONIC_LOF_DN		105	0.618844	1.77261	0.00392157	0.0375016	0.607	1516	tags=36%, list=12%, signal=41%
BREDEMEYER_RAG_SIGNALING_VIA_ATM_NOT_VIA_NFKB_DN	BREDEMEYER_RAG_SIGNALING_VIA_ATM_NOT_VIA_NFKB_DN		34	0.54018	1.62781	0.00392157	0.0800571	0.782	1422	tags=29%, list=11%, signal=33%
REACTOME_TNFS_BIND_THEIR_PHYSIOLOGICAL_RECEPTORS	REACTOME_TNFS_BIND_THEIR_PHYSIOLOGICAL_RECEPTORS		25	0.693142	2.00008	0.00392927	0.0128189	0.308	1233	tags=40%, list=9%, signal=44%
REACTOME_INITIAL_TRIGGERING_OF_COMPLEMENT	REACTOME_INITIAL_TRIGGERING_OF_COMPLEMENT		24	0.84298	1.88243	0.00392927	0.0210191	0.465	1196	tags=63%, list=9%, signal=69%
RHEIN_ALL_GLUCOCORTICOID_THERAPY_UP	RHEIN_ALL_GLUCOCORTICOID_THERAPY_UP		71	0.731295	1.82579	0.00392927	0.0291979	0.541	1316	tags=48%, list=10%, signal=53%
REACTOME_THE_NLRP3_INFLAMMASOME	REACTOME_THE_NLRP3_INFLAMMASOME		15	0.701566	1.88782	0.00393701	0.0206291	0.456	1757	tags=53%, list=13%, signal=62%
FIGUEROA_AML_METHYLATION_CLUSTER_6_DN	FIGUEROA_AML_METHYLATION_CLUSTER_6_DN		26	0.617427	1.79515	0.00393701	0.0331009	0.578	965	tags=27%, list=7%, signal=29%
GARGALOVIC_RESPONSE_TO_OXIDIZED_PHOSPHOLIPIDS_PINK_DN	GARGALOVIC_RESPONSE_TO_OXIDIZED_PHOSPHOLIPIDS_PINK_DN		21	0.763103	1.65536	0.00393701	0.0701824	0.749	1438	tags=48%, list=11%, signal=53%
BIOCARTA_CXCR4_PATHWAY	BIOCARTA_CXCR4_PATHWAY		18	0.694812	1.84447	0.00394477	0.0261216	0.525	990	tags=33%, list=8%, signal=36%
WP_COMPLEMENT_SYSTEM	WP_COMPLEMENT_SYSTEM		92	0.665441	1.78714	0.00394477	0.0346755	0.584	2092	tags=54%, list=16%, signal=64%
WP_RAS_SIGNALING	WP_RAS_SIGNALING		160	0.437236	1.62017	0.00394477	0.0829139	0.791	2128	tags=25%, list=16%, signal=29%
NABA_SECRETED_FACTORS	NABA_SECRETED_FACTORS		272	0.500757	1.63426	0.00395257	0.077472	0.78	993	tags=14%, list=8%, signal=15%
ROSS_ACUTE_MYELOID_LEUKEMIA_CBF	ROSS_ACUTE_MYELOID_LEUKEMIA_CBF		80	0.578537	1.70488	0.00396825	0.0532886	0.685	1727	tags=34%, list=13%, signal=39%
JISON_SICKLE_CELL_DISEASE_UP	JISON_SICKLE_CELL_DISEASE_UP		174	0.578748	1.95802	0.00398406	0.0151168	0.361	1821	tags=37%, list=14%, signal=42%
PID_TELOMERASE_PATHWAY	PID_TELOMERASE_PATHWAY		62	0.488631	1.70792	0.00398406	0.0525615	0.68	1688	tags=21%, list=13%, signal=24%
LENAOUR_DENDRITIC_CELL_MATURATION_DN	LENAOUR_DENDRITIC_CELL_MATURATION_DN		121	0.704444	1.97194	0.00399202	0.0142025	0.347	1520	tags=49%, list=12%, signal=55%
GRABARCZYK_BCL11B_TARGETS_UP	GRABARCZYK_BCL11B_TARGETS_UP		61	0.638969	1.78801	0.00399202	0.0345249	0.583	1940	tags=43%, list=15%, signal=50%
GAURNIER_PSMD4_TARGETS	GAURNIER_PSMD4_TARGETS		67	0.800121	1.97718	0.004	0.0137961	0.344	1497	tags=67%, list=11%, signal=75%
BLANCO_MELO_COVID19_SARS_COV_2_POS_PATIENT_LUNG_TISSUE_UP	BLANCO_MELO_COVID19_SARS_COV_2_POS_PATIENT_LUNG_TISSUE_UP		121	0.748619	1.88347	0.004	0.02098	0.464	1097	tags=55%, list=8%, signal=60%
PID_INTEGRIN_A4B1_PATHWAY	PID_INTEGRIN_A4B1_PATHWAY		30	0.678153	1.87102	0.004	0.0222595	0.483	1056	tags=30%, list=8%, signal=33%
BUCKANOVICH_T_LYMPHOCYTE_HOMING_ON_TUMOR_UP	BUCKANOVICH_T_LYMPHOCYTE_HOMING_ON_TUMOR_UP		17	0.74511	1.74022	0.004	0.0445526	0.649	1613	tags=53%, list=12%, signal=60%
REACTOME_SIGNALING_BY_KIT_IN_DISEASE	REACTOME_SIGNALING_BY_KIT_IN_DISEASE		20	0.698701	1.675	0.004	0.062905	0.717	1608	tags=45%, list=12%, signal=51%
REACTOME_CTLA4_INHIBITORY_SIGNALING	REACTOME_CTLA4_INHIBITORY_SIGNALING		21	0.62084	1.80186	0.00400802	0.0323312	0.575	1007	tags=29%, list=8%, signal=31%
VALK_AML_CLUSTER_4	VALK_AML_CLUSTER_4		28	0.657115	1.79627	0.00400802	0.0328475	0.578	1115	tags=29%, list=9%, signal=31%
LOPES_METHYLATED_IN_COLON_CANCER_UP	LOPES_METHYLATED_IN_COLON_CANCER_UP		25	0.689369	1.82167	0.00401606	0.0297615	0.548	1135	tags=32%, list=9%, signal=35%
LENAOUR_DENDRITIC_CELL_MATURATION_UP	LENAOUR_DENDRITIC_CELL_MATURATION_UP		111	0.603338	1.74726	0.00401606	0.0427006	0.64	986	tags=37%, list=8%, signal=40%
YAGI_AML_WITH_11Q23_REARRANGED	YAGI_AML_WITH_11Q23_REARRANGED		317	0.425969	1.60133	0.00401606	0.0901546	0.812	1372	tags=21%, list=10%, signal=22%
WP_SIGNAL_TRANSDUCTION_THROUGH_IL1R	WP_SIGNAL_TRANSDUCTION_THROUGH_IL1R		31	0.608868	1.80176	0.00402414	0.0322872	0.575	2626	tags=55%, list=20%, signal=68%
WP_MAPK_SIGNALING_PATHWAY	WP_MAPK_SIGNALING_PATHWAY		221	0.405833	1.55355	0.00402414	0.110791	0.863	2744	tags=31%, list=21%, signal=38%
CHEOK_RESPONSE_TO_MERCAPTOPURINE_DN	CHEOK_RESPONSE_TO_MERCAPTOPURINE_DN		21	0.683834	1.60922	0.00403226	0.0868447	0.8	756	tags=38%, list=6%, signal=40%
MARZEC_IL2_SIGNALING_UP	MARZEC_IL2_SIGNALING_UP		102	0.503354	1.65404	0.0040404	0.0706155	0.752	1390	tags=27%, list=11%, signal=30%
MCBRYAN_PUBERTAL_BREAST_6_7WK_UP	MCBRYAN_PUBERTAL_BREAST_6_7WK_UP		170	0.476347	1.62645	0.0040404	0.0804658	0.784	1065	tags=18%, list=8%, signal=19%
WP_OVERVIEW_OF_PROINFLAMMATORY_AND_PROFIBROTIC_MEDIATORS	WP_OVERVIEW_OF_PROINFLAMMATORY_AND_PROFIBROTIC_MEDIATORS		105	0.685151	1.83592	0.00404858	0.0275445	0.532	990	tags=27%, list=8%, signal=29%
REACTOME_INTERLEUKIN_6_FAMILY_SIGNALING	REACTOME_INTERLEUKIN_6_FAMILY_SIGNALING		22	0.709994	1.75011	0.00404858	0.0422728	0.636	2048	tags=50%, list=16%, signal=59%
BIOCARTA_STATHMIN_PATHWAY	BIOCARTA_STATHMIN_PATHWAY		19	0.710276	1.74466	0.00404858	0.0431186	0.643	1056	tags=42%, list=8%, signal=46%
ALTEMEIER_RESPONSE_TO_LPS_WITH_MECHANICAL_VENTILATION	ALTEMEIER_RESPONSE_TO_LPS_WITH_MECHANICAL_VENTILATION		105	0.774804	1.89607	0.0040568	0.0198736	0.445	1660	tags=65%, list=13%, signal=74%
PID_FAS_PATHWAY	PID_FAS_PATHWAY		38	0.600205	1.75553	0.0040568	0.0410171	0.631	2638	tags=45%, list=20%, signal=56%
WP_UNFOLDED_PROTEIN_RESPONSE	WP_UNFOLDED_PROTEIN_RESPONSE		23	0.663253	1.87858	0.00406504	0.0214381	0.471	3457	tags=65%, list=26%, signal=88%
BIOCARTA_PDGF_PATHWAY	BIOCARTA_PDGF_PATHWAY		28	0.635382	1.81556	0.00406504	0.0305732	0.558	2345	tags=50%, list=18%, signal=61%
REACTOME_RIP_MEDIATED_NFKB_ACTIVATION_VIA_ZBP1	REACTOME_RIP_MEDIATED_NFKB_ACTIVATION_VIA_ZBP1		15	0.624729	1.72822	0.00406504	0.0470819	0.661	2633	tags=60%, list=20%, signal=75%
REACTOME_REGULATED_NECROSIS	REACTOME_REGULATED_NECROSIS		51	0.65946	2.02168	0.00408163	0.0116275	0.28	709	tags=22%, list=5%, signal=23%
PAPASPYRIDONOS_UNSTABLE_ATEROSCLEROTIC_PLAQUE_UP	PAPASPYRIDONOS_UNSTABLE_ATEROSCLEROTIC_PLAQUE_UP		49	0.753192	1.83377	0.00408163	0.0278166	0.532	1596	tags=61%, list=12%, signal=69%
PID_EPHA_FWDPATHWAY	PID_EPHA_FWDPATHWAY		30	0.546525	1.63963	0.00408163	0.0756755	0.775	689	tags=23%, list=5%, signal=25%
BOYLAN_MULTIPLE_MYELOMA_C_CLUSTER_DN	BOYLAN_MULTIPLE_MYELOMA_C_CLUSTER_DN		26	0.702877	1.6196	0.00408163	0.0829309	0.792	1290	tags=42%, list=10%, signal=47%
WP_HOSTPATHOGEN_INTERACTION_OF_HUMAN_CORONAVIRUSES_INTERFERON_INDUCTION	WP_HOSTPATHOGEN_INTERACTION_OF_HUMAN_CORONAVIRUSES_INTERFERON_INDUCTION		32	0.654441	1.93652	0.00408998	0.0160248	0.386	2745	tags=69%, list=21%, signal=87%
NOJIMA_SFRP2_TARGETS_UP	NOJIMA_SFRP2_TARGETS_UP		27	0.65627	1.77079	0.00409836	0.0378556	0.608	991	tags=33%, list=8%, signal=36%
AKL_HTLV1_INFECTION_DN	AKL_HTLV1_INFECTION_DN		67	0.640782	1.67362	0.00409836	0.06335	0.721	736	tags=28%, list=6%, signal=30%
REACTOME_DOWNSTREAM_SIGNALING_EVENTS_OF_B_CELL_RECEPTOR_BCR	REACTOME_DOWNSTREAM_SIGNALING_EVENTS_OF_B_CELL_RECEPTOR_BCR		73	0.561649	2.12093	0.00410678	0.00933183	0.155	1496	tags=23%, list=11%, signal=26%
BLANCO_MELO_BETA_INTERFERON_TREATED_BRONCHIAL_EPITHELIAL_CELLS_UP	BLANCO_MELO_BETA_INTERFERON_TREATED_BRONCHIAL_EPITHELIAL_CELLS_UP		266	0.605824	1.71921	0.00414079	0.0497083	0.667	1930	tags=47%, list=15%, signal=54%
DEBIASI_APOPTOSIS_BY_REOVIRUS_INFECTION_UP	DEBIASI_APOPTOSIS_BY_REOVIRUS_INFECTION_UP		277	0.547771	1.67215	0.00414079	0.063805	0.723	1936	tags=30%, list=15%, signal=35%
HUTTMANN_B_CLL_POOR_SURVIVAL_DN	HUTTMANN_B_CLL_POOR_SURVIVAL_DN		56	0.669211	1.6146	0.00414079	0.0848858	0.797	637	tags=29%, list=5%, signal=30%
REACTOME_SARS_COV_1_ACTIVATES_MODULATES_INNATE_IMMUNE_RESPONSES	REACTOME_SARS_COV_1_ACTIVATES_MODULATES_INNATE_IMMUNE_RESPONSES		34	0.564258	1.90568	0.004158	0.0185658	0.419	2241	tags=35%, list=17%, signal=42%
KRASNOSELSKAYA_ILF3_TARGETS_UP	KRASNOSELSKAYA_ILF3_TARGETS_UP		36	0.827948	1.77385	0.0041841	0.0372124	0.606	819	tags=58%, list=6%, signal=62%
ZHU_CMV_8_HR_UP	ZHU_CMV_8_HR_UP		39	0.780627	1.87642	0.00421941	0.0216323	0.476	904	tags=54%, list=7%, signal=58%
WP_PROSTAGLANDIN_SIGNALING	WP_PROSTAGLANDIN_SIGNALING		31	0.780225	1.82457	0.00421941	0.0293741	0.543	1142	tags=48%, list=9%, signal=53%
XU_AKT1_TARGETS_6HR	XU_AKT1_TARGETS_6HR		27	0.812209	2.06343	0.00431035	0.00996626	0.215	1056	tags=56%, list=8%, signal=60%
YAN_ESCAPE_FROM_ANOIKIS	YAN_ESCAPE_FROM_ANOIKIS		23	0.815495	1.75606	0.0043956	0.0409646	0.631	990	tags=57%, list=8%, signal=61%
GNATENKO_PLATELET_SIGNATURE	GNATENKO_PLATELET_SIGNATURE		39	0.593322	2.00263	0.00562852	0.0127209	0.305	1529	tags=23%, list=12%, signal=26%
TAKEDA_TARGETS_OF_NUP98_HOXA9_FUSION_3D_DN	TAKEDA_TARGETS_OF_NUP98_HOXA9_FUSION_3D_DN		28	0.762677	1.79367	0.00562852	0.0333361	0.579	1419	tags=46%, list=11%, signal=52%
BIOCARTA_PML_PATHWAY	BIOCARTA_PML_PATHWAY		16	0.661782	1.85689	0.0056391	0.0238712	0.504	1036	tags=31%, list=8%, signal=34%
ZHAN_VARIABLE_EARLY_DIFFERENTIATION_GENES_UP	ZHAN_VARIABLE_EARLY_DIFFERENTIATION_GENES_UP		16	0.587128	1.7564	0.00564972	0.0409075	0.631	687	tags=19%, list=5%, signal=20%
BIOCARTA_RELA_PATHWAY	BIOCARTA_RELA_PATHWAY		15	0.660367	1.80284	0.00578035	0.032341	0.574	3262	tags=73%, list=25%, signal=98%
VALK_AML_CLUSTER_5	VALK_AML_CLUSTER_5		30	0.744931	2.00849	0.00582524	0.0122536	0.293	2049	tags=63%, list=16%, signal=75%
LINDSTEDT_DENDRITIC_CELL_MATURATION_D	LINDSTEDT_DENDRITIC_CELL_MATURATION_D		61	0.66862	1.95261	0.00584795	0.0151246	0.367	1766	tags=54%, list=13%, signal=62%
REACTOME_SCAVENGING_OF_HEME_FROM_PLASMA	REACTOME_SCAVENGING_OF_HEME_FROM_PLASMA		16	0.875032	1.66021	0.00585938	0.0683187	0.742	1502	tags=88%, list=11%, signal=99%
MARSON_FOXP3_TARGETS_UP	MARSON_FOXP3_TARGETS_UP		59	0.661146	1.9177	0.00588235	0.0174901	0.403	1277	tags=41%, list=10%, signal=45%
GAZDA_DIAMOND_BLACKFAN_ANEMIA_PROGENITOR_UP	GAZDA_DIAMOND_BLACKFAN_ANEMIA_PROGENITOR_UP		38	0.654325	1.86291	0.00588235	0.0231516	0.494	1308	tags=34%, list=10%, signal=38%
REACTOME_BINDING_AND_UPTAKE_OF_LIGANDS_BY_SCAVENGER_RECEPTORS	REACTOME_BINDING_AND_UPTAKE_OF_LIGANDS_BY_SCAVENGER_RECEPTORS		41	0.767463	1.84563	0.00588235	0.0259259	0.524	1502	tags=51%, list=11%, signal=58%
REACTOME_PKA_ACTIVATION_IN_GLUCAGON_SIGNALLING	REACTOME_PKA_ACTIVATION_IN_GLUCAGON_SIGNALLING		15	0.682029	1.83528	0.00588235	0.0276332	0.532	1056	tags=27%, list=8%, signal=29%
KLEIN_TARGETS_OF_BCR_ABL1_FUSION	KLEIN_TARGETS_OF_BCR_ABL1_FUSION		43	0.758004	2.06753	0.00590551	0.00985791	0.211	982	tags=49%, list=7%, signal=53%
GUTIERREZ_CHRONIC_LYMPHOCYTIC_LEUKEMIA_DN	GUTIERREZ_CHRONIC_LYMPHOCYTIC_LEUKEMIA_DN		53	0.615456	1.80501	0.00590551	0.0322014	0.572	1886	tags=47%, list=14%, signal=55%
WP_COMPLEMENT_SYSTEM_IN_NEURONAL_DEVELOPMENT_AND_PLASTICITY	WP_COMPLEMENT_SYSTEM_IN_NEURONAL_DEVELOPMENT_AND_PLASTICITY		95	0.577634	1.70987	0.00590551	0.0521486	0.68	941	tags=28%, list=7%, signal=30%
FINAK_BREAST_CANCER_SDPP_SIGNATURE	FINAK_BREAST_CANCER_SDPP_SIGNATURE		21	0.771616	1.66058	0.00590551	0.0683602	0.741	373	tags=43%, list=3%, signal=44%
HUTTMANN_B_CLL_POOR_SURVIVAL_UP	HUTTMANN_B_CLL_POOR_SURVIVAL_UP		257	0.46834	1.71632	0.00591716	0.0504457	0.67	1416	tags=23%, list=11%, signal=25%
REACTOME_PLATELET_ACTIVATION_SIGNALING_AND_AGGREGATION	REACTOME_PLATELET_ACTIVATION_SIGNALING_AND_AGGREGATION		236	0.508714	1.67459	0.00591716	0.0629983	0.718	2152	tags=33%, list=16%, signal=39%
WP_AMPLIFICATION_AND_EXPANSION_OF_ONCOGENIC_PATHWAYS_AS_METASTATIC_TRAITS	WP_AMPLIFICATION_AND_EXPANSION_OF_ONCOGENIC_PATHWAYS_AS_METASTATIC_TRAITS		17	0.735304	1.65634	0.00591716	0.0700621	0.747	1235	tags=47%, list=9%, signal=52%
VERHAAK_GLIOBLASTOMA_MESENCHYMAL	VERHAAK_GLIOBLASTOMA_MESENCHYMAL		207	0.689748	1.98052	0.00592885	0.0137587	0.339	1520	tags=46%, list=12%, signal=51%
CHANG_IMMORTALIZED_BY_HPV31_UP	CHANG_IMMORTALIZED_BY_HPV31_UP		50	0.576151	1.60461	0.00596422	0.0890451	0.806	1779	tags=30%, list=14%, signal=35%
PID_AMB2_NEUTROPHILS_PATHWAY	PID_AMB2_NEUTROPHILS_PATHWAY		40	0.653173	1.85652	0.00598802	0.0238213	0.504	1066	tags=40%, list=8%, signal=43%
SIG_CD40PATHWAYMAP	SIG_CD40PATHWAYMAP		34	0.514373	1.85343	0.00598802	0.0243814	0.509	2437	tags=41%, list=19%, signal=50%
FOSTER_TOLERANT_MACROPHAGE_DN	FOSTER_TOLERANT_MACROPHAGE_DN		315	0.533145	1.70619	0.00598802	0.0529872	0.682	1876	tags=34%, list=14%, signal=39%
LIU_TARGETS_OF_VMYB_VS_CMYB_DN	LIU_TARGETS_OF_VMYB_VS_CMYB_DN		36	0.640174	1.65249	0.00598802	0.0710755	0.756	1583	tags=42%, list=12%, signal=47%
KYNG_DNA_DAMAGE_UP	KYNG_DNA_DAMAGE_UP		183	0.440494	1.48852	0.00598802	0.145289	0.922	1322	tags=16%, list=10%, signal=17%
KEGG_APOPTOSIS	KEGG_APOPTOSIS		84	0.537731	1.81874	0.006	0.0301922	0.552	2638	tags=45%, list=20%, signal=56%
ZHAN_V1_LATE_DIFFERENTIATION_GENES_UP	ZHAN_V1_LATE_DIFFERENTIATION_GENES_UP		31	0.644056	1.87283	0.00601202	0.0219907	0.481	1637	tags=39%, list=12%, signal=44%
RUTELLA_RESPONSE_TO_HGF_VS_CSF2RB_AND_IL4_DN	RUTELLA_RESPONSE_TO_HGF_VS_CSF2RB_AND_IL4_DN		241	0.534274	1.80652	0.00601202	0.0320661	0.57	1837	tags=40%, list=14%, signal=45%
BIOCARTA_ATM_PATHWAY	BIOCARTA_ATM_PATHWAY		19	0.608545	1.70304	0.0060241	0.0539444	0.687	3119	tags=47%, list=24%, signal=62%
REACTOME_INTERLEUKIN_12_SIGNALING	REACTOME_INTERLEUKIN_12_SIGNALING		40	0.546041	1.78629	0.00603622	0.0346751	0.585	2590	tags=43%, list=20%, signal=53%
HOLLMANN_APOPTOSIS_VIA_CD40_DN	HOLLMANN_APOPTOSIS_VIA_CD40_DN		246	0.47125	1.74579	0.00603622	0.0429712	0.641	1559	tags=27%, list=12%, signal=30%
BIOCARTA_IL1R_PATHWAY	BIOCARTA_IL1R_PATHWAY		29	0.615602	1.75795	0.00604839	0.0406623	0.625	2626	tags=59%, list=20%, signal=73%
ABDELMOHSEN_ELAVL4_TARGETS	ABDELMOHSEN_ELAVL4_TARGETS		15	0.591269	1.62632	0.00604839	0.0804351	0.784	2745	tags=47%, list=21%, signal=59%
PEART_HDAC_PROLIFERATION_CLUSTER_DN	PEART_HDAC_PROLIFERATION_CLUSTER_DN		68	0.588985	1.80622	0.00606061	0.0320812	0.57	1142	tags=25%, list=9%, signal=27%
BIOCARTA_IL6_PATHWAY	BIOCARTA_IL6_PATHWAY		21	0.652076	1.80257	0.00607287	0.0323409	0.575	2350	tags=48%, list=18%, signal=58%
RUTELLA_RESPONSE_TO_CSF2RB_AND_IL4_UP	RUTELLA_RESPONSE_TO_CSF2RB_AND_IL4_UP		328	0.510123	1.72226	0.00607287	0.0487875	0.666	1520	tags=32%, list=12%, signal=36%
BOYLAN_MULTIPLE_MYELOMA_PCA3_DN	BOYLAN_MULTIPLE_MYELOMA_PCA3_DN		52	0.525666	1.54128	0.00607287	0.117004	0.875	1989	tags=38%, list=15%, signal=45%
BIOCARTA_NKCELLS_PATHWAY	BIOCARTA_NKCELLS_PATHWAY		19	0.726139	1.79768	0.00609756	0.0327355	0.578	2345	tags=68%, list=18%, signal=83%
DEBOSSCHER_NFKB_TARGETS_REPRESSED_BY_GLUCOCORTICOIDS	DEBOSSCHER_NFKB_TARGETS_REPRESSED_BY_GLUCOCORTICOIDS		21	0.759725	1.88847	0.00610998	0.0205417	0.456	1142	tags=29%, list=9%, signal=31%
PID_NFAT_TFPATHWAY	PID_NFAT_TFPATHWAY		43	0.594925	1.867	0.00612245	0.0226155	0.487	2152	tags=51%, list=16%, signal=61%
REACTOME_SIGNALING_BY_SCF_KIT	REACTOME_SIGNALING_BY_SCF_KIT		43	0.594676	1.6917	0.00612245	0.0573552	0.699	1608	tags=40%, list=12%, signal=45%
WP_TLR4_SIGNALING_AND_TOLERANCE	WP_TLR4_SIGNALING_AND_TOLERANCE		27	0.673176	2.0099	0.00613497	0.0121685	0.293	2633	tags=70%, list=20%, signal=88%
TONKS_TARGETS_OF_RUNX1_RUNX1T1_FUSION_GRANULOCYTE_DN	TONKS_TARGETS_OF_RUNX1_RUNX1T1_FUSION_GRANULOCYTE_DN		15	0.819177	1.63759	0.00614754	0.0762112	0.775	1493	tags=60%, list=11%, signal=68%
OSMAN_BLADDER_CANCER_UP	OSMAN_BLADDER_CANCER_UP		320	0.562432	1.63768	0.00614754	0.0762641	0.775	2018	tags=33%, list=15%, signal=37%
KEGG_NOD_LIKE_RECEPTOR_SIGNALING_PATHWAY	KEGG_NOD_LIKE_RECEPTOR_SIGNALING_PATHWAY		55	0.694693	1.9483	0.00616016	0.0153363	0.375	1496	tags=42%, list=11%, signal=47%
REACTOME_ANTIGEN_PRESENTATION_FOLDING_ASSEMBLY_AND_PEPTIDE_LOADING_OF_CLASS_I_MHC	REACTOME_ANTIGEN_PRESENTATION_FOLDING_ASSEMBLY_AND_PEPTIDE_LOADING_OF_CLASS_I_MHC		29	0.680225	1.9576	0.00617284	0.0150437	0.361	1614	tags=41%, list=12%, signal=47%
WP_IL18_SIGNALING_PATHWAY	WP_IL18_SIGNALING_PATHWAY		244	0.494267	1.80206	0.00617284	0.0324032	0.575	1667	tags=25%, list=13%, signal=28%
REACTOME_CLEC7A_DECTIN_1_SIGNALING	REACTOME_CLEC7A_DECTIN_1_SIGNALING		90	0.518422	1.95729	0.00619835	0.0150054	0.361	2128	tags=31%, list=16%, signal=37%
NEMETH_INFLAMMATORY_RESPONSE_LPS_UP	NEMETH_INFLAMMATORY_RESPONSE_LPS_UP		76	0.646898	1.86546	0.00619835	0.0228002	0.489	1201	tags=37%, list=9%, signal=40%
HAHTOLA_SEZARY_SYNDROM_UP	HAHTOLA_SEZARY_SYNDROM_UP		92	0.585044	1.61139	0.00619835	0.0861556	0.798	1588	tags=37%, list=12%, signal=42%
LINDSTEDT_DENDRITIC_CELL_MATURATION_A	LINDSTEDT_DENDRITIC_CELL_MATURATION_A		59	0.769358	1.79654	0.00627615	0.0328427	0.578	1489	tags=58%, list=11%, signal=65%
WP_EBSTEINBARR_VIRUS_LMP1_SIGNALING	WP_EBSTEINBARR_VIRUS_LMP1_SIGNALING		23	0.653949	1.83649	0.00635593	0.0275393	0.531	2612	tags=52%, list=20%, signal=65%
TING_SILENCED_BY_DICER	TING_SILENCED_BY_DICER		18	0.704888	1.65325	0.00754717	0.0708927	0.754	588	tags=33%, list=4%, signal=35%
PARK_TRETINOIN_RESPONSE_AND_RARA_PLZF_FUSION	PARK_TRETINOIN_RESPONSE_AND_RARA_PLZF_FUSION		23	0.683115	1.94619	0.00759013	0.0154217	0.375	1487	tags=57%, list=11%, signal=64%
PID_INTEGRIN2_PATHWAY	PID_INTEGRIN2_PATHWAY		26	0.727418	1.77496	0.00767754	0.0369807	0.603	934	tags=50%, list=7%, signal=54%
BIOCARTA_IL3_PATHWAY	BIOCARTA_IL3_PATHWAY		15	0.690295	1.92118	0.00769231	0.0172921	0.4	1608	tags=40%, list=12%, signal=46%
DAVIES_MULTIPLE_MYELOMA_VS_MGUS_DN	DAVIES_MULTIPLE_MYELOMA_VS_MGUS_DN		25	0.772588	1.90014	0.00769231	0.019327	0.434	2016	tags=56%, list=15%, signal=66%
PID_IL8_CXCR1_PATHWAY	PID_IL8_CXCR1_PATHWAY		26	0.602345	1.69913	0.00772201	0.0549754	0.692	2075	tags=46%, list=16%, signal=55%
LIANG_HEMATOPOIESIS_STEM_CELL_NUMBER_LARGE_VS_TINY_UP	LIANG_HEMATOPOIESIS_STEM_CELL_NUMBER_LARGE_VS_TINY_UP		30	0.588384	1.79483	0.00776699	0.033124	0.578	1493	tags=37%, list=11%, signal=41%
BIOCARTA_CALCINEURIN_PATHWAY	BIOCARTA_CALCINEURIN_PATHWAY		16	0.613965	1.80479	0.0077821	0.0322013	0.572	1442	tags=31%, list=11%, signal=35%
BIOCARTA_EPO_PATHWAY	BIOCARTA_EPO_PATHWAY		19	0.585478	1.79954	0.0077821	0.0326979	0.576	3209	tags=53%, list=24%, signal=70%
TARTE_PLASMA_CELL_VS_PLASMABLAST_UP	TARTE_PLASMA_CELL_VS_PLASMABLAST_UP		368	0.475498	1.74627	0.0077821	0.0430023	0.641	1529	tags=26%, list=12%, signal=29%
WOTTON_RUNX_TARGETS_UP	WOTTON_RUNX_TARGETS_UP		16	0.702878	1.9149	0.00779727	0.0178063	0.405	1053	tags=38%, list=8%, signal=41%
HOSHIDA_LIVER_CANCER_SUBCLASS_S1	HOSHIDA_LIVER_CANCER_SUBCLASS_S1		224	0.624728	1.91329	0.0078125	0.0179073	0.407	1236	tags=32%, list=9%, signal=34%
SHIN_B_CELL_LYMPHOMA_CLUSTER_2	SHIN_B_CELL_LYMPHOMA_CLUSTER_2		25	0.625053	1.77858	0.0078125	0.0361473	0.597	1396	tags=40%, list=11%, signal=45%
ROSS_AML_WITH_CBFB_MYH11_FUSION	ROSS_AML_WITH_CBFB_MYH11_FUSION		50	0.684018	1.76194	0.0078125	0.0395315	0.62	915	tags=36%, list=7%, signal=39%
ZHAN_MULTIPLE_MYELOMA_DN	ZHAN_MULTIPLE_MYELOMA_DN		41	0.704142	1.75441	0.0078125	0.0413161	0.632	1065	tags=44%, list=8%, signal=48%
RUAN_RESPONSE_TO_TNF_TROGLITAZONE_UP	RUAN_RESPONSE_TO_TNF_TROGLITAZONE_UP		17	0.716818	1.684	0.0078125	0.0597752	0.709	1298	tags=47%, list=10%, signal=52%
REACTOME_MECP2_REGULATES_NEURONAL_RECEPTORS_AND_CHANNELS	REACTOME_MECP2_REGULATES_NEURONAL_RECEPTORS_AND_CHANNELS		16	0.598686	1.57333	0.00785855	0.102109	0.845	2152	tags=31%, list=16%, signal=37%
BIOCARTA_DC_PATHWAY	BIOCARTA_DC_PATHWAY		17	0.723323	1.85754	0.00790514	0.0239163	0.502	461	tags=35%, list=4%, signal=37%
REACTOME_IKK_COMPLEX_RECRUITMENT_MEDIATED_BY_RIP1	REACTOME_IKK_COMPLEX_RECRUITMENT_MEDIATED_BY_RIP1		20	0.687538	1.76826	0.00795229	0.0382649	0.611	1733	tags=35%, list=13%, signal=40%
HAHTOLA_MYCOSIS_FUNGOIDES_CD4_DN	HAHTOLA_MYCOSIS_FUNGOIDES_CD4_DN		106	0.540809	1.7485	0.00795229	0.04244	0.637	2300	tags=36%, list=18%, signal=43%
BIOCARTA_GH_PATHWAY	BIOCARTA_GH_PATHWAY		27	0.621436	1.74095	0.00795229	0.0443354	0.647	2379	tags=52%, list=18%, signal=63%
BLANCO_MELO_COVID19_SARS_COV_2_INFECTION_A594_ACE2_EXPRESSING_CELLS_RUXOLITINIB_UP	BLANCO_MELO_COVID19_SARS_COV_2_INFECTION_A594_ACE2_EXPRESSING_CELLS_RUXOLITINIB_UP		302	0.454828	1.58578	0.00795229	0.0964413	0.835	2012	tags=28%, list=15%, signal=33%
DEMAGALHAES_AGING_UP	DEMAGALHAES_AGING_UP		46	0.718175	1.73644	0.00796813	0.0450622	0.654	1497	tags=54%, list=11%, signal=61%
CHIANG_LIVER_CANCER_SUBCLASS_INTERFERON_UP	CHIANG_LIVER_CANCER_SUBCLASS_INTERFERON_UP		23	0.759846	1.59425	0.00796813	0.093514	0.821	1350	tags=61%, list=10%, signal=68%
BIOCARTA_MET_PATHWAY	BIOCARTA_MET_PATHWAY		33	0.563821	1.73117	0.00798403	0.0464569	0.658	2379	tags=48%, list=18%, signal=59%
HAN_JNK_SINGALING_UP	HAN_JNK_SINGALING_UP		26	0.718833	1.56788	0.00798403	0.104306	0.852	1287	tags=54%, list=10%, signal=60%
WINNEPENNINCKX_MELANOMA_METASTASIS_DN	WINNEPENNINCKX_MELANOMA_METASTASIS_DN		33	0.63655	1.74979	0.00803213	0.0422901	0.637	843	tags=33%, list=6%, signal=36%
CHIBA_RESPONSE_TO_TSA	CHIBA_RESPONSE_TO_TSA		36	0.541198	1.74002	0.00804829	0.0445604	0.649	1656	tags=33%, list=13%, signal=38%
NEWMAN_ERCC6_TARGETS_UP	NEWMAN_ERCC6_TARGETS_UP		22	0.719355	1.56986	0.00804829	0.1034	0.85	1444	tags=59%, list=11%, signal=66%
WP_REGUCALCIN_IN_PROXIMAL_TUBULE_EPITHELIAL_KIDNEY_CELLS	WP_REGUCALCIN_IN_PROXIMAL_TUBULE_EPITHELIAL_KIDNEY_CELLS		27	0.525471	1.46378	0.00804829	0.160555	0.937	3262	tags=48%, list=25%, signal=64%
BEIER_GLIOMA_STEM_CELL_DN	BEIER_GLIOMA_STEM_CELL_DN		49	0.6306	1.857	0.00806452	0.0239084	0.504	1160	tags=35%, list=9%, signal=38%
REACTOME_NICOTINATE_METABOLISM	REACTOME_NICOTINATE_METABOLISM		19	0.654237	1.71693	0.00806452	0.050325	0.67	738	tags=21%, list=6%, signal=22%
XU_RESPONSE_TO_TRETINOIN_UP	XU_RESPONSE_TO_TRETINOIN_UP		15	0.701542	1.91036	0.00808081	0.0181046	0.414	1373	tags=47%, list=10%, signal=52%
TARTE_PLASMA_CELL_VS_B_LYMPHOCYTE_UP	TARTE_PLASMA_CELL_VS_B_LYMPHOCYTE_UP		77	0.564491	1.86507	0.00808081	0.0227898	0.491	1388	tags=30%, list=11%, signal=33%
HAHTOLA_CTCL_PATHOGENESIS	HAHTOLA_CTCL_PATHOGENESIS		15	0.807243	1.71953	0.00808081	0.0497192	0.667	789	tags=67%, list=6%, signal=71%
BIOCARTA_GLEEVEC_PATHWAY	BIOCARTA_GLEEVEC_PATHWAY		23	0.613648	1.70234	0.00809717	0.0541354	0.687	2345	tags=52%, list=18%, signal=63%
BROCKE_APOPTOSIS_REVERSED_BY_IL6	BROCKE_APOPTOSIS_REVERSED_BY_IL6		137	0.625207	1.82647	0.00814664	0.0290921	0.54	1791	tags=42%, list=14%, signal=48%
REACTOME_NOD1_2_SIGNALING_PATHWAY	REACTOME_NOD1_2_SIGNALING_PATHWAY		32	0.623679	1.91435	0.00817996	0.0178159	0.405	1496	tags=31%, list=11%, signal=35%
BAUS_TFF2_TARGETS_UP	BAUS_TFF2_TARGETS_UP		26	0.694737	1.66608	0.00826446	0.066059	0.734	842	tags=50%, list=6%, signal=53%
SANA_TNF_SIGNALING_UP	SANA_TNF_SIGNALING_UP		75	0.747996	1.79779	0.00831601	0.0327782	0.578	1403	tags=61%, list=11%, signal=68%
BIOCARTA_STEM_PATHWAY	BIOCARTA_STEM_PATHWAY		15	0.749631	1.81795	0.00833333	0.0301948	0.555	1142	tags=33%, list=9%, signal=36%
XIE_ST_HSC_S1PR3_OE_UP	XIE_ST_HSC_S1PR3_OE_UP		139	0.696189	1.83987	0.00843882	0.027003	0.53	1301	tags=46%, list=10%, signal=51%
KIM_GLIS2_TARGETS_UP	KIM_GLIS2_TARGETS_UP		78	0.748048	1.75351	0.00963391	0.0414664	0.634	1367	tags=50%, list=10%, signal=55%
PID_IL8_CXCR2_PATHWAY	PID_IL8_CXCR2_PATHWAY		32	0.665113	1.80874	0.00976562	0.0316732	0.565	2075	tags=50%, list=16%, signal=59%
KAYO_AGING_MUSCLE_UP	KAYO_AGING_MUSCLE_UP		222	0.365623	1.35108	0.00976562	0.233773	0.98	2173	tags=23%, list=17%, signal=28%
MAGRANGEAS_MULTIPLE_MYELOMA_IGLL_VS_IGLK_DN	MAGRANGEAS_MULTIPLE_MYELOMA_IGLL_VS_IGLK_DN		23	0.598382	1.80064	0.00978474	0.0324489	0.575	1147	tags=35%, list=9%, signal=38%
REACTOME_ELEVATION_OF_CYTOSOLIC_CA2_LEVELS	REACTOME_ELEVATION_OF_CYTOSOLIC_CA2_LEVELS		15	0.607529	1.67789	0.00978474	0.0619022	0.714	1687	tags=33%, list=13%, signal=38%
REACTOME_PI3K_AKT_SIGNALING_IN_CANCER	REACTOME_PI3K_AKT_SIGNALING_IN_CANCER		95	0.459004	1.50418	0.00982318	0.136541	0.914	1100	tags=16%, list=8%, signal=17%
RAMPON_ENRICHED_LEARNING_ENVIRONMENT_LATE_UP	RAMPON_ENRICHED_LEARNING_ENVIRONMENT_LATE_UP		20	0.517211	1.63908	0.00986193	0.0757996	0.775	260	tags=10%, list=2%, signal=10%
FIGUEROA_AML_METHYLATION_CLUSTER_5_DN	FIGUEROA_AML_METHYLATION_CLUSTER_5_DN		30	0.58281	1.83852	0.00988142	0.0272076	0.53	855	tags=20%, list=7%, signal=21%
LEE_TARGETS_OF_PTCH1_AND_SUFU_UP	LEE_TARGETS_OF_PTCH1_AND_SUFU_UP		45	0.5635	1.5964	0.00992064	0.092533	0.819	1605	tags=33%, list=12%, signal=38%
VERHAAK_AML_WITH_NPM1_MUTATED_UP	VERHAAK_AML_WITH_NPM1_MUTATED_UP		167	0.651643	1.75703	0.01002	0.0408788	0.63	1509	tags=46%, list=12%, signal=51%
JAZAG_TGFB1_SIGNALING_VIA_SMAD4_UP	JAZAG_TGFB1_SIGNALING_VIA_SMAD4_UP		97	0.424488	1.53474	0.01002	0.120386	0.884	480	tags=10%, list=4%, signal=11%
BIOCARTA_GPCR_PATHWAY	BIOCARTA_GPCR_PATHWAY		28	0.584146	1.8113	0.0100402	0.0310739	0.562	2260	tags=39%, list=17%, signal=47%
DIRMEIER_LMP1_RESPONSE_EARLY	DIRMEIER_LMP1_RESPONSE_EARLY		59	0.707997	2.04253	0.0100604	0.0107003	0.243	1228	tags=42%, list=9%, signal=47%
BIOCARTA_CTCF_PATHWAY	BIOCARTA_CTCF_PATHWAY		24	0.64699	1.5609	0.0100604	0.107564	0.854	2626	tags=63%, list=20%, signal=78%
DOUGLAS_BMI1_TARGETS_DN	DOUGLAS_BMI1_TARGETS_DN		239	0.469803	1.57508	0.0100806	0.101534	0.844	2147	tags=31%, list=16%, signal=36%
REACTOME_INTERLEUKIN_7_SIGNALING	REACTOME_INTERLEUKIN_7_SIGNALING		22	0.63129	1.62114	0.010101	0.0826427	0.789	2146	tags=45%, list=16%, signal=54%
WP_MBDNF_AND_PROBDNF_REGULATION_OF_GABA_NEUROTRANSMISSION	WP_MBDNF_AND_PROBDNF_REGULATION_OF_GABA_NEUROTRANSMISSION		35	0.592931	1.53509	0.010101	0.120539	0.883	3006	tags=40%, list=23%, signal=52%
REACTOME_TICAM1_RIP1_MEDIATED_IKK_COMPLEX_RECRUITMENT	REACTOME_TICAM1_RIP1_MEDIATED_IKK_COMPLEX_RECRUITMENT		17	0.635702	1.64636	0.0101626	0.0731799	0.765	2633	tags=47%, list=20%, signal=59%
FLECHNER_PBL_KIDNEY_TRANSPLANT_OK_VS_DONOR_DN	FLECHNER_PBL_KIDNEY_TRANSPLANT_OK_VS_DONOR_DN		38	0.59678	1.60143	0.0102249	0.0902049	0.811	948	tags=21%, list=7%, signal=23%
CERIBELLI_GENES_INACTIVE_AND_BOUND_BY_NFY	CERIBELLI_GENES_INACTIVE_AND_BOUND_BY_NFY		23	0.535166	1.67804	0.0102669	0.0619898	0.714	1698	tags=30%, list=13%, signal=35%
REACTOME_INTERLEUKIN_20_FAMILY_SIGNALING	REACTOME_INTERLEUKIN_20_FAMILY_SIGNALING		19	0.632884	1.57543	0.0102881	0.101525	0.844	2048	tags=53%, list=16%, signal=62%
TAKEDA_TARGETS_OF_NUP98_HOXA9_FUSION_16D_UP	TAKEDA_TARGETS_OF_NUP98_HOXA9_FUSION_16D_UP		132	0.594266	1.6718	0.0103093	0.0638908	0.723	1242	tags=39%, list=9%, signal=42%
XU_RESPONSE_TO_TRETINOIN_AND_NSC682994_UP	XU_RESPONSE_TO_TRETINOIN_AND_NSC682994_UP		15	0.781504	1.65622	0.0103093	0.0700464	0.748	1424	tags=60%, list=11%, signal=67%
REACTOME_PYROPTOSIS	REACTOME_PYROPTOSIS		23	0.676219	1.85938	0.0104384	0.0237726	0.499	1969	tags=39%, list=15%, signal=46%
KAAB_FAILED_HEART_VENTRICLE_DN	KAAB_FAILED_HEART_VENTRICLE_DN		35	0.569795	1.709	0.0115607	0.0523106	0.68	1685	tags=34%, list=13%, signal=39%
MANNE_COVID19_COMBINED_COHORT_VS_HEALTHY_DONOR_PLATELETS_UP	MANNE_COVID19_COMBINED_COHORT_VS_HEALTHY_DONOR_PLATELETS_UP		122	0.431274	1.73848	0.0116959	0.0447256	0.65	1656	tags=22%, list=13%, signal=25%
FONTAINE_PAPILLARY_THYROID_CARCINOMA_DN	FONTAINE_PAPILLARY_THYROID_CARCINOMA_DN		61	0.478567	1.59343	0.0116959	0.0937745	0.822	1179	tags=25%, list=9%, signal=27%
PID_IL3_PATHWAY	PID_IL3_PATHWAY		25	0.620558	1.82461	0.0117188	0.0294263	0.543	2528	tags=48%, list=19%, signal=59%
WP_PROLACTIN_SIGNALING_PATHWAY	WP_PROLACTIN_SIGNALING_PATHWAY		75	0.459628	1.63635	0.0117188	0.0765009	0.777	2379	tags=33%, list=18%, signal=40%
PID_ALPHA_SYNUCLEIN_PATHWAY	PID_ALPHA_SYNUCLEIN_PATHWAY		30	0.561102	1.78649	0.0117417	0.0346793	0.585	800	tags=23%, list=6%, signal=25%
SAKAI_CHRONIC_HEPATITIS_VS_LIVER_CANCER_DN	SAKAI_CHRONIC_HEPATITIS_VS_LIVER_CANCER_DN		32	0.53039	1.58827	0.0117647	0.0958934	0.829	1791	tags=38%, list=14%, signal=43%
KEGG_NEUROTROPHIN_SIGNALING_PATHWAY	KEGG_NEUROTROPHIN_SIGNALING_PATHWAY		118	0.38685	1.58234	0.0117878	0.0979326	0.839	2379	tags=29%, list=18%, signal=35%
PANGAS_TUMOR_SUPPRESSION_BY_SMAD1_AND_SMAD5_UP	PANGAS_TUMOR_SUPPRESSION_BY_SMAD1_AND_SMAD5_UP		93	0.598085	1.64832	0.011811	0.0726402	0.762	2325	tags=41%, list=18%, signal=49%
WP_CARDIAC_HYPERTROPHIC_RESPONSE	WP_CARDIAC_HYPERTROPHIC_RESPONSE		51	0.481294	1.55622	0.0118343	0.10938	0.86	2612	tags=31%, list=20%, signal=39%
WP_RANKLRANK_SIGNALING_PATHWAY	WP_RANKLRANK_SIGNALING_PATHWAY		55	0.525185	1.80301	0.0118577	0.0323987	0.573	2471	tags=38%, list=19%, signal=47%
REACTOME_IRAK4_DEFICIENCY_TLR2_4	REACTOME_IRAK4_DEFICIENCY_TLR2_4		17	0.817813	1.62558	0.0118812	0.0808159	0.784	1303	tags=65%, list=10%, signal=72%
BIOCARTA_ERAD_PATHWAY	BIOCARTA_ERAD_PATHWAY		19	0.539684	1.80378	0.0119048	0.032403	0.573	1410	tags=26%, list=11%, signal=29%
PID_P38_ALPHA_BETA_PATHWAY	PID_P38_ALPHA_BETA_PATHWAY		26	0.597398	1.71944	0.0119048	0.0496899	0.667	1737	tags=35%, list=13%, signal=40%
GALINDO_IMMUNE_RESPONSE_TO_ENTEROTOXIN	GALINDO_IMMUNE_RESPONSE_TO_ENTEROTOXIN		72	0.636394	2.0001	0.0119522	0.0128676	0.308	1843	tags=39%, list=14%, signal=45%
WP_STING_PATHWAY_IN_KAWASAKILIKE_DISEASE_AND_COVID19	WP_STING_PATHWAY_IN_KAWASAKILIKE_DISEASE_AND_COVID19		19	0.647859	1.85918	0.0119522	0.0236959	0.502	2241	tags=63%, list=17%, signal=76%
PARK_HSC_MARKERS	PARK_HSC_MARKERS		37	0.574127	1.73977	0.0119522	0.044431	0.65	1924	tags=41%, list=15%, signal=47%
FONTAINE_THYROID_TUMOR_UNCERTAIN_MALIGNANCY_DN	FONTAINE_THYROID_TUMOR_UNCERTAIN_MALIGNANCY_DN		23	0.596562	1.73342	0.0119522	0.0456975	0.655	1179	tags=35%, list=9%, signal=38%
ACOSTA_PROLIFERATION_INDEPENDENT_MYC_TARGETS_DN	ACOSTA_PROLIFERATION_INDEPENDENT_MYC_TARGETS_DN		108	0.478347	1.6878	0.0119522	0.0586626	0.706	1232	tags=23%, list=9%, signal=25%
KEGG_MAPK_SIGNALING_PATHWAY	KEGG_MAPK_SIGNALING_PATHWAY		241	0.400989	1.52835	0.0119522	0.123459	0.889	2627	tags=29%, list=20%, signal=35%
HESS_TARGETS_OF_HOXA9_AND_MEIS1_DN	HESS_TARGETS_OF_HOXA9_AND_MEIS1_DN		76	0.654761	1.68546	0.011976	0.0594189	0.708	1329	tags=47%, list=10%, signal=52%
PID_RAS_PATHWAY	PID_RAS_PATHWAY		24	0.556173	1.58744	0.012	0.0957294	0.83	582	tags=17%, list=4%, signal=17%
BROWNE_HCMV_INFECTION_4HR_DN	BROWNE_HCMV_INFECTION_4HR_DN		234	0.348641	1.38087	0.0120724	0.214606	0.97	1157	tags=11%, list=9%, signal=12%
GRAHAM_CML_DIVIDING_VS_NORMAL_QUIESCENT_DN	GRAHAM_CML_DIVIDING_VS_NORMAL_QUIESCENT_DN		86	0.669708	1.57244	0.0121457	0.102453	0.846	1543	tags=48%, list=12%, signal=54%
WP_17Q12_COPY_NUMBER_VARIATION_SYNDROME	WP_17Q12_COPY_NUMBER_VARIATION_SYNDROME		55	0.542893	1.82883	0.0121951	0.0287526	0.537	963	tags=18%, list=7%, signal=20%
BIOCARTA_CHEMICAL_PATHWAY	BIOCARTA_CHEMICAL_PATHWAY		18	0.586549	1.64718	0.0121951	0.0729141	0.764	490	tags=17%, list=4%, signal=17%
GREGORY_SYNTHETIC_LETHAL_WITH_IMATINIB	GREGORY_SYNTHETIC_LETHAL_WITH_IMATINIB		130	0.422291	1.46311	0.0122449	0.160641	0.938	1146	tags=19%, list=9%, signal=21%
WP_APOPTOSIS_MODULATION_AND_SIGNALING	WP_APOPTOSIS_MODULATION_AND_SIGNALING		81	0.529081	1.7667	0.0122699	0.0386165	0.615	2096	tags=33%, list=16%, signal=39%
SHIPP_DLBCL_CURED_VS_FATAL_DN	SHIPP_DLBCL_CURED_VS_FATAL_DN		40	0.497249	1.57934	0.0122699	0.0996081	0.841	1608	tags=30%, list=12%, signal=34%
WP_SPINAL_CORD_INJURY	WP_SPINAL_CORD_INJURY		110	0.528705	1.68138	0.0123967	0.0607106	0.712	2031	tags=32%, list=16%, signal=37%
WP_PDGF_PATHWAY	WP_PDGF_PATHWAY		39	0.535832	1.6973	0.0124224	0.0554981	0.694	2578	tags=44%, list=20%, signal=54%
EINAV_INTERFERON_SIGNATURE_IN_CANCER	EINAV_INTERFERON_SIGNATURE_IN_CANCER		27	0.83939	1.81807	0.0130719	0.0302075	0.553	814	tags=63%, list=6%, signal=67%
APPEL_IMATINIB_RESPONSE	APPEL_IMATINIB_RESPONSE		31	0.706035	1.83383	0.0133843	0.0278634	0.532	2179	tags=65%, list=17%, signal=77%
WP_IMMUNE_INFILTRATION_IN_PANCREATIC_CANCER	WP_IMMUNE_INFILTRATION_IN_PANCREATIC_CANCER		33	0.687392	1.73832	0.0136719	0.0447247	0.65	1914	tags=42%, list=15%, signal=50%
NADLER_OBESITY_UP	NADLER_OBESITY_UP		58	0.695304	1.84699	0.0137255	0.0256349	0.521	1480	tags=43%, list=11%, signal=48%
VALK_AML_CLUSTER_11	VALK_AML_CLUSTER_11		35	0.625551	1.67157	0.0137525	0.0639112	0.724	1861	tags=40%, list=14%, signal=46%
STAEGE_EWING_FAMILY_TUMOR	STAEGE_EWING_FAMILY_TUMOR		20	0.673648	1.57509	0.0138067	0.101648	0.844	852	tags=25%, list=7%, signal=27%
FLECHNER_PBL_KIDNEY_TRANSPLANT_OK_VS_DONOR_UP	FLECHNER_PBL_KIDNEY_TRANSPLANT_OK_VS_DONOR_UP		141	0.434899	1.82179	0.0138614	0.0297822	0.548	1788	tags=21%, list=14%, signal=24%
WP_INITIATION_OF_TRANSCRIPTION_AND_TRANSLATION_ELONGATION_AT_THE_HIV1_LTR	WP_INITIATION_OF_TRANSCRIPTION_AND_TRANSLATION_ELONGATION_AT_THE_HIV1_LTR		27	0.477567	1.68832	0.0138614	0.058553	0.705	3690	tags=48%, list=28%, signal=67%
WP_MAPK_CASCADE	WP_MAPK_CASCADE		31	0.484268	1.59227	0.0138614	0.094409	0.825	4029	tags=61%, list=31%, signal=88%
XU_HGF_TARGETS_REPRESSED_BY_AKT1_DN	XU_HGF_TARGETS_REPRESSED_BY_AKT1_DN		86	0.435961	1.5498	0.0138614	0.112324	0.867	1886	tags=22%, list=14%, signal=26%
WP_IL17_SIGNALING_PATHWAY	WP_IL17_SIGNALING_PATHWAY		27	0.561273	1.8119	0.0139442	0.0310977	0.561	2612	tags=48%, list=20%, signal=60%
TENEDINI_MEGAKARYOCYTE_MARKERS	TENEDINI_MEGAKARYOCYTE_MARKERS		62	0.535076	1.67796	0.0139721	0.0619427	0.714	1372	tags=29%, list=10%, signal=32%
WP_VITAMIN_B12_METABOLISM	WP_VITAMIN_B12_METABOLISM		43	0.604529	1.64647	0.0139721	0.0731974	0.764	1843	tags=44%, list=14%, signal=51%
MORI_SMALL_PRE_BII_LYMPHOCYTE_DN	MORI_SMALL_PRE_BII_LYMPHOCYTE_DN		69	0.471031	1.68623	0.014	0.0591846	0.707	1586	tags=26%, list=12%, signal=30%
REACTOME_C_TYPE_LECTIN_RECEPTORS_CLRS	REACTOME_C_TYPE_LECTIN_RECEPTORS_CLRS		121	0.460443	1.718	0.0140281	0.0500753	0.668	1843	tags=29%, list=14%, signal=33%
REACTOME_REGULATION_OF_TLR_BY_ENDOGENOUS_LIGAND	REACTOME_REGULATION_OF_TLR_BY_ENDOGENOUS_LIGAND		19	0.81459	1.60401	0.0140281	0.0892919	0.807	1084	tags=58%, list=8%, signal=63%
OKUMURA_INFLAMMATORY_RESPONSE_LPS	OKUMURA_INFLAMMATORY_RESPONSE_LPS		169	0.475421	1.46112	0.0140281	0.161808	0.939	1766	tags=27%, list=13%, signal=31%
REACTOME_INTERLEUKIN_10_SIGNALING	REACTOME_INTERLEUKIN_10_SIGNALING		44	0.755163	1.82349	0.0140845	0.0295059	0.545	1583	tags=55%, list=12%, signal=62%
SPIELMAN_LYMPHOBLAST_EUROPEAN_VS_ASIAN_2FC_DN	SPIELMAN_LYMPHOBLAST_EUROPEAN_VS_ASIAN_2FC_DN		20	0.766512	1.62103	0.01417	0.0826161	0.789	1018	tags=75%, list=8%, signal=81%
REACTOME_RAB_GEFS_EXCHANGE_GTP_FOR_GDP_ON_RABS	REACTOME_RAB_GEFS_EXCHANGE_GTP_FOR_GDP_ON_RABS		68	0.443785	1.60756	0.01417	0.087593	0.804	1939	tags=24%, list=15%, signal=27%
GRAHAM_CML_QUIESCENT_VS_NORMAL_DIVIDING_UP	GRAHAM_CML_QUIESCENT_VS_NORMAL_DIVIDING_UP		51	0.705456	1.61339	0.0143149	0.0852148	0.797	1474	tags=47%, list=11%, signal=53%
WP_NANOMATERIAL_INDUCED_APOPTOSIS	WP_NANOMATERIAL_INDUCED_APOPTOSIS		20	0.593272	1.67118	0.0143443	0.0639754	0.724	1829	tags=40%, list=14%, signal=46%
REACTOME_MHC_CLASS_II_ANTIGEN_PRESENTATION	REACTOME_MHC_CLASS_II_ANTIGEN_PRESENTATION		107	0.497006	1.66516	0.0144033	0.0663534	0.736	1145	tags=21%, list=9%, signal=23%
WP_MIRNA_ROLE_IN_IMMUNE_RESPONSE_IN_SEPSIS	WP_MIRNA_ROLE_IN_IMMUNE_RESPONSE_IN_SEPSIS		37	0.660976	1.88609	0.014433	0.0207178	0.461	1496	tags=49%, list=11%, signal=55%
GOLUB_ALL_VS_AML_UP	GOLUB_ALL_VS_AML_UP		23	0.608335	1.727	0.0144628	0.0473703	0.664	1372	tags=30%, list=10%, signal=34%
SCHLINGEMANN_SKIN_CARCINOGENESIS_TPA_DN	SCHLINGEMANN_SKIN_CARCINOGENESIS_TPA_DN		24	0.560357	1.68315	0.0152964	0.0599906	0.71	439	tags=13%, list=3%, signal=13%
WP_GPCRS_OTHER	WP_GPCRS_OTHER		68	0.50495	1.52911	0.015534	0.123156	0.888	1997	tags=24%, list=15%, signal=28%
REACTOME_FLT3_SIGNALING_IN_DISEASE	REACTOME_FLT3_SIGNALING_IN_DISEASE		28	0.521299	1.63739	0.0156556	0.0762045	0.776	3224	tags=46%, list=25%, signal=61%
GOLUB_ALL_VS_AML_DN	GOLUB_ALL_VS_AML_DN		22	0.708146	1.73736	0.0157171	0.0448398	0.651	2292	tags=64%, list=17%, signal=77%
CHIARETTI_T_ALL_REFRACTORY_TO_THERAPY	CHIARETTI_T_ALL_REFRACTORY_TO_THERAPY		25	0.646155	1.62659	0.0157171	0.0804974	0.784	1189	tags=44%, list=9%, signal=48%
WP_RESISTIN_AS_A_REGULATOR_OF_INFLAMMATION	WP_RESISTIN_AS_A_REGULATOR_OF_INFLAMMATION		31	0.548739	1.6476	0.0158416	0.0728955	0.764	3006	tags=55%, list=23%, signal=71%
REACTOME_PLATELET_CALCIUM_HOMEOSTASIS	REACTOME_PLATELET_CALCIUM_HOMEOSTASIS		26	0.516114	1.49912	0.0158416	0.138947	0.916	2913	tags=42%, list=22%, signal=54%
KEGG_ACUTE_MYELOID_LEUKEMIA	KEGG_ACUTE_MYELOID_LEUKEMIA		55	0.455379	1.54592	0.015873	0.114417	0.869	2379	tags=38%, list=18%, signal=46%
PID_TCPTP_PATHWAY	PID_TCPTP_PATHWAY		41	0.562623	1.72691	0.0159046	0.0473478	0.664	3003	tags=51%, list=23%, signal=66%
LINDGREN_BLADDER_CANCER_CLUSTER_2A_DN	LINDGREN_BLADDER_CANCER_CLUSTER_2A_DN		110	0.636675	1.70145	0.0159363	0.0544171	0.688	1791	tags=40%, list=14%, signal=46%
PID_PDGFRB_PATHWAY	PID_PDGFRB_PATHWAY		121	0.48106	1.73392	0.0159681	0.045682	0.655	2379	tags=35%, list=18%, signal=42%
NAKAYAMA_FRA2_TARGETS	NAKAYAMA_FRA2_TARGETS		37	0.582609	1.58815	0.016	0.0957415	0.829	1230	tags=30%, list=9%, signal=33%
MATTIOLI_MGUS_VS_PCL	MATTIOLI_MGUS_VS_PCL		98	0.532282	1.82799	0.0160643	0.0288819	0.538	1731	tags=26%, list=13%, signal=29%
BIOCARTA_AKT_PATHWAY	BIOCARTA_AKT_PATHWAY		22	0.573417	1.63083	0.0160643	0.0788197	0.782	1098	tags=32%, list=8%, signal=35%
WP_NUCLEOTIDEBINDING_OLIGOMERIZATION_DOMAIN_NOD_PATHWAY	WP_NUCLEOTIDEBINDING_OLIGOMERIZATION_DOMAIN_NOD_PATHWAY		33	0.624223	1.70637	0.016129	0.0530544	0.682	1843	tags=42%, list=14%, signal=49%
LANG_MYB_FAMILY_TARGETS	LANG_MYB_FAMILY_TARGETS		25	0.570592	1.70164	0.0162933	0.0544135	0.688	2026	tags=32%, list=15%, signal=38%
REACTOME_MEIOTIC_RECOMBINATION	REACTOME_MEIOTIC_RECOMBINATION		23	0.573358	1.64894	0.0164271	0.0725555	0.761	2628	tags=35%, list=20%, signal=43%
PID_CASPASE_PATHWAY	PID_CASPASE_PATHWAY		50	0.531502	1.64045	0.0165631	0.0753001	0.773	1573	tags=24%, list=12%, signal=27%
XU_HGF_TARGETS_INDUCED_BY_AKT1_6HR	XU_HGF_TARGETS_INDUCED_BY_AKT1_6HR		17	0.762352	1.58235	0.0168776	0.0980453	0.839	960	tags=53%, list=7%, signal=57%
CAIRO_HEPATOBLASTOMA_POOR_SURVIVAL	CAIRO_HEPATOBLASTOMA_POOR_SURVIVAL		15	0.6206	1.54968	0.0174757	0.112288	0.867	1598	tags=33%, list=12%, signal=38%
ZHAN_MULTIPLE_MYELOMA_CD1_VS_CD2_DN	ZHAN_MULTIPLE_MYELOMA_CD1_VS_CD2_DN		40	0.568741	1.71174	0.0175097	0.0519302	0.68	1657	tags=38%, list=13%, signal=43%
WP_NETRINUNC5B_SIGNALING_PATHWAY	WP_NETRINUNC5B_SIGNALING_PATHWAY		47	0.534564	1.71122	0.0175439	0.0520308	0.68	2578	tags=38%, list=20%, signal=48%
KEGG_LYSOSOME	KEGG_LYSOSOME		105	0.489754	1.88587	0.0177165	0.0207017	0.461	2608	tags=36%, list=20%, signal=45%
GRAESSMANN_APOPTOSIS_BY_SERUM_DEPRIVATION_UP	GRAESSMANN_APOPTOSIS_BY_SERUM_DEPRIVATION_UP		433	0.439784	1.52692	0.0178218	0.123615	0.89	1967	tags=27%, list=15%, signal=31%
SA_PTEN_PATHWAY	SA_PTEN_PATHWAY		17	0.608853	1.66032	0.0178571	0.0683745	0.742	2379	tags=47%, list=18%, signal=57%
PID_SMAD2_3NUCLEAR_PATHWAY	PID_SMAD2_3NUCLEAR_PATHWAY		76	0.451535	1.63948	0.0179283	0.0756577	0.775	2352	tags=25%, list=18%, signal=30%
WIERENGA_STAT5A_TARGETS_GROUP1	WIERENGA_STAT5A_TARGETS_GROUP1		98	0.442744	1.58841	0.0179283	0.0960412	0.829	848	tags=17%, list=6%, signal=18%
REACTOME_NEGATIVE_REGULATION_OF_THE_PI3K_AKT_NETWORK	REACTOME_NEGATIVE_REGULATION_OF_THE_PI3K_AKT_NETWORK		105	0.444594	1.46591	0.0180361	0.159492	0.936	1653	tags=20%, list=13%, signal=23%
IZADPANAH_STEM_CELL_ADIPOSE_VS_BONE_UP	IZADPANAH_STEM_CELL_ADIPOSE_VS_BONE_UP		103	0.527559	1.52642	0.0181087	0.123857	0.891	1328	tags=32%, list=10%, signal=35%
IVANOVA_HEMATOPOIESIS_MATURE_CELL	IVANOVA_HEMATOPOIESIS_MATURE_CELL		218	0.436395	1.45865	0.0181087	0.163358	0.939	2299	tags=32%, list=18%, signal=38%
SEKI_INFLAMMATORY_RESPONSE_LPS_UP	SEKI_INFLAMMATORY_RESPONSE_LPS_UP		59	0.70479	1.79687	0.0181452	0.0328878	0.578	1919	tags=59%, list=15%, signal=69%
WUNDER_INFLAMMATORY_RESPONSE_AND_CHOLESTEROL_UP	WUNDER_INFLAMMATORY_RESPONSE_AND_CHOLESTEROL_UP		51	0.688299	1.68912	0.0183673	0.0583162	0.702	877	tags=49%, list=7%, signal=52%
BIOCARTA_P38MAPK_PATHWAY	BIOCARTA_P38MAPK_PATHWAY		36	0.496393	1.58234	0.0184049	0.0978195	0.839	3343	tags=53%, list=26%, signal=71%
HAHTOLA_CTCL_CUTANEOUS	HAHTOLA_CTCL_CUTANEOUS		24	0.605893	1.58831	0.0184426	0.09598	0.829	841	tags=29%, list=6%, signal=31%
KHETCHOUMIAN_TRIM24_TARGETS_UP	KHETCHOUMIAN_TRIM24_TARGETS_UP		44	0.682604	1.69203	0.0185185	0.0573139	0.699	987	tags=36%, list=8%, signal=39%
TAKEDA_TARGETS_OF_NUP98_HOXA9_FUSION_8D_UP	TAKEDA_TARGETS_OF_NUP98_HOXA9_FUSION_8D_UP		125	0.611436	1.60683	0.0187891	0.0878194	0.804	998	tags=32%, list=8%, signal=34%
TAKEDA_TARGETS_OF_NUP98_HOXA9_FUSION_3D_UP	TAKEDA_TARGETS_OF_NUP98_HOXA9_FUSION_3D_UP		140	0.602349	1.56262	0.0189076	0.106867	0.852	1327	tags=38%, list=10%, signal=42%
OUYANG_PROSTATE_CANCER_PROGRESSION_UP	OUYANG_PROSTATE_CANCER_PROGRESSION_UP		17	0.599757	1.44798	0.0189474	0.169686	0.945	2100	tags=53%, list=16%, signal=63%
ZHU_CMV_24_HR_UP	ZHU_CMV_24_HR_UP		76	0.533855	1.67234	0.0191898	0.0637822	0.722	1098	tags=22%, list=8%, signal=24%
RAGHAVACHARI_PLATELET_SPECIFIC_GENES	RAGHAVACHARI_PLATELET_SPECIFIC_GENES		65	0.599029	1.72237	0.0193798	0.0488121	0.666	1858	tags=35%, list=14%, signal=41%
FAELT_B_CLL_WITH_VH_REARRANGEMENTS_UP	FAELT_B_CLL_WITH_VH_REARRANGEMENTS_UP		42	0.596736	1.70804	0.0194553	0.0525875	0.68	1766	tags=33%, list=13%, signal=38%
WANG_IMMORTALIZED_BY_HOXA9_AND_MEIS1_DN	WANG_IMMORTALIZED_BY_HOXA9_AND_MEIS1_DN		21	0.71811	1.65592	0.0194553	0.0701048	0.749	1653	tags=52%, list=13%, signal=60%
WP_AGERAGE_PATHWAY	WP_AGERAGE_PATHWAY		65	0.496294	1.67942	0.0195695	0.061457	0.713	2612	tags=40%, list=20%, signal=50%
TONKS_TARGETS_OF_RUNX1_RUNX1T1_FUSION_ERYTHROCYTE_UP	TONKS_TARGETS_OF_RUNX1_RUNX1T1_FUSION_ERYTHROCYTE_UP		149	0.543947	1.60334	0.019685	0.0893145	0.808	1264	tags=30%, list=10%, signal=32%
BROWN_MYELOID_CELL_DEVELOPMENT_UP	BROWN_MYELOID_CELL_DEVELOPMENT_UP		137	0.571758	1.72041	0.0197239	0.0493956	0.667	1329	tags=34%, list=10%, signal=37%
PICCALUGA_ANGIOIMMUNOBLASTIC_LYMPHOMA_DN	PICCALUGA_ANGIOIMMUNOBLASTIC_LYMPHOMA_DN		109	0.625492	1.75705	0.019802	0.0409481	0.63	2163	tags=50%, list=17%, signal=60%
REACTOME_NEGATIVE_REGULATION_OF_MAPK_PATHWAY	REACTOME_NEGATIVE_REGULATION_OF_MAPK_PATHWAY		40	0.449907	1.76271	0.0198413	0.0393141	0.619	1077	tags=15%, list=8%, signal=16%
REACTOME_SIGNALING_BY_ALK	REACTOME_SIGNALING_BY_ALK		25	0.562983	1.58973	0.0198413	0.095354	0.828	783	tags=20%, list=6%, signal=21%
KYNG_DNA_DAMAGE_BY_UV	KYNG_DNA_DAMAGE_BY_UV		50	0.512409	1.55244	0.0198413	0.111272	0.864	497	tags=12%, list=4%, signal=12%
SARTIPY_NORMAL_AT_INSULIN_RESISTANCE_DN	SARTIPY_NORMAL_AT_INSULIN_RESISTANCE_DN		15	0.619776	1.75095	0.02	0.0421151	0.636	1550	tags=33%, list=12%, signal=38%
REACTOME_PLASMA_LIPOPROTEIN_ASSEMBLY_REMODELING_AND_CLEARANCE	REACTOME_PLASMA_LIPOPROTEIN_ASSEMBLY_REMODELING_AND_CLEARANCE		66	0.516294	1.74493	0.02	0.0430853	0.642	1448	tags=27%, list=11%, signal=31%
WP_SEROTONIN_RECEPTOR_2_AND_ELKSRFGATA4_SIGNALING	WP_SEROTONIN_RECEPTOR_2_AND_ELKSRFGATA4_SIGNALING		20	0.542225	1.57873	0.0200401	0.0998884	0.841	799	tags=15%, list=6%, signal=16%
LIANG_HEMATOPOIESIS_STEM_CELL_NUMBER_LARGE_VS_TINY_DN	LIANG_HEMATOPOIESIS_STEM_CELL_NUMBER_LARGE_VS_TINY_DN		32	0.527421	1.58605	0.0201207	0.0963655	0.833	1496	tags=25%, list=11%, signal=28%
REACTOME_HEME_SIGNALING	REACTOME_HEME_SIGNALING		43	0.559255	1.57182	0.0201207	0.102345	0.847	2126	tags=42%, list=16%, signal=50%
WARTERS_IR_RESPONSE_5GY	WARTERS_IR_RESPONSE_5GY		32	0.530081	1.5709	0.0201207	0.102817	0.849	1501	tags=28%, list=11%, signal=32%
REACTOME_INTERLEUKIN_1_SIGNALING	REACTOME_INTERLEUKIN_1_SIGNALING		100	0.462145	1.81169	0.0203252	0.0310336	0.561	2612	tags=34%, list=20%, signal=42%
WP_PI3KAKTMTOR_VITAMIN_D3_SIGNALING	WP_PI3KAKTMTOR_VITAMIN_D3_SIGNALING		22	0.525402	1.58693	0.0203252	0.0959556	0.832	1016	tags=18%, list=8%, signal=20%
WP_CYTOKINES_AND_INFLAMMATORY_RESPONSE	WP_CYTOKINES_AND_INFLAMMATORY_RESPONSE		26	0.674158	1.76568	0.0206186	0.0387156	0.617	2548	tags=54%, list=19%, signal=67%
KYNG_DNA_DAMAGE_BY_GAMMA_AND_UV_RADIATION	KYNG_DNA_DAMAGE_BY_GAMMA_AND_UV_RADIATION		64	0.476531	1.50195	0.02079	0.137752	0.915	2344	tags=34%, list=18%, signal=42%
BOWIE_RESPONSE_TO_EXTRACELLULAR_MATRIX	BOWIE_RESPONSE_TO_EXTRACELLULAR_MATRIX		17	0.902899	1.73948	0.0208768	0.0444415	0.65	1184	tags=94%, list=9%, signal=103%
REACTOME_ACTIVATED_TAK1_MEDIATES_P38_MAPK_ACTIVATION	REACTOME_ACTIVATED_TAK1_MEDIATES_P38_MAPK_ACTIVATION		19	0.487491	1.73092	0.0209524	0.0464746	0.658	4484	tags=53%, list=34%, signal=80%
WP_COMPLEMENT_ACTIVATION	WP_COMPLEMENT_ACTIVATION		19	0.734939	1.60311	0.0211132	0.0893709	0.809	941	tags=47%, list=7%, signal=51%
WILSON_PROTEASES_AT_TUMOR_BONE_INTERFACE_UP	WILSON_PROTEASES_AT_TUMOR_BONE_INTERFACE_UP		19	0.655457	1.51379	0.0211946	0.130652	0.905	2438	tags=53%, list=19%, signal=65%
ABE_VEGFA_TARGETS_30MIN	ABE_VEGFA_TARGETS_30MIN		27	0.674007	1.67648	0.0212355	0.0623742	0.715	322	tags=19%, list=2%, signal=19%
MULLIGHAN_NPM1_SIGNATURE_3_DN	MULLIGHAN_NPM1_SIGNATURE_3_DN		150	0.422777	1.60105	0.0214008	0.0902358	0.812	1407	tags=21%, list=11%, signal=24%
SCIAN_INVERSED_TARGETS_OF_TP53_AND_TP73_DN	SCIAN_INVERSED_TARGETS_OF_TP53_AND_TP73_DN		30	0.541926	1.79661	0.0214844	0.0329002	0.578	1861	tags=30%, list=14%, signal=35%
ZHANG_INTERFERON_RESPONSE	ZHANG_INTERFERON_RESPONSE		23	0.846411	1.76509	0.0215054	0.0387837	0.617	1287	tags=74%, list=10%, signal=82%
REACTOME_DETOXIFICATION_OF_REACTIVE_OXYGEN_SPECIES	REACTOME_DETOXIFICATION_OF_REACTIVE_OXYGEN_SPECIES		33	0.534045	1.75563	0.0215264	0.0410485	0.631	1190	tags=21%, list=9%, signal=23%
MALONEY_RESPONSE_TO_17AAG_UP	MALONEY_RESPONSE_TO_17AAG_UP		36	0.560168	1.69964	0.021611	0.0549105	0.691	714	tags=19%, list=5%, signal=21%
REACTOME_OTHER_INTERLEUKIN_SIGNALING	REACTOME_OTHER_INTERLEUKIN_SIGNALING		21	0.596165	1.61832	0.0216963	0.0834272	0.795	2477	tags=52%, list=19%, signal=64%
WP_2Q37_COPY_NUMBER_VARIATION_SYNDROME	WP_2Q37_COPY_NUMBER_VARIATION_SYNDROME		99	0.387462	1.55723	0.0217822	0.109104	0.859	2559	tags=28%, list=20%, signal=35%
BIOCARTA_BAD_PATHWAY	BIOCARTA_BAD_PATHWAY		25	0.647181	1.65435	0.0218688	0.0705883	0.75	2415	tags=48%, list=18%, signal=59%
ZHAN_LATE_DIFFERENTIATION_GENES_DN	ZHAN_LATE_DIFFERENTIATION_GENES_DN		15	0.677675	1.56757	0.0219124	0.104381	0.852	1278	tags=47%, list=10%, signal=52%
REACTOME_SIGNALING_BY_CYTOSOLIC_FGFR1_FUSION_MUTANTS	REACTOME_SIGNALING_BY_CYTOSOLIC_FGFR1_FUSION_MUTANTS		16	0.629937	1.70749	0.0220884	0.0526579	0.682	2345	tags=50%, list=18%, signal=61%
WP_G13_SIGNALING_PATHWAY	WP_G13_SIGNALING_PATHWAY		32	0.493856	1.64847	0.0221328	0.0726691	0.762	3026	tags=38%, list=23%, signal=49%
REACTOME_IL_6_TYPE_CYTOKINE_RECEPTOR_LIGAND_INTERACTIONS	REACTOME_IL_6_TYPE_CYTOKINE_RECEPTOR_LIGAND_INTERACTIONS		15	0.672176	1.60101	0.0221774	0.0901485	0.812	1771	tags=40%, list=14%, signal=46%
WP_OVARIAN_INFERTILITY	WP_OVARIAN_INFERTILITY		34	0.50473	1.48124	0.0221774	0.149791	0.927	3485	tags=44%, list=27%, signal=60%
PID_TNF_PATHWAY	PID_TNF_PATHWAY		42	0.543894	1.58749	0.0223124	0.0959169	0.829	1737	tags=33%, list=13%, signal=38%
REACTOME_ZBP1_DAI_MEDIATED_INDUCTION_OF_TYPE_I_IFNS	REACTOME_ZBP1_DAI_MEDIATED_INDUCTION_OF_TYPE_I_IFNS		18	0.556842	1.62117	0.0223577	0.0827318	0.789	2633	tags=61%, list=20%, signal=76%
HOSHIDA_LIVER_CANCER_LATE_RECURRENCE_UP	HOSHIDA_LIVER_CANCER_LATE_RECURRENCE_UP		57	0.584198	1.64909	0.0224949	0.0725938	0.761	798	tags=25%, list=6%, signal=26%
REACTOME_NEF_MEDIATES_DOWN_MODULATION_OF_CELL_SURFACE_RECEPTORS_BY_RECRUITING_THEM_TO_CLATHRIN_ADAPTERS	REACTOME_NEF_MEDIATES_DOWN_MODULATION_OF_CELL_SURFACE_RECEPTORS_BY_RECRUITING_THEM_TO_CLATHRIN_ADAPTERS		16	0.559022	1.69962	0.022541	0.054845	0.691	2369	tags=44%, list=18%, signal=53%
SAKAI_CHRONIC_HEPATITIS_VS_LIVER_CANCER_UP	SAKAI_CHRONIC_HEPATITIS_VS_LIVER_CANCER_UP		79	0.514058	1.67117	0.022541	0.0638939	0.724	2099	tags=27%, list=16%, signal=31%
BIOCARTA_PYK2_PATHWAY	BIOCARTA_PYK2_PATHWAY		24	0.499341	1.55274	0.022541	0.11122	0.863	3053	tags=46%, list=23%, signal=60%
REACTOME_SIGNALING_BY_MODERATE_KINASE_ACTIVITY_BRAF_MUTANTS	REACTOME_SIGNALING_BY_MODERATE_KINASE_ACTIVITY_BRAF_MUTANTS		41	0.51402	1.69812	0.0229167	0.0553303	0.694	2379	tags=32%, list=18%, signal=39%
HAHTOLA_MYCOSIS_FUNGOIDES_SKIN_UP	HAHTOLA_MYCOSIS_FUNGOIDES_SKIN_UP		165	0.499341	1.7063	0.023166	0.0530102	0.682	2007	tags=31%, list=15%, signal=36%
WP_NEOVASCULARISATION_PROCESSES	WP_NEOVASCULARISATION_PROCESSES		36	0.525051	1.58529	0.0232558	0.0966244	0.835	1747	tags=25%, list=13%, signal=29%
HOLLEMAN_ASPARAGINASE_RESISTANCE_ALL_UP	HOLLEMAN_ASPARAGINASE_RESISTANCE_ALL_UP		18	0.504091	1.68445	0.023301	0.0596654	0.709	1489	tags=17%, list=11%, signal=19%
REACTOME_RAP1_SIGNALLING	REACTOME_RAP1_SIGNALLING		16	0.585962	1.64307	0.0233918	0.0744366	0.77	932	tags=25%, list=7%, signal=27%
BIDUS_METASTASIS_DN	BIDUS_METASTASIS_DN		114	0.497256	1.71114	0.0234834	0.0519774	0.68	2044	tags=37%, list=16%, signal=43%
PID_PDGFRA_PATHWAY	PID_PDGFRA_PATHWAY		21	0.596395	1.63654	0.023622	0.0765036	0.776	3053	tags=52%, list=23%, signal=68%
KEGG_VEGF_SIGNALING_PATHWAY	KEGG_VEGF_SIGNALING_PATHWAY		69	0.442924	1.57267	0.023622	0.102416	0.846	2424	tags=30%, list=19%, signal=37%
REACTOME_ADORA2B_MEDIATED_ANTI_INFLAMMATORY_CYTOKINES_PRODUCTION	REACTOME_ADORA2B_MEDIATED_ANTI_INFLAMMATORY_CYTOKINES_PRODUCTION		37	0.522565	1.62911	0.0236686	0.0794643	0.782	2064	tags=35%, list=16%, signal=42%
BIOCARTA_CYTOKINE_PATHWAY	BIOCARTA_CYTOKINE_PATHWAY		19	0.663592	1.66809	0.0237154	0.0652843	0.727	1142	tags=26%, list=9%, signal=29%
CHEN_ETV5_TARGETS_SERTOLI	CHEN_ETV5_TARGETS_SERTOLI		24	0.759884	1.58794	0.0239044	0.0957486	0.829	1152	tags=58%, list=9%, signal=64%
ZHANG_ANTIVIRAL_RESPONSE_TO_RIBAVIRIN_DN	ZHANG_ANTIVIRAL_RESPONSE_TO_RIBAVIRIN_DN		44	0.586757	1.59207	0.0239521	0.0943987	0.825	1914	tags=43%, list=15%, signal=50%
WP_CHROMOSOMAL_AND_MICROSATELLITE_INSTABILITY_IN_COLORECTAL_CANCER	WP_CHROMOSOMAL_AND_MICROSATELLITE_INSTABILITY_IN_COLORECTAL_CANCER		68	0.430382	1.48168	0.0240964	0.149779	0.927	2626	tags=37%, list=20%, signal=46%
OSWALD_HEMATOPOIETIC_STEM_CELL_IN_COLLAGEN_GEL_DN	OSWALD_HEMATOPOIETIC_STEM_CELL_IN_COLLAGEN_GEL_DN		253	0.460578	1.42452	0.0241935	0.185053	0.951	2256	tags=32%, list=17%, signal=38%
HEDENFALK_BREAST_CANCER_BRACX_UP	HEDENFALK_BREAST_CANCER_BRACX_UP		17	0.562724	1.72773	0.0244399	0.047166	0.662	3544	tags=59%, list=27%, signal=81%
REACTOME_SARS_COV_1_HOST_INTERACTIONS	REACTOME_SARS_COV_1_HOST_INTERACTIONS		82	0.390324	1.76597	0.0245902	0.0387779	0.617	2696	tags=24%, list=21%, signal=31%
LEE_RECENT_THYMIC_EMIGRANT	LEE_RECENT_THYMIC_EMIGRANT		151	0.491685	1.42975	0.0247934	0.182468	0.949	1834	tags=30%, list=14%, signal=34%
REACTOME_PLASMA_LIPOPROTEIN_ASSEMBLY	REACTOME_PLASMA_LIPOPROTEIN_ASSEMBLY		16	0.750648	1.63871	0.0248963	0.0758075	0.775	1448	tags=50%, list=11%, signal=56%
PID_SYNDECAN_4_PATHWAY	PID_SYNDECAN_4_PATHWAY		31	0.605769	1.61749	0.0250965	0.0837011	0.795	982	tags=23%, list=7%, signal=24%
MANNE_COVID19_NONICU_VS_HEALTHY_DONOR_PLATELETS_UP	MANNE_COVID19_NONICU_VS_HEALTHY_DONOR_PLATELETS_UP		103	0.446526	1.7049	0.0251046	0.0533576	0.685	1774	tags=24%, list=14%, signal=28%
WP_IL1_AND_MEGAKARYOCYTES_IN_OBESITY	WP_IL1_AND_MEGAKARYOCYTES_IN_OBESITY		24	0.701553	1.62946	0.0253411	0.0793729	0.782	1974	tags=63%, list=15%, signal=73%
HOLLEMAN_VINCRISTINE_RESISTANCE_ALL_DN	HOLLEMAN_VINCRISTINE_RESISTANCE_ALL_DN		17	0.521225	1.75363	0.0255403	0.0415049	0.634	1277	tags=18%, list=10%, signal=20%
CROONQUIST_IL6_DEPRIVATION_UP	CROONQUIST_IL6_DEPRIVATION_UP		16	0.689059	1.63396	0.0255906	0.0775449	0.78	1948	tags=50%, list=15%, signal=59%
WP_MELATONIN_METABOLISM_AND_EFFECTS	WP_MELATONIN_METABOLISM_AND_EFFECTS		33	0.451546	1.53987	0.0256917	0.11778	0.877	1036	tags=15%, list=8%, signal=16%
WP_LTF_DANGER_SIGNAL_RESPONSE_PATHWAY	WP_LTF_DANGER_SIGNAL_RESPONSE_PATHWAY		19	0.718907	1.72432	0.0257937	0.0482142	0.664	2580	tags=74%, list=20%, signal=92%
HEIDENBLAD_AMPLICON_12P11_12_UP	HEIDENBLAD_AMPLICON_12P11_12_UP		33	0.519988	1.52992	0.0258449	0.122837	0.886	1393	tags=33%, list=11%, signal=37%
NADLER_HYPERGLYCEMIA_AT_OBESITY	NADLER_HYPERGLYCEMIA_AT_OBESITY		55	0.405687	1.52819	0.0258449	0.123297	0.889	1653	tags=18%, list=13%, signal=21%
PARK_APL_PATHOGENESIS_DN	PARK_APL_PATHOGENESIS_DN		47	0.595132	1.71729	0.0258964	0.0502598	0.67	1142	tags=36%, list=9%, signal=39%
REACTOME_TNFR1_INDUCED_PROAPOPTOTIC_SIGNALING	REACTOME_TNFR1_INDUCED_PROAPOPTOTIC_SIGNALING		22	0.553639	1.69705	0.0259481	0.0554469	0.694	644	tags=18%, list=5%, signal=19%
HORIUCHI_WTAP_TARGETS_UP	HORIUCHI_WTAP_TARGETS_UP		234	0.548934	1.57386	0.026	0.102011	0.845	1692	tags=33%, list=13%, signal=38%
REACTOME_REGULATION_OF_KIT_SIGNALING	REACTOME_REGULATION_OF_KIT_SIGNALING		16	0.679669	1.56303	0.026	0.106763	0.852	1417	tags=50%, list=11%, signal=56%
PARK_HSC_VS_MULTIPOTENT_PROGENITORS_UP	PARK_HSC_VS_MULTIPOTENT_PROGENITORS_UP		16	0.623196	1.55788	0.0261569	0.10882	0.858	1056	tags=25%, list=8%, signal=27%
WP_NONSMALL_CELL_LUNG_CANCER	WP_NONSMALL_CELL_LUNG_CANCER		69	0.411543	1.52527	0.0261569	0.124329	0.893	2379	tags=30%, list=18%, signal=37%
SAFFORD_T_LYMPHOCYTE_ANERGY	SAFFORD_T_LYMPHOCYTE_ANERGY		76	0.438023	1.44426	0.0262626	0.171605	0.947	1794	tags=30%, list=14%, signal=35%
ZHANG_TARGETS_OF_EWSR1_FLI1_FUSION	ZHANG_TARGETS_OF_EWSR1_FLI1_FUSION		83	0.501216	1.51651	0.0263158	0.128884	0.901	961	tags=23%, list=7%, signal=25%
HOFMANN_CELL_LYMPHOMA_UP	HOFMANN_CELL_LYMPHOMA_UP		47	0.534065	1.46561	0.0266393	0.159589	0.936	1685	tags=30%, list=13%, signal=34%
GAZDA_DIAMOND_BLACKFAN_ANEMIA_ERYTHROID_UP	GAZDA_DIAMOND_BLACKFAN_ANEMIA_ERYTHROID_UP		24	0.536568	1.63186	0.026749	0.0783742	0.782	2475	tags=42%, list=19%, signal=51%
SHAFFER_IRF4_TARGETS_IN_MYELOMA_VS_MATURE_B_LYMPHOCYTE	SHAFFER_IRF4_TARGETS_IN_MYELOMA_VS_MATURE_B_LYMPHOCYTE		91	0.517539	1.68491	0.026971	0.0595711	0.709	1007	tags=23%, list=8%, signal=25%
ADDYA_ERYTHROID_DIFFERENTIATION_BY_HEMIN	ADDYA_ERYTHROID_DIFFERENTIATION_BY_HEMIN		70	0.529343	1.58746	0.026971	0.0958265	0.829	1645	tags=34%, list=13%, signal=39%
REACTOME_RAC3_GTPASE_CYCLE	REACTOME_RAC3_GTPASE_CYCLE		78	0.479725	1.4728	0.0277228	0.154846	0.934	1050	tags=22%, list=8%, signal=24%
PID_INTEGRIN_A9B1_PATHWAY	PID_INTEGRIN_A9B1_PATHWAY		23	0.645421	1.63553	0.0279441	0.0768516	0.777	2285	tags=52%, list=17%, signal=63%
REACTOME_RHOH_GTPASE_CYCLE	REACTOME_RHOH_GTPASE_CYCLE		33	0.497077	1.4465	0.0282828	0.170444	0.946	1427	tags=24%, list=11%, signal=27%
REACTOME_MEIOSIS	REACTOME_MEIOSIS		50	0.479933	1.52693	0.0286299	0.12374	0.89	3325	tags=48%, list=25%, signal=64%
REACTOME_HOST_INTERACTIONS_OF_HIV_FACTORS	REACTOME_HOST_INTERACTIONS_OF_HIV_FACTORS		117	0.497323	1.86519	0.0289256	0.0228023	0.49	1091	tags=14%, list=8%, signal=15%
BIOCARTA_COMP_PATHWAY	BIOCARTA_COMP_PATHWAY		17	0.804779	1.60698	0.0290698	0.0878163	0.804	941	tags=53%, list=7%, signal=57%
PLASARI_TGFB1_SIGNALING_VIA_NFIC_1HR_UP	PLASARI_TGFB1_SIGNALING_VIA_NFIC_1HR_UP		28	0.628141	1.54119	0.0295276	0.116927	0.875	868	tags=25%, list=7%, signal=27%
BOWIE_RESPONSE_TO_TAMOXIFEN	BOWIE_RESPONSE_TO_TAMOXIFEN		18	0.893317	1.73998	0.0295359	0.0444937	0.649	1287	tags=89%, list=10%, signal=98%
GENTILE_UV_RESPONSE_CLUSTER_D5	GENTILE_UV_RESPONSE_CLUSTER_D5		35	0.50046	1.59356	0.0298805	0.0938103	0.822	4162	tags=54%, list=32%, signal=79%
GENTILE_UV_RESPONSE_CLUSTER_D2	GENTILE_UV_RESPONSE_CLUSTER_D2		36	0.575371	1.53447	0.0299401	0.120082	0.885	2799	tags=56%, list=21%, signal=70%
MCBRYAN_PUBERTAL_BREAST_3_4WK_DN	MCBRYAN_PUBERTAL_BREAST_3_4WK_DN		33	0.580535	1.57757	0.03	0.100491	0.842	1747	tags=30%, list=13%, signal=35%
REACTOME_RAB_REGULATION_OF_TRAFFICKING	REACTOME_RAB_REGULATION_OF_TRAFFICKING		90	0.409303	1.55556	0.03	0.109672	0.86	1939	tags=23%, list=15%, signal=27%
SHAFFER_IRF4_TARGETS_IN_PLASMA_CELL_VS_MATURE_B_LYMPHOCYTE	SHAFFER_IRF4_TARGETS_IN_PLASMA_CELL_VS_MATURE_B_LYMPHOCYTE		62	0.555228	1.73574	0.0301205	0.0451581	0.654	1333	tags=34%, list=10%, signal=38%
ZHOU_INFLAMMATORY_RESPONSE_FIMA_DN	ZHOU_INFLAMMATORY_RESPONSE_FIMA_DN		175	0.391261	1.3868	0.0301205	0.210805	0.969	2047	tags=26%, list=16%, signal=31%
TAKEDA_TARGETS_OF_NUP98_HOXA9_FUSION_10D_UP	TAKEDA_TARGETS_OF_NUP98_HOXA9_FUSION_10D_UP		147	0.573859	1.51378	0.0306748	0.130524	0.905	968	tags=30%, list=7%, signal=32%
MIKKELSEN_IPS_LCP_WITH_H3K4ME3	MIKKELSEN_IPS_LCP_WITH_H3K4ME3		104	0.443257	1.62028	0.0310078	0.0829498	0.791	981	tags=21%, list=7%, signal=23%
GAVIN_FOXP3_TARGETS_CLUSTER_P7	GAVIN_FOXP3_TARGETS_CLUSTER_P7		66	0.526006	1.52708	0.0311284	0.123897	0.89	2187	tags=36%, list=17%, signal=43%
GARGALOVIC_RESPONSE_TO_OXIDIZED_PHOSPHOLIPIDS_GREY_DN	GARGALOVIC_RESPONSE_TO_OXIDIZED_PHOSPHOLIPIDS_GREY_DN		51	0.497923	1.49776	0.03125	0.139418	0.917	614	tags=14%, list=5%, signal=14%
HU_GENOTOXIN_ACTION_DIRECT_VS_INDIRECT_4HR	HU_GENOTOXIN_ACTION_DIRECT_VS_INDIRECT_4HR		38	0.513588	1.61984	0.0316832	0.0829924	0.792	1730	tags=29%, list=13%, signal=33%
BIOCARTA_TID_PATHWAY	BIOCARTA_TID_PATHWAY		17	0.623616	1.70125	0.031746	0.054412	0.69	1184	tags=35%, list=9%, signal=39%
FLECHNER_PBL_KIDNEY_TRANSPLANT_REJECTED_VS_OK_DN	FLECHNER_PBL_KIDNEY_TRANSPLANT_REJECTED_VS_OK_DN		48	0.435439	1.55819	0.0318725	0.10875	0.857	605	tags=8%, list=5%, signal=9%
ZHAN_MULTIPLE_MYELOMA_PR_DN	ZHAN_MULTIPLE_MYELOMA_PR_DN		34	0.63774	1.57562	0.0319361	0.101519	0.844	2111	tags=50%, list=16%, signal=59%
CROMER_METASTASIS_UP	CROMER_METASTASIS_UP		68	0.503004	1.57724	0.0320641	0.100576	0.843	1582	tags=28%, list=12%, signal=32%
PEPPER_CHRONIC_LYMPHOCYTIC_LEUKEMIA_UP	PEPPER_CHRONIC_LYMPHOCYTIC_LEUKEMIA_UP		30	0.605618	1.47946	0.0321285	0.150357	0.927	2105	tags=37%, list=16%, signal=44%
REACTOME_RHO_GTPASES_ACTIVATE_WASPS_AND_WAVES	REACTOME_RHO_GTPASES_ACTIVATE_WASPS_AND_WAVES		34	0.502829	1.64053	0.0328185	0.0753606	0.773	925	tags=18%, list=7%, signal=19%
VALK_AML_CLUSTER_6	VALK_AML_CLUSTER_6		34	0.586904	1.61474	0.032882	0.084926	0.797	715	tags=26%, list=5%, signal=28%
MEDINA_SMARCA4_TARGETS	MEDINA_SMARCA4_TARGETS		30	0.505836	1.59839	0.0329457	0.0914378	0.817	2504	tags=47%, list=19%, signal=58%
MOSERLE_IFNA_RESPONSE	MOSERLE_IFNA_RESPONSE		25	0.89125	1.64426	0.032967	0.0739445	0.767	1242	tags=92%, list=9%, signal=101%
MA_RAT_AGING_UP	MA_RAT_AGING_UP		85	0.589179	1.68992	0.0332681	0.0580331	0.701	1567	tags=38%, list=12%, signal=42%
FONTAINE_FOLLICULAR_THYROID_ADENOMA_DN	FONTAINE_FOLLICULAR_THYROID_ADENOMA_DN		64	0.484769	1.49884	0.0332681	0.138895	0.917	1852	tags=34%, list=14%, signal=40%
ZHAN_MULTIPLE_MYELOMA_CD1_UP	ZHAN_MULTIPLE_MYELOMA_CD1_UP		34	0.531566	1.52273	0.0335306	0.125454	0.897	2419	tags=38%, list=18%, signal=47%
REACTOME_INTRACELLULAR_SIGNALING_BY_SECOND_MESSENGERS	REACTOME_INTRACELLULAR_SIGNALING_BY_SECOND_MESSENGERS		274	0.344552	1.38541	0.0337302	0.211175	0.969	2383	tags=21%, list=18%, signal=25%
REACTOME_INTERLEUKIN_4_AND_INTERLEUKIN_13_SIGNALING	REACTOME_INTERLEUKIN_4_AND_INTERLEUKIN_13_SIGNALING		104	0.58521	1.66489	0.0342742	0.066415	0.737	1874	tags=49%, list=14%, signal=57%
KEGG_EPITHELIAL_CELL_SIGNALING_IN_HELICOBACTER_PYLORI_INFECTION	KEGG_EPITHELIAL_CELL_SIGNALING_IN_HELICOBACTER_PYLORI_INFECTION		62	0.455197	1.55688	0.0342742	0.109189	0.859	3006	tags=42%, list=23%, signal=54%
TAVOR_CEBPA_TARGETS_UP	TAVOR_CEBPA_TARGETS_UP		48	0.605465	1.49916	0.0342742	0.139061	0.916	1782	tags=58%, list=14%, signal=67%
BRACHAT_RESPONSE_TO_METHOTREXATE_UP	BRACHAT_RESPONSE_TO_METHOTREXATE_UP		17	0.595349	1.49129	0.0343434	0.143416	0.921	1661	tags=41%, list=13%, signal=47%
WP_CAMKK2_PATHWAY	WP_CAMKK2_PATHWAY		30	0.511509	1.56616	0.0344828	0.105277	0.852	2696	tags=40%, list=21%, signal=50%
MAHAJAN_RESPONSE_TO_IL1A_UP	MAHAJAN_RESPONSE_TO_IL1A_UP		75	0.549622	1.56353	0.0349076	0.106554	0.852	1419	tags=27%, list=11%, signal=30%
WP_SLEEP_REGULATION	WP_SLEEP_REGULATION		32	0.493531	1.39832	0.0349515	0.20209	0.961	466	tags=13%, list=4%, signal=13%
GAUSSMANN_MLL_AF4_FUSION_TARGETS_B_UP	GAUSSMANN_MLL_AF4_FUSION_TARGETS_B_UP		23	0.573104	1.45563	0.0352251	0.165086	0.94	780	tags=30%, list=6%, signal=32%
HOFFMANN_LARGE_TO_SMALL_PRE_BII_LYMPHOCYTE_DN	HOFFMANN_LARGE_TO_SMALL_PRE_BII_LYMPHOCYTE_DN		53	0.485221	1.52435	0.0352941	0.124612	0.894	1165	tags=21%, list=9%, signal=23%
REACTOME_SIGNALING_BY_BRAF_AND_RAF1_FUSIONS	REACTOME_SIGNALING_BY_BRAF_AND_RAF1_FUSIONS		60	0.427004	1.53385	0.035343	0.120387	0.885	2379	tags=27%, list=18%, signal=32%
MARIADASON_REGULATED_BY_HISTONE_ACETYLATION_UP	MARIADASON_REGULATED_BY_HISTONE_ACETYLATION_UP		47	0.463685	1.52028	0.0353635	0.126662	0.899	1626	tags=28%, list=12%, signal=31%
WP_HOSTPATHOGEN_INTERACTION_OF_HUMAN_CORONAVIRUSES_MAPK_SIGNALING	WP_HOSTPATHOGEN_INTERACTION_OF_HUMAN_CORONAVIRUSES_MAPK_SIGNALING		35	0.452991	1.55201	0.0354167	0.111436	0.864	2379	tags=40%, list=18%, signal=49%
PHONG_TNF_RESPONSE_NOT_VIA_P38	PHONG_TNF_RESPONSE_NOT_VIA_P38		324	0.448536	1.54986	0.035503	0.112416	0.867	1865	tags=33%, list=14%, signal=38%
REACTOME_SARS_COV_2_HOST_INTERACTIONS	REACTOME_SARS_COV_2_HOST_INTERACTIONS		179	0.382727	1.53313	0.0357853	0.120612	0.885	2517	tags=25%, list=19%, signal=31%
REACTOME_PI_METABOLISM	REACTOME_PI_METABOLISM		68	0.421934	1.41006	0.036	0.194294	0.956	1788	tags=24%, list=14%, signal=27%
BIOCARTA_DEATH_PATHWAY	BIOCARTA_DEATH_PATHWAY		29	0.535258	1.56582	0.0361446	0.105387	0.852	2954	tags=55%, list=23%, signal=71%
VERHAAK_AML_WITH_NPM1_MUTATED_DN	VERHAAK_AML_WITH_NPM1_MUTATED_DN		235	0.512249	1.4043	0.0361446	0.198098	0.958	1520	tags=33%, list=12%, signal=37%
BIOCARTA_CDMAC_PATHWAY	BIOCARTA_CDMAC_PATHWAY		16	0.549813	1.65569	0.0362903	0.0701237	0.749	2379	tags=38%, list=18%, signal=46%
CEBALLOS_TARGETS_OF_TP53_AND_MYC_DN	CEBALLOS_TARGETS_OF_TP53_AND_MYC_DN		30	0.479675	1.46376	0.0362903	0.160426	0.937	1731	tags=37%, list=13%, signal=42%
TAKEDA_TARGETS_OF_NUP98_HOXA9_FUSION_6HR_DN	TAKEDA_TARGETS_OF_NUP98_HOXA9_FUSION_6HR_DN		37	0.61083	1.72365	0.0363289	0.0484077	0.666	1713	tags=43%, list=13%, signal=50%
REACTOME_ONCOGENIC_MAPK_SIGNALING	REACTOME_ONCOGENIC_MAPK_SIGNALING		72	0.405004	1.48165	0.0371901	0.149646	0.927	2379	tags=25%, list=18%, signal=30%
MCCLUNG_DELTA_FOSB_TARGETS_8WK	MCCLUNG_DELTA_FOSB_TARGETS_8WK		40	0.440964	1.55528	0.0372549	0.109758	0.861	2439	tags=18%, list=19%, signal=21%
KEGG_REGULATION_OF_ACTIN_CYTOSKELETON	KEGG_REGULATION_OF_ACTIN_CYTOSKELETON		193	0.408874	1.48431	0.0373281	0.148059	0.924	931	tags=12%, list=7%, signal=13%
WP_ENVELOPE_PROTEINS_AND_THEIR_POTENTIAL_ROLES_IN_EDMD_PHYSIOPATHOLOGY	WP_ENVELOPE_PROTEINS_AND_THEIR_POTENTIAL_ROLES_IN_EDMD_PHYSIOPATHOLOGY		41	0.434781	1.49902	0.0375494	0.138904	0.916	1860	tags=22%, list=14%, signal=26%
WP_CCL18_SIGNALING_PATHWAY	WP_CCL18_SIGNALING_PATHWAY		34	0.573819	1.57226	0.0376238	0.10231	0.846	1319	tags=29%, list=10%, signal=33%
WP_HEPATOCYTE_GROWTH_FACTOR_RECEPTOR_SIGNALING	WP_HEPATOCYTE_GROWTH_FACTOR_RECEPTOR_SIGNALING		34	0.514145	1.55941	0.0379242	0.108167	0.857	2379	tags=44%, list=18%, signal=54%
VARELA_ZMPSTE24_TARGETS_UP	VARELA_ZMPSTE24_TARGETS_UP		38	0.531403	1.68356	0.038	0.0599193	0.709	2881	tags=37%, list=22%, signal=47%
AMUNDSON_DNA_DAMAGE_RESPONSE_TP53	AMUNDSON_DNA_DAMAGE_RESPONSE_TP53		16	0.580275	1.5283	0.038	0.123362	0.889	1480	tags=38%, list=11%, signal=42%
ROZANOV_MMP14_TARGETS_UP	ROZANOV_MMP14_TARGETS_UP		199	0.503525	1.56124	0.0381679	0.107479	0.854	1464	tags=27%, list=11%, signal=30%
TORCHIA_TARGETS_OF_EWSR1_FLI1_FUSION_UP	TORCHIA_TARGETS_OF_EWSR1_FLI1_FUSION_UP		203	0.384112	1.38625	0.0382409	0.210672	0.969	1600	tags=25%, list=12%, signal=28%
HIRSCH_CELLULAR_TRANSFORMATION_SIGNATURE_UP	HIRSCH_CELLULAR_TRANSFORMATION_SIGNATURE_UP		230	0.504307	1.54354	0.0383838	0.115926	0.873	1846	tags=35%, list=14%, signal=40%
REACTOME_DARPP_32_EVENTS	REACTOME_DARPP_32_EVENTS		22	0.562034	1.64496	0.0383877	0.0737919	0.767	1133	tags=27%, list=9%, signal=30%
REACTOME_PKA_MEDIATED_PHOSPHORYLATION_OF_CREB	REACTOME_PKA_MEDIATED_PHOSPHORYLATION_OF_CREB		18	0.617059	1.55966	0.0383877	0.108266	0.857	1985	tags=39%, list=15%, signal=46%
SA_B_CELL_RECEPTOR_COMPLEXES	SA_B_CELL_RECEPTOR_COMPLEXES		24	0.566749	1.64466	0.0386179	0.0738447	0.767	2379	tags=42%, list=18%, signal=51%
REACTOME_DOWNREGULATION_OF_SMAD2_3_SMAD4_TRANSCRIPTIONAL_ACTIVITY	REACTOME_DOWNREGULATION_OF_SMAD2_3_SMAD4_TRANSCRIPTIONAL_ACTIVITY		31	0.511559	1.52414	0.0387755	0.124516	0.895	2379	tags=32%, list=18%, signal=39%
SHI_SPARC_TARGETS_UP	SHI_SPARC_TARGETS_UP		20	0.589757	1.48171	0.0390144	0.1499	0.927	1042	tags=30%, list=8%, signal=33%
PID_UPA_UPAR_PATHWAY	PID_UPA_UPAR_PATHWAY		39	0.596557	1.59206	0.0393701	0.0943007	0.825	987	tags=28%, list=8%, signal=30%
REACTOME_GLUCAGON_SIGNALING_IN_METABOLIC_REGULATION	REACTOME_GLUCAGON_SIGNALING_IN_METABOLIC_REGULATION		28	0.518153	1.64739	0.0394477	0.0728941	0.764	2064	tags=32%, list=16%, signal=38%
BIOCARTA_MEF2D_PATHWAY	BIOCARTA_MEF2D_PATHWAY		15	0.547095	1.53863	0.039604	0.118471	0.877	1369	tags=20%, list=10%, signal=22%
PEDRIOLI_MIR31_TARGETS_DN	PEDRIOLI_MIR31_TARGETS_DN		294	0.445927	1.41418	0.0397614	0.192427	0.955	1929	tags=32%, list=15%, signal=37%
MIKKELSEN_MEF_LCP_WITH_H3K4ME3	MIKKELSEN_MEF_LCP_WITH_H3K4ME3		87	0.529846	1.65018	0.0398482	0.0722063	0.758	2238	tags=39%, list=17%, signal=47%
WP_GPR143_IN_MELANOCYTES_AND_RETINAL_PIGMENT_EPITHELIUM_CELLS	WP_GPR143_IN_MELANOCYTES_AND_RETINAL_PIGMENT_EPITHELIUM_CELLS		29	0.52634	1.55652	0.0399202	0.109318	0.86	2075	tags=31%, list=16%, signal=37%
REACTOME_CYTOSOLIC_SENSORS_OF_PATHOGEN_ASSOCIATED_DNA	REACTOME_CYTOSOLIC_SENSORS_OF_PATHOGEN_ASSOCIATED_DNA		50	0.434619	1.53368	0.0400802	0.12037	0.885	1098	tags=16%, list=8%, signal=17%
ROSS_AML_WITH_AML1_ETO_FUSION	ROSS_AML_WITH_AML1_ETO_FUSION		71	0.447511	1.41152	0.0401606	0.193514	0.956	1074	tags=23%, list=8%, signal=24%
WP_2Q13_COPY_NUMBER_VARIATION_SYNDROME	WP_2Q13_COPY_NUMBER_VARIATION_SYNDROME		44	0.480889	1.52545	0.040404	0.124325	0.893	2552	tags=39%, list=19%, signal=48%
BIOCARTA_CREB_PATHWAY	BIOCARTA_CREB_PATHWAY		22	0.589942	1.56965	0.0404858	0.103408	0.85	2379	tags=50%, list=18%, signal=61%
GRAHAM_NORMAL_QUIESCENT_VS_NORMAL_DIVIDING_UP	GRAHAM_NORMAL_QUIESCENT_VS_NORMAL_DIVIDING_UP		54	0.658651	1.49925	0.0406504	0.139153	0.916	857	tags=31%, list=7%, signal=34%
RAY_TUMORIGENESIS_BY_ERBB2_CDC25A_DN	RAY_TUMORIGENESIS_BY_ERBB2_CDC25A_DN		193	0.402598	1.48265	0.040856	0.149201	0.926	2121	tags=26%, list=16%, signal=31%
GOLDRATH_ANTIGEN_RESPONSE	GOLDRATH_ANTIGEN_RESPONSE		306	0.513258	1.58106	0.0409836	0.0986065	0.84	1104	tags=25%, list=8%, signal=26%
MARKS_HDAC_TARGETS_UP	MARKS_HDAC_TARGETS_UP		21	0.558352	1.55862	0.0409836	0.108599	0.857	948	tags=33%, list=7%, signal=36%
DAUER_STAT3_TARGETS_DN	DAUER_STAT3_TARGETS_DN		45	0.743067	1.60866	0.0412148	0.0870529	0.8	960	tags=60%, list=7%, signal=65%
WP_G_PROTEIN_SIGNALING_PATHWAYS	WP_G_PROTEIN_SIGNALING_PATHWAYS		84	0.458809	1.52082	0.0414201	0.126537	0.899	2075	tags=31%, list=16%, signal=37%
PODAR_RESPONSE_TO_ADAPHOSTIN_UP	PODAR_RESPONSE_TO_ADAPHOSTIN_UP		135	0.535902	1.59203	0.042	0.0942104	0.825	2134	tags=43%, list=16%, signal=51%
HOFFMANN_SMALL_PRE_BII_TO_IMMATURE_B_LYMPHOCYTE_DN	HOFFMANN_SMALL_PRE_BII_TO_IMMATURE_B_LYMPHOCYTE_DN		31	0.511683	1.49681	0.042	0.139938	0.918	840	tags=19%, list=6%, signal=21%
WP_P38_MAPK_SIGNALING_PATHWAY	WP_P38_MAPK_SIGNALING_PATHWAY		34	0.466247	1.47124	0.042	0.155551	0.935	3343	tags=50%, list=26%, signal=67%
REACTOME_TRAF6_MEDIATED_NF_KB_ACTIVATION	REACTOME_TRAF6_MEDIATED_NF_KB_ACTIVATION		20	0.476459	1.44535	0.042	0.17104	0.946	2128	tags=35%, list=16%, signal=42%
HOLLERN_EMT_BREAST_TUMOR_UP	HOLLERN_EMT_BREAST_TUMOR_UP		110	0.643761	1.69721	0.042065	0.0554493	0.694	2269	tags=45%, list=17%, signal=55%
REACTOME_REGULATION_OF_NF_KAPPA_B_SIGNALING	REACTOME_REGULATION_OF_NF_KAPPA_B_SIGNALING		16	0.534968	1.56513	0.0420842	0.105708	0.852	2612	tags=38%, list=20%, signal=47%
IVANOVA_HEMATOPOIESIS_LATE_PROGENITOR	IVANOVA_HEMATOPOIESIS_LATE_PROGENITOR		370	0.411133	1.40819	0.0420842	0.195222	0.957	2304	tags=28%, list=18%, signal=33%
TAKEDA_TARGETS_OF_NUP98_HOXA9_FUSION_6HR_UP	TAKEDA_TARGETS_OF_NUP98_HOXA9_FUSION_6HR_UP		66	0.567263	1.35782	0.0421687	0.230096	0.979	1674	tags=38%, list=13%, signal=43%
WP_FAMILIAL_HYPERLIPIDEMIA_TYPE_4	WP_FAMILIAL_HYPERLIPIDEMIA_TYPE_4		17	0.690249	1.59172	0.0428571	0.0941925	0.825	1302	tags=35%, list=10%, signal=39%
DACOSTA_UV_RESPONSE_VIA_ERCC3_XPCS_DN	DACOSTA_UV_RESPONSE_VIA_ERCC3_XPCS_DN		81	0.511996	1.47921	0.0431373	0.150422	0.927	2033	tags=33%, list=16%, signal=39%
REACTOME_DEFECTS_OF_CONTACT_ACTIVATION_SYSTEM_CAS_AND_KALLIKREIN_KININ_SYSTEM_KKS	REACTOME_DEFECTS_OF_CONTACT_ACTIVATION_SYSTEM_CAS_AND_KALLIKREIN_KININ_SYSTEM_KKS		15	0.582871	1.62531	0.0433925	0.0808367	0.784	1942	tags=40%, list=15%, signal=47%
CHEN_HOXA5_TARGETS_9HR_UP	CHEN_HOXA5_TARGETS_9HR_UP		208	0.500253	1.48884	0.0436508	0.145183	0.922	2596	tags=47%, list=20%, signal=57%
REACTOME_FOXO_MEDIATED_TRANSCRIPTION_OF_CELL_DEATH_GENES	REACTOME_FOXO_MEDIATED_TRANSCRIPTION_OF_CELL_DEATH_GENES		15	0.562533	1.62147	0.0439771	0.08268	0.789	3282	tags=60%, list=25%, signal=80%
TAKEDA_TARGETS_OF_NUP98_HOXA9_FUSION_8D_DN	TAKEDA_TARGETS_OF_NUP98_HOXA9_FUSION_8D_DN		154	0.5501	1.509	0.044	0.133738	0.91	1353	tags=36%, list=10%, signal=40%
DORSAM_HOXA9_TARGETS_DN	DORSAM_HOXA9_TARGETS_DN		29	0.492584	1.52068	0.0441767	0.126509	0.899	3468	tags=62%, list=26%, signal=84%
LIU_NASOPHARYNGEAL_CARCINOMA	LIU_NASOPHARYNGEAL_CARCINOMA		62	0.409735	1.54286	0.0442656	0.116176	0.873	1174	tags=19%, list=9%, signal=21%
BLANCO_MELO_INFLUENZA_A_INFECTION_A594_CELLS_UP	BLANCO_MELO_INFLUENZA_A_INFECTION_A594_CELLS_UP		31	0.584378	1.54309	0.0446602	0.116142	0.873	1916	tags=39%, list=15%, signal=45%
THEILGAARD_NEUTROPHIL_AT_SKIN_WOUND_UP	THEILGAARD_NEUTROPHIL_AT_SKIN_WOUND_UP		73	0.584884	1.6388	0.0448065	0.0758644	0.775	1403	tags=33%, list=11%, signal=37%
STEARMAN_TUMOR_FIELD_EFFECT_UP	STEARMAN_TUMOR_FIELD_EFFECT_UP		31	0.635433	1.51503	0.0448065	0.129851	0.901	1945	tags=65%, list=15%, signal=76%
MULLIGHAN_NPM1_MUTATED_SIGNATURE_1_DN	MULLIGHAN_NPM1_MUTATED_SIGNATURE_1_DN		117	0.386848	1.48395	0.0449219	0.148182	0.924	2439	tags=31%, list=19%, signal=37%
WP_HIPPOYAP_SIGNALING	WP_HIPPOYAP_SIGNALING		20	0.531725	1.46109	0.0449219	0.161682	0.939	193	tags=10%, list=1%, signal=10%
CAFFAREL_RESPONSE_TO_THC_UP	CAFFAREL_RESPONSE_TO_THC_UP		25	0.527015	1.5468	0.0449898	0.1141	0.869	1664	tags=32%, list=13%, signal=37%
WIERENGA_STAT5A_TARGETS_DN	WIERENGA_STAT5A_TARGETS_DN		148	0.456344	1.40208	0.0451866	0.199569	0.959	1561	tags=32%, list=12%, signal=36%
GENTLES_LEUKEMIC_STEM_CELL_UP	GENTLES_LEUKEMIC_STEM_CELL_UP		23	0.694862	1.44242	0.0452756	0.172734	0.947	546	tags=39%, list=4%, signal=41%
KIM_ALL_DISORDERS_CALB1_CORR_DN	KIM_ALL_DISORDERS_CALB1_CORR_DN		34	0.522735	1.49794	0.0467836	0.139421	0.917	1253	tags=26%, list=10%, signal=29%
CHEOK_RESPONSE_TO_HD_MTX_UP	CHEOK_RESPONSE_TO_HD_MTX_UP		21	0.656771	1.53494	0.046875	0.120382	0.883	749	tags=29%, list=6%, signal=30%
EHLERS_ANEUPLOIDY_UP	EHLERS_ANEUPLOIDY_UP		31	0.575813	1.57495	0.0469667	0.101499	0.844	2038	tags=45%, list=16%, signal=53%
PID_LYSOPHOSPHOLIPID_PATHWAY	PID_LYSOPHOSPHOLIPID_PATHWAY		60	0.45461	1.56824	0.0472441	0.104198	0.852	2096	tags=28%, list=16%, signal=34%
PID_TCR_CALCIUM_PATHWAY	PID_TCR_CALCIUM_PATHWAY		26	0.552021	1.67699	0.0473373	0.0622424	0.715	2795	tags=54%, list=21%, signal=68%
REACTOME_PLASMA_LIPOPROTEIN_CLEARANCE	REACTOME_PLASMA_LIPOPROTEIN_CLEARANCE		33	0.521443	1.70601	0.0474138	0.0530025	0.684	1377	tags=30%, list=11%, signal=34%
REACTOME_TRAFFICKING_OF_GLUR2_CONTAINING_AMPA_RECEPTORS	REACTOME_TRAFFICKING_OF_GLUR2_CONTAINING_AMPA_RECEPTORS		15	0.535946	1.48569	0.0475248	0.147005	0.923	55	tags=7%, list=0%, signal=7%
STEARMAN_LUNG_CANCER_EARLY_VS_LATE_DN	STEARMAN_LUNG_CANCER_EARLY_VS_LATE_DN		47	0.526646	1.60353	0.0479042	0.0893301	0.808	2001	tags=49%, list=15%, signal=58%
BOYLAN_MULTIPLE_MYELOMA_D_CLUSTER_DN	BOYLAN_MULTIPLE_MYELOMA_D_CLUSTER_DN		31	0.487896	1.46193	0.0479042	0.161381	0.938	832	tags=16%, list=6%, signal=17%
REACTOME_SCAVENGING_BY_CLASS_A_RECEPTORS	REACTOME_SCAVENGING_BY_CLASS_A_RECEPTORS		17	0.686835	1.5292	0.0480167	0.123222	0.888	2012	tags=47%, list=15%, signal=56%
BOGNI_TREATMENT_RELATED_MYELOID_LEUKEMIA_DN	BOGNI_TREATMENT_RELATED_MYELOID_LEUKEMIA_DN		30	0.499406	1.52014	0.0480962	0.126668	0.9	1283	tags=20%, list=10%, signal=22%
PID_ERBB4_PATHWAY	PID_ERBB4_PATHWAY		36	0.498947	1.37857	0.0485437	0.215518	0.971	2471	tags=33%, list=19%, signal=41%
REACTOME_SIGNALING_BY_FLT3_ITD_AND_TKD_MUTANTS	REACTOME_SIGNALING_BY_FLT3_ITD_AND_TKD_MUTANTS		16	0.586816	1.50433	0.0488281	0.136562	0.914	3224	tags=63%, list=25%, signal=83%
WP_FAMILIAL_HYPERLIPIDEMIA_TYPE_1	WP_FAMILIAL_HYPERLIPIDEMIA_TYPE_1		15	0.687032	1.55944	0.0490798	0.108267	0.857	1302	tags=33%, list=10%, signal=37%
REACTOME_SIGNALING_BY_ALK_IN_CANCER	REACTOME_SIGNALING_BY_ALK_IN_CANCER		50	0.487166	1.51167	0.0493827	0.131927	0.907	2462	tags=34%, list=19%, signal=42%
SCHEIDEREIT_IKK_TARGETS	SCHEIDEREIT_IKK_TARGETS		16	0.49853	1.53461	0.0494071	0.120102	0.885	2016	tags=38%, list=15%, signal=44%
ABRAHAM_ALPC_VS_MULTIPLE_MYELOMA_UP	ABRAHAM_ALPC_VS_MULTIPLE_MYELOMA_UP		26	0.624691	1.57192	0.0495049	0.102404	0.846	1189	tags=35%, list=9%, signal=38%
REACTOME_DISEASES_OF_SIGNAL_TRANSDUCTION_BY_GROWTH_FACTOR_RECEPTORS_AND_SECOND_MESSENGERS	REACTOME_DISEASES_OF_SIGNAL_TRANSDUCTION_BY_GROWTH_FACTOR_RECEPTORS_AND_SECOND_MESSENGERS		383	0.34863	1.40919	0.0495049	0.194447	0.956	2350	tags=22%, list=18%, signal=26%
PETROVA_PROX1_TARGETS_DN	PETROVA_PROX1_TARGETS_DN		55	0.605297	1.46481	0.0498008	0.15991	0.936	987	tags=36%, list=8%, signal=39%
HALLMARK_ALLOGRAFT_REJECTION	HALLMARK_ALLOGRAFT_REJECTION	Details ...	192	0.807533	2.34709	0	0.000880024	0.001	963	tags=51%, list=7%, signal=54%
HALLMARK_INTERFERON_GAMMA_RESPONSE	HALLMARK_INTERFERON_GAMMA_RESPONSE	Details ...	176	0.818204	2.15912	0	0.00493554	0.008	1555	tags=70%, list=12%, signal=78%
HALLMARK_IL6_JAK_STAT3_SIGNALING	HALLMARK_IL6_JAK_STAT3_SIGNALING	Details ...	86	0.713544	2.02503	0	0.00882032	0.026	1843	tags=52%, list=14%, signal=60%
HALLMARK_INFLAMMATORY_RESPONSE	HALLMARK_INFLAMMATORY_RESPONSE	Details ...	194	0.70371	2.05555	0	0.00905703	0.022	1857	tags=51%, list=14%, signal=58%
HALLMARK_COMPLEMENT	HALLMARK_COMPLEMENT	Details ...	187	0.646444	1.94473	0	0.0140366	0.054	1575	tags=43%, list=12%, signal=48%
HALLMARK_INTERFERON_ALPHA_RESPONSE	HALLMARK_INTERFERON_ALPHA_RESPONSE	Details ...	80	0.814194	1.95514	0.00207039	0.0150398	0.051	1555	tags=73%, list=12%, signal=82%
HALLMARK_IL2_STAT5_SIGNALING	HALLMARK_IL2_STAT5_SIGNALING	Details ...	176	0.552512	1.78193	0.00201613	0.0392637	0.158	1372	tags=34%, list=10%, signal=37%
HALLMARK_TNFA_SIGNALING_VIA_NFKB	HALLMARK_TNFA_SIGNALING_VIA_NFKB	Details ...	193	0.654412	1.7254	0.0201207	0.0502871	0.228	1874	tags=52%, list=14%, signal=60%
HALLMARK_PI3K_AKT_MTOR_SIGNALING	HALLMARK_PI3K_AKT_MTOR_SIGNALING	Details ...	100	0.460678	1.6443	0.00402414	0.0755509	0.311	2633	tags=34%, list=20%, signal=42%
HALLMARK_APOPTOSIS	HALLMARK_APOPTOSIS	Details ...	156	0.52878	1.62021	0.0179283	0.0769392	0.333	2264	tags=39%, list=17%, signal=47%
